# Supplementary material for: The Response of a 16S Ribosomal RNA Gene Fragment Amplified Community to Lead, Zinc, and Copper Pollution in a Shanghai Field Trial
Source: Front Microbiol. 2018 Mar 1;9:366. doi: 10.3389/fmicb.2018.00366 (PMC5838024; doi:10.3389/fmicb.2018.00366)
Supplement: Supplementary file 2 [file Data_Sheet_2.XLSX]

## Sheet: Column Key
Column key
DA_Analysis	Conditions compared
ManOTU	Unique identifier (initial OTU identifier)
A_rlog	Condition A rlog counts
B_rlog	Condition B rlog counts
A_raw	Condition A raw counts
B_raw	Condition A raw counts
A_DESeq	Condition A DEseq relatvie abundance
B_DESeq	Condition B DEseq relatvie abundance
basemean_DESeq	DESeq's basemean output
Final_Regulation	Regulation
log2FoldChange	Fold change
lfcSE	DESeq logfoldchangeStandard Error
stat	DESeq wald-statistic
pvalue	DESeq p-value
padj	DESeq false discovery rate correction (Benj-Hoch; pAdjustMethod)
Kingdom	Taxonomy
Phylum	Taxonomy
Class	Taxonomy
Order	Taxonomy
Family	Taxonomy
Genus	Taxonomy
Species	Taxonomy
Taxon_total_raw_count	raw gather sequences in an OTU
number_of_SubManOTUs	Number of distinct subOTUs in an OTU
SubManOTUrepresentative_SeqID	In-house SubOTU unique identifier
SubManOTUrepresentative_Accession#	SubOTU annotation accession number
SubManOTU_count	Number of sequences in a subOTU
SubManOTUrepresentative_Sequence	SubOTU sequence
Renamed Sub-ManOTU	Manual SubOTU labelling
Hit	Used for phyogenetic tree spikes - 16S archaea and bacteria NCBI database hit
seq	Used for phyogenetic tree spikes - 16S archaea and bacteria NCBI database sequence
Ref	Used for phyogenetic tree spikes - 16S archaea and bacteria NCBI database reference of isolating research

## Sheet: Archaea
DA_Analysis	ManOTU	A_rlog	B_rlog	A_raw	B_raw	A_DESeq	B_DESeq	basemean_DESeq	Final_Regulation	log2FoldChange	lfcSE	stat	pvalue	padj	Kingdom	Phylum	Class	Order	Family	Genus	Species
Lead vs Zinc	Thermoplasmata	3.17125	2.09536	13	2	15.1688	3.34597	6.94376	Lead	-2.20098	0.675647	-3.25759	0.00112362	0.0338022	Archaea	Euryarchaeota	Thermoplasmata	Thermoplasmata	Thermoplasmata	Thermoplasmata	Thermoplasmata
Lead vs 3M	Thermoplasmatales	3.13618	1.95907	14	1	17.1527	2.47921	7.82354	Lead	-2.79386	0.833954	-3.35014	0.000807712	0.0120115	Archaea	Euryarchaeota	Thermoplasmata	Thermoplasmatales	Thermoplasmatales	Thermoplasmatales	Thermoplasmatales
Lead vs Zinc	Thermoplasmatales	3.13618	1.87266	14	1	17.1527	2.09332	7.82354	Lead	-3.06816	0.848312	-3.61678	0.000298291	0.011586	Archaea	Euryarchaeota	Thermoplasmata	Thermoplasmatales	Thermoplasmatales	Thermoplasmatales	Thermoplasmatales
Control vs 3M	Nitrososphaera	6.1222	5.28201	84	32	88.3492	35.5885	66.6511	Control	-1.31255	0.388922	-3.37485	0.00073855	0.0102342	Archaea	Thaumarchaeota	Nitrososphaeria	Nitrososphaerales	Nitrososphaeraceae	Nitrososphaera	Nitrososphaera
Control vs Zinc	Nitrososphaera	6.1222	5.32611	84	36	88.3492	37.2823	66.6511	Control	-1.24687	0.386294	-3.22777	0.0012476	0.0267344	Archaea	Thaumarchaeota	Nitrososphaeria	Nitrososphaerales	Nitrososphaeraceae	Nitrososphaera	Nitrososphaera
Copper vs 3M	Nitrososphaera	6.23107	5.28201	84	32	95.5214	35.5885	66.6511	Copper	-1.4282	0.38905	-3.67099	0.000241614	0.00902026	Archaea	Thaumarchaeota	Nitrososphaeria	Nitrososphaerales	Nitrososphaeraceae	Nitrososphaera	Nitrososphaera
Lead vs 3M	Nitrososphaera	6.01691	5.28201	72	32	76.5142	35.5885	66.6511	Lead	-1.10931	0.390478	-2.84089	0.00449874	0.0391306	Archaea	Thaumarchaeota	Nitrososphaeria	Nitrososphaerales	Nitrososphaeraceae	Nitrososphaera	Nitrososphaera
Zinc vs Copper	Nitrososphaera	5.32611	6.23107	36	84	37.2823	95.5214	66.6511	Copper	1.36251	0.386423	3.52596	0.000421955	0.0279545	Archaea	Thaumarchaeota	Nitrososphaeria	Nitrososphaerales	Nitrososphaeraceae	Nitrososphaera	Nitrososphaera
Control vs 3M	Unknown archaea	5.71939	5.06895	58	28	60.6237	31.3964	51.3031	Control	-0.952521	0.348746	-2.73128	0.00630893	0.0464172	Archaea	Unknown archaea	Unknown archaea	Unknown archaea	Unknown archaea	Unknown archaea	Unknown archaea
Lead vs 3M	Unknown archaea	5.8966	5.06895	67	28	75.9761	31.3964	51.3031	Lead	-1.27111	0.346614	-3.66723	0.00024519	0.00491446	Archaea	Unknown archaea	Unknown archaea	Unknown archaea	Unknown archaea	Unknown archaea	Unknown archaea
Annotation level	Renamed ManOTU	Kingdom	Phylum	Class	Order	Family	Genus	Species	Renamed Sub-ManOTU	Taxon_total_raw_count	number_of_SubManOTUs	SubManOTUrepresentative_SeqID	SubManOTUrepresentative_Accession#	SubManOTU_count	SubManOTUrepresentative_Sequence
Class	Uncharacterised Thermoplasmata	Archaea	Euryarchaeota	Thermoplasmata	Thermoplasmata	Thermoplasmata	Thermoplasmata	Thermoplasmata	Uncharacterised Thermoplasmata seq1	109	5	Pb4_47469	JX082282.1	53	TACCTGCAGCCCAAGTGGTGCTCGTTATTATTGGGTCTAAAACGTCCGTAGTCGGCTGAGTAGATGCCCGGGTAAATCGCAGCGCTCAACGTTGCGAATTCCGGGTAGACCGCTCGGCTAGGGAGTGGGAGAGGTGCGAGGTACTCTGAGGGTAGGGGTAAAATCCTGTAATCCTTGGGGGACCACCAGTGGCGAAGGCGTCGCACTAGAACACGTCCGACGATCAGGGACGAAGCCCTGGGGCGCAAACGGGATTAGATACCCCGGTAGTCCAGGGTGTAAACGCTGCCGGCTTGGTGTCGCGGATCCTACGTGGGTACGCGGTGCCGGAGTGAAGATGTTAAGCCGGCTACCTGGGGAGTACGGTCGCAAGACTGAAACTTAAAGGAATTGACGG
Class	Uncharacterised Thermoplasmata	Archaea	Euryarchaeota	Thermoplasmata	Thermoplasmata	Thermoplasmata	Thermoplasmata	Thermoplasmata	Uncharacterised Thermoplasmata seq2	109	5	Pb1_326825	JN002437.1	14	TACCCGCAGCACAAGTGGTGGTCATTATTATTGGGCCTAAAGCGTCCGTAGCAGGCTTGTTAGATGCCTGGGTAAATCGATGCGCTCAACGCATCGACTTCCGGGTAGACCGGCAAGCTCGAGACCGGGAGAGGCGTGGGCTACTCGAGGGGTAGGGGTAAAATCCTGTAATCCTTCGGGGAGGACCAGTGGCGAAGGCGCCACGCTAGAACGGCTCTGACTGTGAGGGACGAAGCCCTGGGGCGCAAACCGGATTAGATACCCGGGTAGTCCAGGGTGTAAACGCTGCAGACTTGGTGTCGCTGGTCCTACGAGGGCTGGCGGTGCCGGAGAGAAGTTGTTGAGTCTGCCGCCTGGGGAGTACGGTCGCAAGACTGAAACTTAAAGGAATTGACGG
Class	Uncharacterised Thermoplasmata	Archaea	Euryarchaeota	Thermoplasmata	Thermoplasmata	Thermoplasmata	Thermoplasmata	Thermoplasmata	Uncharacterised Thermoplasmata seq3	109	5	Cu3_432961	JQ071781.1	11	TACCCGCAGCACAAGTGGTGGTCATTATTATTGGGCCTAAAGCGTCCGTAGCTGGCCTGTTAGATGCCTGGGTAAATCGATGCGCTCAACGTATCGAACTCCGGGTAGACCGGCAGGCTTGGGACCGGGAGAGGCGTGAGCTACTCGAGGGGTAGGGGTAAAATCCTGTAATCCTTCGGGGAGGACCAGTGGCGAAGGCGTCACGCTAGAACGGCTCCGACAGTGAGGGACGAAGCCCTGGGGCGCAAACCGGATTAGATACCCGGGTAGTCCAGGGTGTAAACGCTGCAGACTTGGTGTCGGTGATCCTACGAGGGTTGCCGGTGCCGTAGAGAAGTTGTTTAGTCTGCCGCCTGGGGAGTACGGTCGCAAGACTGAAACTTAAAGGAATTGACGG
Class	Uncharacterised Thermoplasmata	Archaea	Euryarchaeota	Thermoplasmata	Thermoplasmata	Thermoplasmata	Thermoplasmata	Thermoplasmata	Uncharacterised Thermoplasmata seq4	109	5	Pb3_774316	JN002502.1	8	TACCCGCAGCACAAGTGGTGGTCATTATTATTGGGCCTAAAGCGTCCGTAGCTGGCGTGTTAGATGCCTGGGTAAATCGATGCGCTCAACGTATCGAATTCCGGGTAGACCGGCATGCTCGAGACCGGGAGAGGTGTAGGCTACTCGCGGGGTAGGGGTAAAATCCTGTAATCCTGCGGGGAGGACCAGTGGCGAAGGCGCTACACTAGAACGGCTCTGACAGTGAGGGACGAAGCCCTGGGGCGCAAACCGGATTAGATACCCGGGTAGTCCAGGGTGTAAACGCTGCAGACTTGGTGTCGGTGATCCTACGAGGGTTGCCTGTGCCGTAGAGAAGTTGTTTAGTCTGCCGCCTGGGGAGTACGGTCGCAAGACTGAAACTTAAAGGAATTGACGG
Class	Uncharacterised Thermoplasmata	Archaea	Euryarchaeota	Thermoplasmata	Thermoplasmata	Thermoplasmata	Thermoplasmata	Thermoplasmata	Uncharacterised Thermoplasmata seq5	109	5	Pb3_179616	JN002498.1	7	TACCTGCAGCCCGAGTGGTGGCCGTTATTATTGGGCCTAAAACGTCCGTAGCCTGTTTGGTAGATGCCTGTGTAAATCGAACGGCTTAACCGTTCGAACTGCGGGTAGACCGCCAGACTTGGGACCGGGAGAGTCACGAAGTACTCCGGGGGTAGAGGTGAAATTCTGTAATCCTCGGGGGACTACCGGTGGCGAAGGCGTCGTGATAGAACGGCTCCGACGGTGAGGGACGAAGCCCTGGGGCGCAAACCGGATTAGATACCCGGGTAGTCCAGGGTGTAAACGCTGCGGTCTTGGTGTCGGGAATCCTACGTGGGTACTCGGTGCCGGAGAGAAGTTGTTAAGACCGCTGCCTGGGGAGTACGGCCGCAAGGTTGAAACTCAAATGAATTGACGG
Class	Uncharacterised Thermoplasmatales	Archaea	Euryarchaeota	Thermoplasmata	Thermoplasmatales	Thermoplasmatales	Thermoplasmatales	Thermoplasmatales	Uncharacterised Thermoplasmatales seq1	119	2	Pb4_715936	JX082277.1	84	TACCCGCAGCCCAAGTGGTGCTCGTTATTATTGGGCCTAAAACGTCCGTAGCCGGCCTTGTAAATCCATGTGGAAATCGGAGGGCCCAACCCTCCGAAGGGCGTGGACACTGCAAGGCTTGGGACTGGGTGAGTTCGGAGGTACTTCCGGGGTAGGGGTGAAATCCTGTAATCCTGGGAGGACCACCAGTGGCGAAGGCGTCCGAATAGAACGGATCCGACGGTCAGGGACGAAGCCCTGGGGCGCAAACGGGATTAGATACCCCGGTAGTCCAGGGTGTAAACGCTGTGGTCTTGGTGTTGGGGGTCCTACGAGGGCGCCCAGTGCCGGAGAGAAGTTGTTAAGACTACTGCCTGGGGAGTACGGTCGCAAGACTGAAACTTAAAGGAATTGACGG
Class	Uncharacterised Thermoplasmatales	Archaea	Euryarchaeota	Thermoplasmata	Thermoplasmatales	Thermoplasmatales	Thermoplasmatales	Thermoplasmatales	Uncharacterised Thermoplasmatales seq2	119	2	Pb3_675321	HQ287560.1	29	TACCCGCAGCACAAGTGGTGGTCATTATTATTGGGCCTAAAGCGTCCGTAGCTGGCCTGTTAGATGCCTGGGTAAATCGATGCGCTCAACGTATCGAACTCCGGGTAGACCGGCAGGCTTGGGACCGGGAGAGGCGTGAGCTACTCGGGGGGTAGGGGTAAAATCCTGTAATCCTCCGGGGAGGACCAGTGGCGAAGGCGTCACGCTAGAACGGCTCCGACAGTGAGGGACGAAGCCCTGGGGCGCAAACCGGATTAGATACCCGGGTAGTCCAGGGTGTAAACGCTGCAGACTTGGTGTCGGTGATCCTACGAGGGTTGCCGGCGCCGTAGAGAAGTTGTTTAGTCTGCCGCCTGGGGAGTACGGTCGCAAGACTGAAACTTAAAGGAATTGACGG
Genus	Nitrososphaera	Archaea	Thaumarchaeota	Nitrososphaeria	Nitrososphaerales	Nitrososphaeraceae	Nitrososphaera	Nitrososphaera	Nitrososphaera seq	1234	1	Zn4_538511	KP109877.1	1193	TACCAGCACCCCGAGTGGTCGGGACGATTATTGGGCCTAAAGCATCCGTAGCCGGTTTTACAAGTCCTCCGTTAAATCCAACTGCTTAACAGATGGGCCGCGGAGGATACTATAAGACTAGGAGGCAGGAGAGGCAAGCGGTACTCAGTGGGTAGGGGTAAAATCCGTTGATCCATTGAAGACCACCAGTGGCGAAGGCGGCTTGCCAGAATGCGCTCGACGGTGAGGGATGAAAGCTGGGGGAGCAAACCGGATTAGATACCCGGGTAGTCCCAGCTGTAAACGATGCAGACTCGGTGATGGACTAGCTTCATGCTAGTCCAGTGCCGCAGGGAAGCCGTTAAGTCTGCCGCCTGGGTAGTACGGTCGCAAGACTGAAACTTAAAGGAATTGACGG
Phylum	Uncharacterised Archaea seq1	Archaea	Unknown archaea	Unknown archaea	Unknown archaea	Unknown archaea	Unknown archaea	Unknown archaea	Uncharacterised Archaea seq1	932	11	Zn4_504889	EU481526.1	193	TACCAGCACCCCGAGTGGTCGGGACGATTATTGGGCCTAAAGCATCCGTAGCTTGTCCTGCAAGTCTTCCGTTAAATCCACCTGCTCAACAGATGGGCTGCGGAGGATACTACAGGGCTAGGAGGCGGGAGAGGCAAGCGGTACTCAGTGGGTAGGGGTAAAATCCTCTGATCCACTGAAGACCACCAGTGGCGAAGGCGGCTTGCCAGAACGCGCTCGACGGTGAGGGATGAAAGCTGGGGGAGCAAACCGGATTAGATACCCGGGTAGTCCCAGCTGTAAACGATGCAGACTCGGTGATGGGTTGGCTTCGAGCCAACCCAGTGCCGCAGGGAAGCCGTTAAGTCTGCCGCCTGGGGAGTACGGTCGCAAGACTGAAACTTAAAGGAATTGACGG
Phylum	Uncharacterised Archaea seq2	Archaea	Unknown archaea	Unknown archaea	Unknown archaea	Unknown archaea	Unknown archaea	Unknown archaea	Uncharacterised Archaea seq2	932	11	Zn3_467283	HM051148.1	80	TACCAGCACCTCGAGTGGTCAGGAGGTTTATTGGGCCTAAAGCATCCGTAGCCGGCTATGCAAGTCTCCGGTTAAATCCAACTGCCTAACAGGTGGGCTGCCGGAGATACTACACAGCTAGGGAGCGGGAGAGGTAGACGGTATTCGGTGGGTAGGGGTAAAATCCTCTGATCCATTGAGGACCACCAGTGGCGAAGGCGGTCTACCAGAACGCGTTCGACGGTGAGGGATGAAAGCTGGGGGAGCAAACCGGATTAGATACCCGGGTAGTCCCAGCTGTAAACGATGCAAACTCGGTGATGCATTGGCTTATGGCCAATGCAGTGCCGCAGGGAAGCCGTTAAGTTTGCCGCCTGGGAAGTACGGACGCAAGTCTGAAACTTAAAGGAATTGACGG
Phylum	Uncharacterised Archaea seq3	Archaea	Unknown archaea	Unknown archaea	Unknown archaea	Unknown archaea	Unknown archaea	Unknown archaea	Uncharacterised Archaea seq3	932	11	Zn3_85453	AM778251.1	63	TACCAGCACCCCGAGTGGTCGGGACGATTATTGGGCCTAAAGCATCCGTAGCCGGTTCCTTAAGTCCTCCGTTAAATCCACCTGCTTAACAGATGGGCTGCGGAGGATACTATAGAGCTAGGAGGCGGGAGAGGCAAGCGGTACTCAGTGGGTAGGGGTAAAATCCGTTGATCCATTGAAGACCACCAGTGGCGAAGGCGGCTTGCCAGAACGCGCTCGACGGTGAGGGATGAAAGCTGGGGGAGCAAACCGGATTAGATACCCGGGTAGTCCCAGCTGTAAACGATGCAGACTCGGTGATGAACAGGCTTCGTGCCTGTTCAGTGCCGCAGGGAAGCCGTTAAGTCTGCCGCCTGGGGAGTACGGTCGCAAGACTGAAACTTAAAGGAATTGACGG
Phylum	Uncharacterised Archaea seq4	Archaea	Unknown archaea	Unknown archaea	Unknown archaea	Unknown archaea	Unknown archaea	Unknown archaea	Uncharacterised Archaea seq4	932	11	Zn4_496765	KU656399.1	50	TACCAGCACCCCGAGTGGTCGGGACGATTATTGGGCCTAAAGCATCCGTAGCCGGTTCTGCAAGTCTTCCGTTAAATCCATCTGCTTAACAGATGGGCTGCAGAGGATACTATAGAGCTAGGAGGCGGGAGAGGCAAGCGGTACTTAGTGGGTAGGGGTAAAATCCGTTGATCCACTGAAGACCACCAGTGGCGAAGGCGGCTTGCCAGAACGCACTCGACGGTGAGGGATGAAAGCTGGGGGAGCAAACCGGATTAGATACCCGGGTAGTCCCAGCTGTAAACGATGCAGACTCGGTGATGAATAGGCTTCGTGCCTATTCAGTGCCGCAGGGAAGCCGTTAAGTCTGCCGCCTGGGGAGTACGGTCGCAAGACTGAAACTTAAAGGAATTGACGG
Phylum	Uncharacterised Archaea seq5	Archaea	Unknown archaea	Unknown archaea	Unknown archaea	Unknown archaea	Unknown archaea	Unknown archaea	Uncharacterised Archaea seq5	932	11	Pb4_291650	HM141962.1	47	TACCCGCAGCACAAGTGGTGGTCATTATTATTGGGCCTAAAGCGTCCGTAGCTGGCTTGTTAGATGCCTGGGTAAATCGATGCGCTCAACGCATCGAACTCCGGGTAGACCGGCAAGCTTGGGACCGGGAGAGGCGTGAGCTACTCGAGGGGTAGGGGTAAAATCCTGTAATCCTTCGGGGAGGACCAGTGGCGAAGGCGTCACGCTAGAACGGCTCCGACAGTGAGGGACGAAGCCCTGGGGCGCAAACCGGATTAGATACCCGGGTAGTCCAGGGTGTAAACGCTGCAGACTTGGTGTCGGTGATCCTACGAGGGTTGCCGGTGCCGTAGAGAAGTTGTTTAGTCTGCCGCCTGGGGAGTACGGTCGCAAGACTGAAACTCAAAGGAATTGACGG
Phylum	Uncharacterised Archaea seq6	Archaea	Unknown archaea	Unknown archaea	Unknown archaea	Unknown archaea	Unknown archaea	Unknown archaea	Uncharacterised Archaea seq6	932	11	Pb4_77100	KJ081676.1	44	TACCTGCAGCCCAAGTGGTGCTCGTTATTATTGGGTCTAAAACGTCCGTAGTCGGCTGAGTAGATGCCCGGGTAAATCGCAGCGCTCAACGTTGCGAATTCCGGGTAGACCGCTCGGCTAGGGAGTGGGAGAAGTGCGAGGTACTCTGAGGGTAGGGGTAAAATCCTGTAATCCTTGGGGGACCACCAGTGGCGAAGGCGTCGCACTAGAACACGTCCGACGATCAGGGACGAAGCCCTGGGGCGCAAACGGGATTAGATACCCCGGTAGTCCAGGGTGTAAACGCTGCCGGCTTGGTGTCGCGGATCCTACGTGGGTACGCGGTGCCGGAGTGAAGATGTTAAGCCGGCTACCTGGGGAGTACGGTCGCAAGACTGAAACTTAAAGGAATTGACGG
Phylum	Uncharacterised Archaea seq7	Archaea	Unknown archaea	Unknown archaea	Unknown archaea	Unknown archaea	Unknown archaea	Unknown archaea	Uncharacterised Archaea seq7	932	11	Zn4_344956	FJ184622.1	37	TACGGAGGGTGCAAGCGTTGTTCGGAATTACTGGGCGTAAAGCGCGTGTAGGTGGTTCGGTAAGTCGAATGTGAAAGCCCCGGGCTCAACCCGGGAAGTGCATCCGAAACTGCCGAACTAGAGTCCCGGAGAGGAAGGCAGAATTCCCAATGTAGGGGTGAAATCCGTAGATATTGGGAGGAATACCGGTGGCGAAGGCGGCCTTCTGGACGGTGACTGACACTCAGACGCGAAAGCGTGGGGAGCAAACAGGATTAGATACCCTGGTAGTCCACGCCGTAAACGTTGCGGACTAGGTGTCGGGGGTATTCACCCCTCCGGTGCCGAAGCTAACGTCTTAAGTCCGCCGCCTGGGAAGTACGGCCGCAAGGCTAAAACTCAAAGGAATTGACGG
Phylum	Uncharacterised Archaea seq8	Archaea	Unknown archaea	Unknown archaea	Unknown archaea	Unknown archaea	Unknown archaea	Unknown archaea	Uncharacterised Archaea seq8	932	11	Zn2_530259	HM051152.1	36	TACCCGCAGCCCGAGTGGTGCTCGTTATTATTGGGCCTAAAACGTCCGTAGCCGGCCTTGTAAATCCATGTGGAAATCGGAGGGCTCAACCCTCCGAAGGGCGTGGACACTGCAAGGCTTGGGACTGGGTGAGTTCGGAGGTACTTCCGGGGTAGGGGTGAAATCCTGTAATCCTGGAAGGACCACCAGTGGCGAAGGCGTCCGAATAGAACGGATCCGACGGTCAGGGACGAAGCCCTGGGGCGCAAACGGGATTAGATACCCCGGTAGTCCAGGGTGTAAACGCTGTGGTCTTGGTGTTGGGGGTCCTACGAGGGCGCCCAGTGCCGGAGAGAAGTTGTTAAGACTACTGCCTGGGGAGTACGGTCGCAAGACTGAAACTTAAAGGAATTGACGG
Phylum	Uncharacterised Archaea seq9	Archaea	Unknown archaea	Unknown archaea	Unknown archaea	Unknown archaea	Unknown archaea	Unknown archaea	Uncharacterised Archaea seq9	932	11	Zn4_641430	GQ906603.1	30	TACCAGCACCCCGAGTGGTCGGGACGATTATTGGGCCTAAAGCATCCGTAGCCGGTTCTACAAGTCTTCCGTTAAATCCACCTGCTTAACAGATGGGCTGCAGAGGATACTATAGAGCTAGGAGGCGGGAGAGGCAAGCGGTACTCAGTGGGTAGGGGTAAAATCCGTTGATCCACTGAAGACCACCAGTGGCGAAGGCGGCTTGCCAGAACGCGCTCGACGGTGAGGGATGAAAGCTGGGGGAGCAAACCGGATTAGATACCCGGGTAGTCCCAGCTGTAAACGATGCAGACTCGGTGATGAATAGGCTTAGTGCCTATTCAGTGCCGCAGGGAAGCCGTTAAGTCTGCCGCCTGGGGAGTACGGTCGCAAGACTGAAACTTAAAGGAATTGACGG
Phylum	Uncharacterised Archaea seq10	Archaea	Unknown archaea	Unknown archaea	Unknown archaea	Unknown archaea	Unknown archaea	Unknown archaea	Uncharacterised Archaea seq10	932	11	Zn1_755119	KM273734.1	28	TACCAGCACCCCGAGTGGTCGGGACGATTATTGGGCCTAAAGCATCCGTAGCCGGTTCTACAAGTCTTCCGTTAAATCCACCTGCTTAACAGATGGGCTGCAGAGGATACTATAGAGCTAGGAGGCGGGAGAGGCAAGCGGTACTTAGTGGGTAGGGGTAAAATCCGTTGATCCACTGAAGACCACCAGTGGCGAAGGCGGCTTGCCAGAACGCGCTCGACGGTGAGGGATGAAAGCTGGGGGAGCAAACCGGATTAGATACCCGGGTAGTCCCAGCTGTAAACGATGCAGACTCGGTGATGAACAGGCTTAGTGCCTATTCAGTGCCGCAGGGAAGCCGTTAAGTCTGCCGCCTGGGGAGTACGGTCGCAAGACTGAAACTTAAAGGAATTGACGG
Phylum	Uncharacterised Archaea seq11	Archaea	Unknown archaea	Unknown archaea	Unknown archaea	Unknown archaea	Unknown archaea	Unknown archaea	Uncharacterised Archaea seq11	932	11	Cu4_625917	JN037997.1	20	TACCCGCAGCACAAGTGGTGGTCATTATTATTGGGCCTAAAGCGTCCGTAGCTGGCCTGTTAGATGCCTGGGTAAATCGATGCGCTCAACGTATCGAACTCCGGGTAGACCGGCAGGCTTGGGACCGGGAGAGGCGTGAGCTACTCGGGGGGTAGGGGTAAAATCCTGTAATCCTCCGGGGAGGACCAGTGGCGAAGGCGTCACGCTAGAACGGCTCCGACAGTGAGGGACGAAGCCCTGGGGCGCAAACCGGATTAGATACCCGGGTAGTCCAGGGTGTAAACGCTGCAGACTTGGTGTCGGTGATCCTACGAGGGTTGCCGGTGCCGTAGAGAAGTTGTTTAGTCTGCCGCCTGGGGAGTACGGTCGCAAGACTGAAACTCAAAGGAATTGACGG
Spikes
Renamed Sub-ManOTU	Taxon_total_raw_count	number_of_SubManOTUs	SubManOTUrepresentative_SeqID	SubManOTUrepresentative_Accession#	SubManOTU_count	Hit	seq	Ref	Hit	seq	Ref	Hit	seq	Ref
Uncharacterised Thermoplasmata seq1	109	5	Pb4_47469	JX082282.1	53	>Methanomassiliicoccus luminyensis strain B10 partial 16S ribosomal RNA gene	TACCCGCGCCCCAAGTGGTGGTCGATATTATTGAGCCTAAAACGTCCGTAGCCGGTCTTCTAAATCCTTG GGTAAATCGGGCAGCTCAACTGTCCGAATTCCGGGGAGACTGGGAGACTTGGGACCGGGAGAGGTCAGAG GTACGTTCTGGGGTAGGGGTAAAATCCTGTAATCCTGGAAGGACCACCGGTGGCGAAGGCGTCTGACTAG AACGGATCCGACGGTGAGGGACGAAGCCCTGGGGCGCAAACGGGATTAGATACCCCGGTAGTCCAGGGTG TAAACGCTGCGGGCTTGGTGTTGGGGGTCCTTAGTGGGCGCCCAGTGCCGGAGAGAAGTTGTTAAGCCTG CTGCTTGGGGAGTATGTCCGCAAGGATGAAACTTAAAGGAATTG…	Methanomassiliicoccus luminyensis gen. nov., sp. nov., a methanogenic archaeon isolated from human faeces	>Methanocaldococcus villosus strain KIN24-T80 partial 16S ribosomal RNA gene	ACCGGCGGCCCAAGTGGTGGCCACTGTTATTGGGCCTAAAGCGTCCGTAGCCGGCCCAGTAAGTCCCTGC TTAAATCCCACGGCTTAACCGTGGGGCTGGCGGGGATACTGCTGGGCTTGGGACCGGGAGAGGCCGGGGG TACCCCAGGGGTAGCGGTGAAATGCGTTGATCCCTGGGGGACCACCTGTGGCGAAGGCGCCCGGCTGGAA CGGGTCCGACGGTGAGGGACGAAGGCCGGGGGAGCAAACCGGATTAGATACCCGGGTAGTCCCGGCTGTA AACGCTGCGGACTAGGTGTCGCGTCAGCTTCGGGCTGGCGCGGTGCCGAAGGGAAGCCGTTAAGTCCGCC GCCTGGGGAGTACGGTCGCAAGACTGAAACTTAAAGGAATTGGC…	Methanocaldococcus villosus sp. nov., a heavily flagellated archaeon that adheres to surfaces and forms cell-cell contacts	-	-	-
Uncharacterised Thermoplasmata seq2	109	5	Pb1_326825	JN002437.1	14	>Archaeoglobus sulfaticallidus strain PM70-1 partial 16S ribosomal RNA gene	AGTGGCGGCCACTATTATTGGGCCTAAAGCGTCCGTAGCCGGGTTGGTAAGTCCCCCGGGAAATCTGGTC GCTCAACGATCAGACTGCCGGGGGATACTGCCAGCCTAGGGACCGGGAGAGGCCGAGGGTATTCCCGGGG TAGGGGTGAAATCCTGTAATCCCGGGAGGACCACCTGTGGCGAAGGCGCTCGGCTGGAACGGGTCCGACG GTGAGGGACGAAGGCCTGGGGAGCGAACCGGATTAGATACCCGGGTAGTCCAGGCTGTAAACGATGCGGG CTAGGTGTCACTGGAGCTACGAGCTCTGGTGGTGCCGGAGGGAAGCCGTTAAGCCCGCCGCCTGGGAAGT ACGGCCGCAAGGCTGAAACTTAAAGGAATTGGCGG	Complete Genome Sequence of the Thermophilic and Facultatively Chemolithoautotrophic Sulfate Reducer Archaeoglobus sulfaticallidus Strain PM70-1T	>Archaeoglobus infectus strain Arc51 partial 16S ribosomal RNA gene	TACCGGCGGCCCGAGTGGCGGTCACTATTATTGGGCCTAAAGCGTTCGTAGCCGGTCTGGTAAGTCCCCC GGGAAATCTGGTCGCTTAACGATCAGACTGCCGGGGGATACTGCCAGACTAGGGACCGGGAGAGGCCGAG GGTATTCCCGGGGTAGGGGTGAAATCCTGTAATCCCGGGAGGACCACCTGTGGCGAAGGCGCTCGGCTGG AACGGGTCCGACGGTGAGGGACGAAGGCCTGGGGAGCGAACCGGATTAGATACCCGGGTAGTCCAGGCTG TAAACGATGCGGACTAGGTGTCACCGGAGCTACGAGCTCCGGTGGTGCCGGAGGGAAGCCGTTAAGTCCG CCGCCTGGGAAGTACGGCCGCAAGGCTGAAACTTAAAGGAATTG…	Archaeoglobus infectus sp. nov., a novel thermophilic, chemolithoheterotrophic archaeon isolated from a deep-sea rock collected at Suiyo Seamount, Izu-Bonin Arc, western Pacific Ocean	>Methanocaldococcus infernus strain ME partial 16S ribosomal RNA gene	TACCGGCGGCCCAAGTGGTGGCCACTGTTATTGGGCCTAAAGCGTCCGTAGCCGGCCCGGTAAGTCCCTG CTTAAATCCCGCGGCTTAACCGCGGGGCTGGCAGGGATACTGCCGGGCTAGGGACCGGGAGAGGCCGGGG GTACCCCAGGGGTAGCGGTGAAATGCGTTGATCCCTGGGGGACCACCTGTGGCGAAGGCGCCCGGCTGGA ACGGGTCCGACGGTGAGGGACGAAGGCCGGGGGAGCAAACCGGATTAGATACCCGGGTAGTCCCGGCTGT AAACTCTGCGGACTAGGTGTCGCGTGCCCTTCGGGGGCACGCGGTGCCGAAGGGAAGCCGTTAAGTCCGC CGCCTGGGGAGTACGGTCGCAAGACTGAAACTTAAAGGAATTGG…	Complete sequence of Methanocaldococcus infernus ME
Uncharacterised Thermoplasmata seq3	109	5	Cu3_432961	JQ071781.1	11	>Thermococcus sibiricus strain MM 739 partial 16S ribosomal RNA gene	TACCGGCGGCCCGAGTGGTGGCCGCTATTATTGGGCCTAAAGCGTCCGTAGCCGGGCCCGTAAGTCCCTG GCGAAATCCCACGGCTCAACCGTGGGGCTTGCTGGGGATACTGCGGGTCTTGGGACCGGGAGAGGCGGGG GGTACCCCTGGGGTAGGGGTGAAATCCTATAATCCCAGGGGGACCGCCAGTGGCGAAGGCGCCCCGCTGG AACGGGTCCGACGGTGAGGGACGAAGGCCAGGGGAGCAAACCGGATTAGATACCCGGGTAGTCCTGGCTG TAAAGGATGCGGGCTAGGTGTCGGGTGAGCCTCGAGCTCGCCCGGTGCCGTAGGGAAGCCGTTAAGCCCG CCGCCTGGGGAGTACGGCCGCAAGGCTGAAACTTAAAGGAATTG…	Metabolic versatility and indigenous origin of the archaeon Thermococcus sibiricus, isolated from a siberian oil reservoir, as revealed by genome analysis	-	-	-	-	-	-
Uncharacterised Thermoplasmata seq4	109	5	Pb3_774316	JN002502.1	8	>Methanobacterium oryzae strain FPi partial 16S ribosomal RNA gene	ACCGGCAGCTCAAGTGGTGGCCATTATTATTGGGCCTAAAGCGTTCGTAGCCGGCCTGATAAGTCTCTGG TGAAATCCCATAGCTTAACTGTGGGAATTGCTGGAGATACTATCAGGCTTGAGATCGGGAGAGGTTAGGG GTACTCCCAGGGTAGGGGTGAAATCCTATAATCCTGGGAGGACCACCTGTGGCGAAGGCGCCTAACTGGA ACGAATCTGACGGTGAGTAACGAAAGCCAGGGGCGCGAACCGGATTAGATACCCGGGTAGTCCTGGCCGT AAACGATGCGGACTTGGTGTTGGAATGGCTTCGAGCTGCTCCAGTGCCGAAGGGAAGCTGTTAAGTCCGC CGCCTGGGAAGTACGGTCGCAAGACTGAAACTTAAAGGAATTGG…	Phenotypic and phylogenetic characterization of dominant culturable methanogens isolated from ricefield soils	>Methanobacterium espanolae strain NBRC 105228 partial 16S ribosomal RNA gene	ACCGGCAGCTCAAGTGGTGGCCATTTTTATTGGGCCTAAAGCGTTCGTAGCCGGCTTGATAAGTCTCTGG TGAAATCCCATAGCTTAACTGTGGGAATTGCTGGAGATACTATTAGGCTTGAGGCCGGGAGAGGTTAGGG GTACTCCCAGGGTAGGGGTGAAATCCTATAATCCTGGGAGGACCACCTGTGGCGAAGGCGCCTAACTGGA ACGGACCTGACGGTGAGTAACGAAAGCCAGGGGCGCGAACCGGATTAGATACCCGGGTAGTCCTGGCCGT AAACGATGCGGACTTGGTGTTGGAATGGCTTCGAGCTGCTCCAGTGCCGAAGGGAAGCTGTTAAGTCCGC CGCCTGGGAAGTACGGTCGCAAGACTGAAACTTAAAGGAATTGG…	Sequencing Orphan Species initiative (SOS): filling the gaps in the 16S rRNA gene sequence database for all classified species with validly published names	-	-	-
Uncharacterised Thermoplasmata seq5	109	5	Pb3_179616	JN002498.1	7	>Geoglobus acetivorans strain SBH6 partial 16S ribosomal RNA gene	TACCGGCGGCCCGAGTGGCGGCCACTATTATTGGGCCTAAAGCGTCCGTAGCCGGACTGGTAAGTCCTCC GGGAAATCTGGCGGCTTAACCGTCAGAATGCCGGGGGATACTGCCAGTCTAGGGACCGGGAGAGGCCGGG GGTATTCCCGGGGTAGGGGTGAAATCCTGTAATCCCGGGAGGACCACCTGTGGCGAAGGCGCCCGGCTGG AACGGCTCCGACGGTGAGGGACGAAGGCCTGGGGAGCGAACCGGATTAGATACCCGGGTAGTCCAGGCTG TAAACGATGCGGGCTAGGTGTCGGGTAAGCCACGAGCTTATCCGGTGCCGGAGGGAAGCCGTTAAGCCCG CCGCCTGGGAAGTACGGCCGCAAGGCTGAAACTTAAAGGAATTG…	Geoglobus acetivorans sp. nov., an iron(III)-reducing archaeon from a deep-sea hydrothermal vent	>Archaeoglobus lithotrophicus strain TF2 partial 16S ribosomal RNA gene	TACCGGCGGCCCGAGTGGCGGCCACTCTTATTGGGCCTAAAGCGTCCGTAGCCGGTCTGGTAAGTCCCCC GGGAAATCTGGCGGCTTAACCGTCAGACTGCCGGGGGATACTGCCAGACTAGGGACCGGGAGAGGCCGAG GGTATTCCCGGGGTAGGGGTGAAATCCTGTAATCCCGGGAGGACCACCTGTGGCGAAGGCGCTCGGCTGG AACGGGTCCGACGGTGAGGGACGAAGGCCTGGGGAGCGAACCGGATTAGATACCCGGGTAGTCCAGGCTG TAAACGATGCGGGCTAGGTGTCACYGGAGCTACGGGCTCCGGTGGTGCCGGAGGGAAGCCGTTAAGCCCG CCGCCTGGGAAGTACGGCCGCAAGGCTGAAACTTAAAGGAATTG…	Bacterial origin for the isoprenoid biosynthesis enzyme HMG-CoA reductase of the archaeal orders Thermoplasmatales and Archaeoglobales	>Geoglobus ahangari strain 234 partial 16S ribosomal RNA gene	TACCGGCGGCCCGAGTGGCGGCCACTATTATTGGGCCTAAAGCGTCCGTAGCCGGTCTGGCAAGTCCCCC GGGAAATCTGGCGGCTTAACCGTCAGGCTGCCGGGGGATACTGCCAGACTAGGGACCGGGAGAGGCCGGG GGTATTCCCGGGGTAGGGGTGAAATCCTGTAATCCCGGGAGGACCACCTGTGGCGAAGGCGCCCGGCTGG AACGGGTCCGACGGTGAGGGACGAAGGCCTGGGGAGCGAACCGGATTAGATACCCGGGTAGTCCAGGCTG TAAACGATGCGGGCTAGGTGTCGCGACAGCCACGAGCTGTCGCGGTGCCGGAGGGAAGCCGTTAAGCCCG CCGCCTGGGAAGTACGGCCGCAAGGCTGAAACTTAAAGGAATTG…	Geoglobus ahangari gen. nov., sp. nov., a novel hyperthermophilic archaeon capable of oxidizing organic acids and growing autotrophically on hydrogen with Fe(III) serving as the sole electron acceptor
Uncharacterised Thermoplasmatales seq1	119	2	Pb4_715936	JX082277.1	84	>Ferroglobus placidus strain DSM 10642 partial 16S ribosomal RNA gene	TACCGGCGGCCCGAGTGGCGGCCACTATTATTGGGCCTAAAGCGTCCGTAGCCGGGCTGGTAAGTCCCCC GGGAAATCTGGCGGCTTAACCGTCAGACTGCCGGGGGATACTGCCAGCCTAGGGACCGGGAGAGGCCGGG GGTATTCCCGGGGTAGGGGTGAAATCCTGTAATCCCGGGAGGACCACCTGTGGCGAAGGCGCCCGGCTGG AACGGGTCCGACGGTGAGGGACGAAGGCCAGGGGAGCGAACCGGATTAGATACCCGGGTAGTCCTGGCTG TAAACGATGCGGGCTAGGTGTCGGGCGAGCCACGAGCTCGCCCGGTGCCGGAGGGAAGCCGTTAAGCCCG CCGCCTGGGGAGTACGGCCGCAAGGCTGAAACTTAAAGGAATTG…	Complete sequence of Ferroglobus placidus DSM 10642	-	-	-	-	-	-
Uncharacterised Thermoplasmatales seq2	119	2	Pb3_675321	HQ287560.1	29	>Thermococcus waiotapuensis strain WT1 partial 16S ribosomal RNA gene	TACCGGCGGCCCGAGTGGTGGCCACTATTATTGGGCCTAAAGCGTCCGTAGCCGGGCCCGTAAGTCCCTG GCGAAATCTCACGGCTCAACCGTGGGGCTCGCTGGGGATACTGCGGGCCTTGGGACCGGGAGAGGCGGAG GGTACCCCTGGGGTAGGGGTGAAATCCTATAATCCCAGGGGGACCGCCAGTGGCGAAGGCGCTCCGCTGG AACGGGTCCGACGGTGAGGGACGAAGGCCAGGGGAGCAAACCGGATTAGATACCCGGGTAGTCCTGGCTG TAAAGGATGCGGGCTAGGTGTCGGGTGAGCTTCGGGCTCGCCCGGTGCCGGAGGGAAGCCGTTAAGCCCG CCGCCTGGGGAGTACGGCCGCAAGGCTGAAACTTAAAGGAATTG…	Molecular diversity of new Thermococcales isolates from a single area of hydrothermal deep-sea vents as revealed by randomly amplified polymorphic DNA fingerprinting and 16S rRNA gene sequence analysis	-	-	-	-	-	-
Nitrososphaera seq	1234	1	Zn4_538511	KP109877.1	1193	>Nitrososphaera viennensis strain EN76 partial 16S ribosomal RNA gene	TACCAGCACCCCGAGTGGTCGGGACGATTATTGGGCCTAAAGCATCCGTAGCCGGTTCTGCAAGTCTTCC GTTAAATCCACCTGCTCAACAGATGGGCTGCGGAGGATACTACAGGGCTAGGAGGCGGGAGAGGCAAGCG GTACTCAGTGGGTAGGGGTAAAATCCTCTGATCCACTGAAGACCACCAGTGGCGAAGGCGGCTTGCCAGA ACGCGCTCGACGGTGAGGGATGAAAGCTGGGGGAGCAAACCGGATTAGATACCCGGGTAGTCCCAGCTGT AAACGATGCAGACTCGGTGATGGGTTGGCTTTGGGCCAACCCAGTGCCGCAGGGAAGCCGTTAAGTCTGC CGCCTGGGGAGTACGGTCGCAAGACTGAAACTTAAAGGAATTGG…	Nitrososphaera viennensis gen. nov., sp. nov., an aerobic and mesophilic, ammonia-oxidizing archaeon from soil and a member of the archaeal phylum Thaumarchaeota	>Nitrosopumilus maritimus SCM1 strain SCM1 partial 16S ribosomal RNA gene	ACCAGCACCTCAAGTGGTCAGGATGATTATTGGGCCTAAAGCATCCGTAGCCGGCTCTGTAAGTTTTCGG TTAAATCTGTACGCTCAACGTACAGGCTGCCGGGAATACTGCAGAGCTAGGGAGTGGGAGAGGTAGACGG TACTCGGTAGGAAGGGGTAAAATCCTTTGATCTATTGATGACCACCTGTGGCGAAGGCGGTCTACCAGAA CACGTCCGACGGTGAGGGATGAAAGCTGGGGGAGCAAACCGGATTAGATACCCGGGTAGTCCCAGCTGTA AACTATGCAAACTCAGTGATGCATTGGCTTGTGGCCAATGCAGTGCTGCAGGGAAGCCGTTAAGTTTGCC GCCTGGGAAGTACGTACGCAAGTATGAAACTTAAAGGAATTGGC…	Nitrosopumilus maritimus genome reveals unique mechanisms for nitrification and autotrophy in globally distributed marine crenarchaea	-	-	-
Uncharacterised Unknown archaea seq1	932	11	Zn4_504889	EU481526.1	193	>Thermogladius shockii strain WB1 partial 16S ribosomal RNA gene	TACCAGCCCCGCGAGTGGTCGGGACGATTATTGGGCCTAAAGCGCCCGTAGCCGGCCCGGGAAGTCTCCC CTTAAATCCTCGGGCTCAACCCGAGGGCTGGGGGAGATACTCCTGGGCTAGGGGGCGGGAGAGGCCGGGG GTACTCCCGGGGTAGGGGCGAAATCCTATAATCCCGGGAGGACCACCAGTGGCGAAGGCGCCCGGCTGGA ACGCGCCCGACGGTGAGGGGCGAAAGCCGGGGGAGCGAACCGGATTAGATACCCGGGTAGTCCCGGCTGT AAACGATGCGGGCTAGGTGTTGGGTGGGCTTAGAGCCCACCCAGTGCCGCAGGGAAGCCGTTAAGCCCGC CGCCTGGGGAGTACGGCCGCAAGGMTTGAAACTTAAAGGAATTG…	Thermogladius shockii gen. nov., sp. nov., a hyperthermophilic crenarchaeote from Yellowstone National Park, USA	-	-	-	-	-	-
Uncharacterised Unknown archaea seq2	932	11	Zn3_467283	HM051148.1	80	-	-	-	-	-	-	-	-	-
Uncharacterised Unknown archaea seq3	932	11	Zn3_85453	AM778251.1	63	-	-	-	-	-	-	-	-	-
Uncharacterised Unknown archaea seq4	932	11	Zn4_496765	KU656399.1	50	-	-	-	-	-	-	-	-	-
Uncharacterised Unknown archaea seq5	932	11	Pb4_291650	HM141962.1	47	-	-	-	-	-	-	-	-	-
Uncharacterised Unknown archaea seq6	932	11	Pb4_77100	KJ081676.1	44	-	-	-	-	-	-	-	-	-
Uncharacterised Unknown archaea seq7	932	11	Zn4_344956	FJ184622.1	37	>Pelobacter carbinolicus strain DSM 2380 partial 16S ribosomal RNA gene	TACGGAGGGTGCAAGCGTTGTTCGGAATTATTGGGCGTAAAGCGCGTGTAGGCGGTCTGTTAAGTCTGAT GTGAAAGCCCCGGGCTCAACCCGGGAAGTGCATTGGATACTGGCAGACTTGAGTACGGGAGAGGAAAGTG GAATTCCGAGTGTAGGGGTGAAATCCGTAGATATTCGGAGGAACACCGGTGGCGAAGGCGGCTTTCTGGA CCGATACTGACGCTGAGACGCGAAAGCGTGGGGAGCAAACAGGATTAGATACCCTGGTAGTCCACGCCGT AAACGATGGGTACTAGGTGTCGCGGGTATTGACCCCTGCGGTGCCGAAGCTAACGCATTAAGTACCCCGC CTGGGGAGTACGGCCGCAAGGCTAAAACTCAAAGGAATTGACGG	The genome of Pelobacter carbinolicus reveals surprising metabolic capabilities and physiological features	>Phaselicystis flava strain SBKo001 partial 16S ribosomal RNA gene	ACAGAGGGTGCAAACGTTGTTCGGAATTACTGGGCGTAAAGCGCGTGTAGGCGGCTCGGAAAGTCGGATG TGAAAGCCCAGGGCTCAACCCTGGAAGTGCACTCGAAACTCCCGAGCTTGAGTCCCGGAGAGGAAGGCGG AATTCTCGGTGTAGAGGTGAAATTCGTAGATATCGAGAGGAACACCTGTGGCGAAGGCGGCCTTCTGGAC GGTGACTGACGCTGAGACGCGAAAGCGTGGGGAGCAAACAGGATTAGATACCCTGGTAGTCCACGCCGTA AACGATGGGTGCTAGGTGTCGCGGGCTTTGACCCCTGCGGTGCCGTAGCTAACGCCTTAAGCACCCCGCC TGGGGAGTACGGCCGCAAGGCTAAAACTCAAAGGAATTGACGG	Phaselicystis flava gen. nov., sp. nov., an arachidonic acid-containing soil myxobacterium, and the description of Phaselicystidaceae fam. nov	>Desulfuromonas acetoxidans strain DSM 684 partial 16S ribosomal RNA gene	TACGGAGGGTGCAAGCGTTGTTCGGAATTATTGGGCGTAAAGCGCGTGTAGGCGGTTTGTTAAGTCTGAT GTGAAAGCCCCGGGCTCAACCTGGGAAGTGCATTGGAAACTGGCAAACTTGAGTACGGGAGAGGAAAGTG GAATTTCGAGTGTAGGGGTGAAATCCGTAGATATTCGAAGGAACACCAGTGGCGAAGGCGGCTTTCTGGA CCGATACTGACGCTGAGACGCGAAAGCGTGGGGAGCAAACAGGATTAGATACCCTGGTAGTCCACGCCGT AAACGATGGGTACTAGGTGTCGCGGGTATTGACCCCTGCGGTGCCGAAGCTAACGCATTAAGTACCCCGC CTGGGGAGTACGGCCGCAAGGCTAAAACTCAAAGGAATTGACGG	Sequencing of the draft genome and assembly of Desulfuromonas acetoxidans DSM 684
Uncharacterised Unknown archaea seq8	932	11	Zn2_530259	HM051152.1	36	-	-	-	-	-	-	-	-	-
Uncharacterised Unknown archaea seq9	932	11	Zn4_641430	GQ906603.1	30	-	-	-	-	-	-	-	-	-
Uncharacterised Unknown archaea seq10	932	11	Zn1_755119	KM273734.1	28	-	-	-	-	-	-	-	-	-
Uncharacterised Unknown archaea seq11	932	11	Cu4_625917	JN037997.1	20	-	-	-	-	-	-	-	-	-

## Sheet: Eukaryota
DA_Analysis	ManOTU	A_rlog	B_rlog	A_raw	B_raw	A_DESeq	B_DESeq	basemean_DESeq	Final_Regulation	log2FoldChange	lfcSE	stat	pvalue	padj	Kingdom	Phylum	Class	Order	Family	Genus	Species
Copper vs 3M	Beta vulgaris (Eudicot)	2.64846	1.57075	19	1	21.7656	2.17292	7.05601	Copper	-3.33219	1.03209	-3.22857	0.00124412	0.0293349	Eukaryota	Plantae	Streptophyta	Caryophyllales	Chenopodiaceae	Beta	Beta vulgaris
Lead vs Zinc	Physcomitrella patens (bryophyta)	1.42457	2.67125	1	16	1.86499	15.6283	5.28211	Zinc	3.07377	0.905149	3.39588	0.000684093	0.0224507	Eukaryota	Plantae	Streptophyta	Funariales	Funariaceae	Physcomitrella	Physcomitrella patens
Zinc vs 3M	Physcomitrella patens (bryophyta)	2.67125	1.26817	16	0	15.6283	1.0959	5.28211	Zinc	-INF	1.01973	-3.78157	0.00015584	0.0116021	Eukaryota	Plantae	Streptophyta	Funariales	Funariaceae	Physcomitrella	Physcomitrella patens
Zinc vs Copper	Physcomitrella patens (bryophyta)	2.67125	1.28835	16	0	15.6283	1.14751	5.28211	Zinc	-INF	1.01973	-3.70749	0.000209323	0.0184902	Eukaryota	Plantae	Streptophyta	Funariales	Funariaceae	Physcomitrella	Physcomitrella patens
Control vs 3M	Cyperus alternifolius (monocot)	1.51442	2.37937	0	11	1.04272	11.8313	7.36167	3M	INF	1.21126	2.90776	0.00364027	0.0309742	Eukaryota	Plantae	Streptophyta	Poales	Cypereae	Cyperus	Cyperus alternifolius
Control vs 3M	Bacillariophyta	2.58196	1.73883	9	1	9.99221	2.55761	4.98278	Control	-2.01529	0.729623	-2.7621	0.00574305	0.0443139	Eukaryota	Stramenopiles	Bacillariophyta	Bacillariophyta	Bacillariophyta	Bacillariophyta	Bacillariophyta
Control vs 3M	Hymenostylium recurvirostrum	2.98222	1.40842	28	0	30.2267	1.0959	8.75564	Control	-INF	1.17301	-4.08948	4.32335e-05	0.0011649	Eukaryota	Viridiplantae	Streptophyta	Pottiales	Pottiaceae	Hymenostylium	Hymenostylium recurvirostrum
Control vs Copper	Hymenostylium recurvirostrum	2.98222	1.54733	28	0	30.2267	1.73313	8.75564	Control	-INF	1.09604	-3.77042	0.000162973	0.0136068	Eukaryota	Viridiplantae	Streptophyta	Pottiales	Pottiaceae	Hymenostylium	Hymenostylium recurvirostrum
Annotation level	Renamed ManOTU	Kingdom	Phylum	Class	Order	Family	Genus	Species	Renamed Sub-ManOTU	Taxon_total_raw_count	number_of_SubManOTUs	SubManOTUrepresentative_SeqID	SubManOTUrepresentative_Accession#	SubManOTU_count	SubManOTUrepresentative_Sequence
Species	Beta vulgaris	Eukaryota	Plantae	Streptophyta	Caryophyllales	Chenopodiaceae	Beta	Beta vulgaris	Beta vulgaris seq1	113	2	Zn4_705154	KR230391.1	84	GACAGAGGATGCAAGCGTTATCCGGAATGATTGGGCGTAAAGCGTCTGTAGGTGGCTTTTTAAGTCCGCCGTCAAATCCCAGGGCTCAACCCTGGACAGGCGGTGGAAACTACCAAGCTGGAGTACGGTAGGGGCAGAGGGAATTTCCGGTGGAGCGGTGAAATGCGTAGAGATCGGAAAGAACACCAACGGCGAAAGCACTCTGCTGGGCCGACACTGACACTGAGAGACGAAAGCTAGGGGAGCGAATGGGATTAGATACCCCAGTAGTCCTAGCCGTAAACGATGGATACTAGGCGCTGTGCGTATCGACCCGTGCAGTGTTGTAGCTAACGCGTTAAGTATCCCGCCTGGGGAGTACGTTCGCAAGAATGAAACTTAAAGGAATTGACGG
Species	Beta vulgaris	Eukaryota	Plantae	Streptophyta	Caryophyllales	Chenopodiaceae	Beta	Beta vulgaris	Beta vulgaris seq2	113	2	Cu4_762171	BA000009.3	29	GACGGGGGGGGCAAGTGTTCTTCGGAATGACTGGGCGTAAAGGGCACGTAGGCGGTGAATCGGGTTGAAAGTGAAAGTCGCCAAAAACTGGCGGAATGCTCTCGAAACCAATTCACTTGGGTGAGACAGAGGAGAGTGGAATTTCGTGTGTAGGGGTGAAATCCATAAATCTACGAAGGAACGCCAAAAGCGAAGGCAGCTCTCTGGGTCCCTACCGACGCTGGGGTGCGAAAGCATGGGGAGCGAACAGGATTAGATACCCTGGTAGTCCATGCCGTAAACGATGAGTGTTCGCCCTTGGTCTACACGGATCAGGGGCCCAGCTAACGCGTGAAACACTCCGCCTGGGGAGTACGGTCGCAAGACCGAAACTCAAAGGAATTGACGG
Species	Physcomitrella patens	Eukaryota	Plantae	Streptophyta	Funariales	Funariaceae	Physcomitrella	Physcomitrella patens	Physcomitrella patens seq1	88	2	Zn4_465615	AP005672.1	68	GACAGAGGATGCAAGCGTTATCCGGAATGATTGGGCGTAAAGCGTCTGTAGGTGGCTTTTTAAGTCTGCTGTCAAATCCCAGGGCTCAACCCTGGACAGGCGGTGGAAACTACCAAGCTGGAGTACGGTAGGGGCAGAGGGAATTTCCGGTGGAGCGGTGAAATGCGTAGAGATCGGAAAGAACACCAACGGCGAAAGCACTCTGCTGGGCCGACACTGACACTGAGAGACGAAAGCTAGGGGAGCGAATGGGATTAGATACCCCAGTAGTCCTAGCCGTAAACGATGGATACTAAGCGCTGCGCGTATCGACCCGTGCAGTGCTGTAGCTAACGCGTTAAGTATCCCGCCTGGGGAGTACGTTCGCAAGAATGAAACTCAAAGGAATTGACGG
Species	Physcomitrella patens	Eukaryota	Plantae	Streptophyta	Funariales	Funariaceae	Physcomitrella	Physcomitrella patens	Physcomitrella patens seq2	88	2	Zn2_458776	AB251495.1	20	GACGGGGGGGGCTAGTGTTATTCGGAATGACTAGGCGTAAAGGGCACGTAGGCGGTGAATCCGGTTGAAAGTGAAAGTCGCCAGCTCAACTGGCGGAATGCTTTCAAAACCAATTCACTTGAGTAAGATAGAGGATAGTGGAATTTCGTGTGTAGAGATAAAATTCACAGATATACGAAGGAACACCAAAAGCGAAGGCAGCTTTCTGGGTCTCTACTGACGCTGAGGTGCGAAAGCATAGGGAGCAAACAGGATTAGATACCCTGGTAGTCTATGCCGTAAACGATGAGTGTTCGTCCTTGGTCTGCGCTGTATGCAAAACGGCTGATCAGGGGCCCAGCTAACGCGTTAAACACTCCGCCTGGGGAGTACGGCCGCAAGGCTGAAACTCAAAGGAAT…
Species	Cyperus alternifolius	Eukaryota	Plantae	Streptophyta	Poales	Cypereae	Cyperus	Cyperus alternifolius	Cyperus alternifolius seq	118	1	Zn2_323221	HQ183499.1	118	TACAGAGGATGCAAGCGTTATCCGGAATGATTGGGCGTAAAGCGTCTGTAGGTGGCTTTTCAAGTCCACCGTCAAATCCCAGGGCTCAACCCTGGACAGGCGGTGGAAACTACCAAGCTGGAGTACGGTAGGGGCAGAGGGAATTTCCGGTGGAACGGTTAAATGTATTGAGATCGGAAAGAACGCCAACAGCGAAAGCACTCTGCTGGGCCGATACTGACACTGAGAGACGAAAGCTAGGGGAGCAAATGGGATTAGTGACCCCACTAGTCCTAGCCGTAAACGATGGATACTAGGTGTTGTGCGCATCGACCCGTACAGTGCTGTAGCTAACGCGTTAAGTATCCCGCCTGGGGAGTACGTTCGCAAGAATGAAACTCAAAGGAATTGACGG
Species	Bacillariophyta (diatoms)	Eukaryota	Stramenopiles	Bacillariophyta	Bacillariophyta	Bacillariophyta	Bacillariophyta	Bacillariophyta	Bacillariophyta seq	75	1	Zn1_81808	DQ513975.1	57	GACGGAGGATGCAAGTGTTATCCGGAATCACTGGGCGTAAAGCGTCTGTAGGTGGTTTAATAAGTCAACTGTTAAATCTTGAGGCTCAACCTCAAAATCGCAGTCGAAACTATTAGGCTAGAGTATAGTAGGGGTAAAGGGAATTTCCAGTGGAGCGGTGAAATGCGTAGAGATTGGAAAGAACACCGATGGCGAAGGCACTTTACTGGGCTATTACTAACACTCAGAGACGAAAGCTAGGGTAGCAAATGGGATTAGATACCCCAGTAGTCCTAGCCGTAAACAATGGATACTAGATGTTGAACAGATCGACCTGTGCAGTATTAAAGCTAACGCGTTAAGTATCCCGCCTGGGAAGTATGCTCGCAAGAGTGAAACTCAAAGGAATTGACGG
Species	Hymenostylium recurvirostrum (Bryophyta-Pottiaceae)	Eukaryota	Viridiplantae	Streptophyta	Pottiales	Pottiaceae	Hymenostylium	Hymenostylium recurvirostrum	Hymenostylium recurvirostrum seq	154	1	Zn4_99339	DQ629553.1	154	GACAGAGGATGCAAGCGTTATCCGGAATGATTGGGCGTAAAGCGTCTGTAGGTGGCTTTTTAAGTCTGCCGTCAAATCCCAGGGCTTAACCCTGGACAGGCGGTGGAAACTACCAAGCTGGAGTACGGTAGGGGCAGAGGGAATTTCCGGTGGAGCGGTGAAATGCGTAGAGATCGGAAAGAACACCAACGGCGAAAGCACTCTGCTGGGCCGACACTGACACTGAGAGACGAAAGCTAGGGGAGCGAATGGGATTAGATACCCCAGTAGTCCTAGCCGTAAACGATGGATACTAAGCGCTGTGCGTATCGACCCGTGCAGTGCTGTAGCTAACGCGTTAAGTATCCCGCCTGGGGAGTACGTTCGCAAGAATGAAACTCAAAGGAATTGACGG
Spikes
Renamed Sub-ManOTU	Taxon_total_raw_count	number_of_SubManOTUs	SubManOTUrepresentative_SeqID	SubManOTUrepresentative_Accession#	SubManOTU_count	Renamed 2 Sub-ManOTU	seq	Ref
Beta vulgaris seq1	113	2	Zn4_705154	KR230391.1	84	Eudicot seq1 (highly ambiguous Chloroplast)	GACAGAGGATGCAAGCGTTATCCGGAATGATTGGGCGTAAAGCGTCTGTAGGTGGCTTTTTAAGTCCGCCGTCAAATCCCAGGGCTCAACCCTGGACAGGCGGTGGAAACTACCAAGCTGGAGTACGGTAGGGGCAGAGGGAATTTCCGGTGGAGCGGTGAAATGCGTAGAGATCGGAAAGAACACCAACGGCGAAAGCACTCTGCTGGGCCGACACTGACACTGAGAGACGAAAGCTAGGGGAGCGAATGGGATTAGATACCCCAGTAGTCCTAGCCGTAAACGATGGATACTAGGCGCTGTGCGTATCGACCCGTGCAGTGTTGTAGCTAACGCGTTAAGTATCCCGCCTGGGGAGTACGTTCGCAAGAATGAAACTTAAAGGAATTGACGG
Beta vulgaris seq2	113	2	Cu4_762171	BA000009.3	29	Eudicot seq2 (highly ambiguous Mitochondrion)	GACGGGGGGGGCAAGTGTTCTTCGGAATGACTGGGCGTAAAGGGCACGTAGGCGGTGAATCGGGTTGAAAGTGAAAGTCGCCAAAAACTGGCGGAATGCTCTCGAAACCAATTCACTTGGGTGAGACAGAGGAGAGTGGAATTTCGTGTGTAGGGGTGAAATCCATAAATCTACGAAGGAACGCCAAAAGCGAAGGCAGCTCTCTGGGTCCCTACCGACGCTGGGGTGCGAAAGCATGGGGAGCGAACAGGATTAGATACCCTGGTAGTCCATGCCGTAAACGATGAGTGTTCGCCCTTGGTCTACACGGATCAGGGGCCCAGCTAACGCGTGAAACACTCCGCCTGGGGAGTACGGTCGCAAGACCGAAACTCAAAGGAATTGACGG
Physcomitrella patens seq1	88	2	Zn4_465615	AP005672.1	68	Bryophyta seq1 (highly ambiguous Chloroplast)	GACAGAGGATGCAAGCGTTATCCGGAATGATTGGGCGTAAAGCGTCTGTAGGTGGCTTTTTAAGTCTGCTGTCAAATCCCAGGGCTCAACCCTGGACAGGCGGTGGAAACTACCAAGCTGGAGTACGGTAGGGGCAGAGGGAATTTCCGGTGGAGCGGTGAAATGCGTAGAGATCGGAAAGAACACCAACGGCGAAAGCACTCTGCTGGGCCGACACTGACACTGAGAGACGAAAGCTAGGGGAGCGAATGGGATTAGATACCCCAGTAGTCCTAGCCGTAAACGATGGATACTAAGCGCTGCGCGTATCGACCCGTGCAGTGCTGTAGCTAACGCGTTAAGTATCCCGCCTGGGGAGTACGTTCGCAAGAATGAAACTCAAAGGAATTGACGG
Physcomitrella patens seq2	88	2	Zn2_458776	AB251495.1	20	Bryophyta seq2 (highly ambiguous Mitochondrion)	GACGGGGGGGGCTAGTGTTATTCGGAATGACTAGGCGTAAAGGGCACGTAGGCGGTGAATCCGGTTGAAAGTGAAAGTCGCCAGCTCAACTGGCGGAATGCTTTCAAAACCAATTCACTTGAGTAAGATAGAGGATAGTGGAATTTCGTGTGTAGAGATAAAATTCACAGATATACGAAGGAACACCAAAAGCGAAGGCAGCTTTCTGGGTCTCTACTGACGCTGAGGTGCGAAAGCATAGGGAGCAAACAGGATTAGATACCCTGGTAGTCTATGCCGTAAACGATGAGTGTTCGTCCTTGGTCTGCGCTGTATGCAAAACGGCTGATCAGGGGCCCAGCTAACGCGTTAAACACTCCGCCTGGGGAGTACGGCCGCAAGGCTGAAACTCAAAGGAAT…
Cyperus alternifolius seq	118	1	Zn2_323221	HQ183499.1	118	Monocot seq (highly ambiguous Chloroplast)	TACAGAGGATGCAAGCGTTATCCGGAATGATTGGGCGTAAAGCGTCTGTAGGTGGCTTTTCAAGTCCACCGTCAAATCCCAGGGCTCAACCCTGGACAGGCGGTGGAAACTACCAAGCTGGAGTACGGTAGGGGCAGAGGGAATTTCCGGTGGAACGGTTAAATGTATTGAGATCGGAAAGAACGCCAACAGCGAAAGCACTCTGCTGGGCCGATACTGACACTGAGAGACGAAAGCTAGGGGAGCAAATGGGATTAGTGACCCCACTAGTCCTAGCCGTAAACGATGGATACTAGGTGTTGTGCGCATCGACCCGTACAGTGCTGTAGCTAACGCGTTAAGTATCCCGCCTGGGGAGTACGTTCGCAAGAATGAAACTCAAAGGAATTGACGG
Bacillariophyta seq	75	1	Zn1_81808	DQ513975.1	57	Bacillariophyceae seq (highly ambiguous Chloroplast NB.diatoms)	GACGGAGGATGCAAGTGTTATCCGGAATCACTGGGCGTAAAGCGTCTGTAGGTGGTTTAATAAGTCAACTGTTAAATCTTGAGGCTCAACCTCAAAATCGCAGTCGAAACTATTAGGCTAGAGTATAGTAGGGGTAAAGGGAATTTCCAGTGGAGCGGTGAAATGCGTAGAGATTGGAAAGAACACCGATGGCGAAGGCACTTTACTGGGCTATTACTAACACTCAGAGACGAAAGCTAGGGTAGCAAATGGGATTAGATACCCCAGTAGTCCTAGCCGTAAACAATGGATACTAGATGTTGAACAGATCGACCTGTGCAGTATTAAAGCTAACGCGTTAAGTATCCCGCCTGGGAAGTATGCTCGCAAGAGTGAAACTCAAAGGAATTGACGG
Hymenostylium recurvirostrum seq	154	1	Zn4_99339	DQ629553.1	154	Bryophyta-Pottiaceae seq (highly ambiguous Chloroplast)	GACAGAGGATGCAAGCGTTATCCGGAATGATTGGGCGTAAAGCGTCTGTAGGTGGCTTTTTAAGTCTGCCGTCAAATCCCAGGGCTTAACCCTGGACAGGCGGTGGAAACTACCAAGCTGGAGTACGGTAGGGGCAGAGGGAATTTCCGGTGGAGCGGTGAAATGCGTAGAGATCGGAAAGAACACCAACGGCGAAAGCACTCTGCTGGGCCGACACTGACACTGAGAGACGAAAGCTAGGGGAGCGAATGGGATTAGATACCCCAGTAGTCCTAGCCGTAAACGATGGATACTAAGCGCTGTGCGTATCGACCCGTGCAGTGCTGTAGCTAACGCGTTAAGTATCCCGCCTGGGGAGTACGTTCGCAAGAATGAAACTCAAAGGAATTGACGG

## Sheet: Cyanobacteria
DA_Analysis	ManOTU	A_rlog	B_rlog	A_raw	B_raw	A_DESeq	B_DESeq	basemean_DESeq	Final_Regulation	log2FoldChange	lfcSE	stat	pvalue	padj	Kingdom	Phylum	Class	Order	Family	Genus	Species
Control vs 3M	Desmonostoc muscorum	2.62777	1.72159	8	0	9.26063	1.6141	5.87811	Control	-INF	0.874189	-2.87837	0.00399734	0.0334261	Bacteria	Cyanobacteria	Nostocales	Nostocales	Nostocaceae	Desmonostoc	Desmonostoc muscorum
Lead vs 3M	Cyanobacteriaceae	4.21067	2.64493	36	4	40.8768	5.16592	14.3243	Lead	-2.95897	0.795506	-3.71961	0.000199529	0.00418103	Bacteria	Cyanobacteria	Oscillatoriophycideae	Chroococcales	Cyanobacteriaceae	Cyanobacteriaceae	Cyanobacteriaceae
Lead vs Copper	Cyanobacteriaceae	4.21067	2.49343	36	2	40.8768	3.91658	14.3243	Lead	-3.36808	0.821892	-4.09796	4.16813e-05	0.0132338	Bacteria	Cyanobacteria	Oscillatoriophycideae	Chroococcales	Cyanobacteriaceae	Cyanobacteriaceae	Cyanobacteriaceae
Lead vs Zinc	Cyanobacteriaceae	4.21067	2.61595	36	5	40.8768	5.36522	14.3243	Lead	-2.90429	0.787269	-3.68907	0.000225073	0.0101564	Bacteria	Cyanobacteria	Oscillatoriophycideae	Chroococcales	Cyanobacteriaceae	Cyanobacteriaceae	Cyanobacteriaceae
Control vs 3M	Microcoleus steenstrupii	1.94301	0.998825	8	0	9.18498	1.0959	3.33735	Control	-INF	0.976599	-3.1693	0.00152808	0.0164694	Bacteria	Cyanobacteria	Oscillatoriophycideae	Oscillatoriales	Microcoleaceae	Microcoleus	Microcoleus steenstrupii
Control vs 3M	Leptolyngbya	2.75077	1.60407	13	0	13.9401	1.34556	6.05074	Control	-INF	0.887692	-3.81079	0.000138522	0.00258397	Bacteria	Cyanobacteria	Synechococcales	Synechococcales	Leptolyngbyaceae	Leptolyngbya	Leptolyngbya
Control vs Zinc	Leptolyngbya	2.75077	1.75213	13	2	13.9401	2.3353	6.05074	Control	-2.54726	0.764391	-3.3324	0.000860996	0.0198691	Bacteria	Cyanobacteria	Synechococcales	Synechococcales	Leptolyngbyaceae	Leptolyngbya	Leptolyngbya
Lead vs 3M	Leptolyngbya	2.56091	1.60407	7	0	8.9162	1.34556	6.05074	Lead	-INF	0.901569	-3.01516	0.00256846	0.0251928	Bacteria	Cyanobacteria	Synechococcales	Synechococcales	Leptolyngbyaceae	Leptolyngbya	Leptolyngbya
Annotation level	Renamed ManOTU	Kingdom	Phylum	Class	Order	Family	Genus	Species	Renamed Sub-ManOTU	Taxon_total_raw_count	number_of_SubManOTUs	SubManOTUrepresentative_SeqID	SubManOTUrepresentative_Accession#	SubManOTU_count	SubManOTUrepresentative_Sequence
Species	Desmonostoc muscorum	Bacteria	Cyanobacteria	Nostocales	Nostocales	Nostocaceae	Desmonostoc	Desmonostoc muscorum	Desmonostoc muscorum seq1	97	4	Pb2_164724	AY218827.2	40	TACGGAGGATGCAAGCGTTATCCGGAATGATTGGGCGTAAAGCGTCCGCAGGTGGCGATGTAAGTCTGCTGTTAAAGAGTGAGGCTCAACCTCATAAGAGCAGTGGAAACTACATAGCTAGAGTGCGTTCGGGGCAGAGGGAATTCCTGGTGTAGCGGTGAAATGCGTAGATATCAGGAAGAACACCGGTGGCGAAAGCGCTCTGCTAGGCCGCAACTGACACTGAGGGACGAAAGCTAGGGGAGCGAATGGGATTAGATACCCCAGTAGTCCTAGCCGTAAACGATGGATACTAGGCGTGGCTTGTATCGACCCGAGCCGTGCCGTAGCTAACGCGTTAAGTATCCCGCCTGGGGAGTACGCACGCAAGTGTGAAACTCAAAGGAATTGACGG
Species	Desmonostoc muscorum	Bacteria	Cyanobacteria	Nostocales	Nostocales	Nostocaceae	Desmonostoc	Desmonostoc muscorum	Desmonostoc muscorum seq2	97	4	Zn2_445006	AY218828.2	27	TACGGAGGATGCAAGCGTTATCCGGAATGATTGGGCGTAAAGGGTCCGCAGGTGGCAATGTAAGTCTGCTGTCAAAGAATGAGGCTCAACCTCATCAAGGCAGTGGAAACTACGTAGCTAGAGTACGGTCGGGGTAGAAGGAATTCCTGGTGTAGCGGTGAAATGCGTAGAGATCAGGAAGAACACCGGTGGCGAAAGCGTTCTGCTAGGCCTGTACTGACACTGAGGGACGAAAGCTAGGGGAGCGAATGGGATTAGATACCCCAGTAGTCCTAGCCGTAAACGATGGATACTAGGCGTGGCTTGTATCGACCCGAGCCGTGCCGGAGCCAACGCGTTAAGTATCCCGCCTGGGGAGTACGCACGCAAGTGTGAAACTCAAAGGAATTGACGG
Species	Desmonostoc muscorum	Bacteria	Cyanobacteria	Nostocales	Nostocales	Nostocaceae	Desmonostoc	Desmonostoc muscorum	Desmonostoc muscorum seq3	97	4	Pb3_607481	HF678509.1	24	TACGGAGGATGCAAGCGTTATCCGGAATGATTGGGCGTAAAGCGTCCGCAGGTGGCTGTGTAAGTCTGCTGTCAAAGAGCGAAGCTCAACTTCGTAAAGGCAGTGGAAACTACACGGCTAGAGTGCGTTCGGGGCAGAGGGAATTCCTGGTGTAGCGGTGAAATGCGTAGAGATCAGGAAGAACACCGGTGGCGAAGGCGCTCTGCTAGGCCGCAACTGACACTGAGGGACGAAAGCTAGGGGAGCGAATGGGATTAGATACCCCAGTAGTCCTAGCTGTAAACGATGGATACTAGGCGTGGCTTGTATCGACCCGAGCCGTGCCGTAGCTAACGCGTTAAGTATCCCGCCTGGGGAGTACGCACGCAAGTGTGAAACTCAAAGGAATTGACGG
Species	Desmonostoc muscorum	Bacteria	Cyanobacteria	Nostocales	Nostocales	Nostocaceae	Desmonostoc	Desmonostoc muscorum	Desmonostoc muscorum seq4	97	4	Pb4_787507	KM019934.1	5	TACGGAGGATGCAAGCGTTATCCGGAATGATTGGGCGTAAAGCGTCCGCAGGTGGCTATGTAAGTCTGCTGTTAAAGAGTCTAGCTCAACTAGATAAGAGCAGTGGAAACTACATGGCTAGAGTGCGTTCGGGGCAGAGGGAATTCCTGGTGTAGCGGTGAAATGCGTAGAGATCAGGAAGAACACCGGTGGCGAAGGCGCTCTGCTAGGCCGCAACTGACACTGAGGGACGAAAGCTAGGGGAGCGAATGGGATTAGATACCCCAGTAGTCCTAGCCGTAAACGATGGATACTAGGCGTGGCTTGTATCGACCCGAGCCGTGCCGTAGCTAACGCGTTAAGTATCCCGCCTGGGGAGTACGCCGGCAACGGTGAAACTCAAATGAATTGACGG
Family	Uncharacterised Cyanobacteriaceae	Bacteria	Cyanobacteria	Oscillatoriophycideae	Chroococcales	Cyanobacteriaceae	Cyanobacteriaceae	Cyanobacteriaceae	Uncharacterised Cyanobacteriaceae seq	251	1	Zn4_553365	KJ192151.1	244	TACGGAGGAGGCAAGCGTTATCCGGAATTATTGGGCGTAAAGCGTCCGTAGGTGGCTCTTCAAGTCTGCTGTCAAAGAGTGGGGCTTAACCCTGCCAAGGCAGTGGAAACTGAAAGGCTAGAGAGCCGTAGGGGTAGAGGGAATTCCCGGTGTAGCGGTGAAATGCGTAGAGATCGGGAAGAACATCGGTGGCGAAAGCGCTCTACTGGACGGTATCTGACACTGAGGGACGAAAGCTAGGGGAGCGAATGGGATTAGATACCCCAGTAGTCCTAGCCGTAAACGATGGATACTAGGCGTGGCTTGTATCGACCCGAGCCGTGCCGGAGCTAACGCGTTAAGTATCCCGCCTGGGGAGTACGCACGCAAGTGTGAAACTCAAAGGAATTGACGG
Species	Microcoleus steenstrupii	Bacteria	Cyanobacteria	Oscillatoriophycideae	Oscillatoriales	Microcoleaceae	Microcoleus	Microcoleus steenstrupii	Microcoleus steenstrupii seq	46	1	Zn1_69164	AF355379.1	45	TACGGAGGAGGCAAGCGTTATCCGGAATTATTGGGCGTAAAGCGTCCGCAGGTGGCACTTCAAGTCTGTCGTCAAAGACTGGGGCTTAACCCTGGAAAGGCGGTGGAAACTGAAGCGCTAGAGTGTGGTAGGGGTAGAGGGAATTCCCGGTGTAGCGGTGAAATGCGTAGAGATCGGGAAGAACATCGGTGGCGAAAGCGCTCTACTGGACCACAACTGACACTCAGGGACGAAAGCTAGGGGAGCGAATGGGATTAGATACCCCAGTAGTCCTAGCCGTAAACGATGGATACTAGGTGTGGCTCGTATCGACCCGAGCCGTGCCGTAGCTAACGCGTTAAGTATCCCGCCTGGGGAGTACGCTCGCAAGAGTGAAACTCAAAGGAATTGACGG
Genus	Leptolyngbya	Bacteria	Cyanobacteria	Synechococcales	Synechococcales	Leptolyngbyaceae	Leptolyngbya	Leptolyngbya	Leptolyngbya seq1	98	7	Zn2_751715	HQ917694.1	35	TACGGAGGAGGCAAGCGTTATCCGGAATTATTGGGCGTAAAGCGTCCGTAGGTGGATGTTCAAGTCTTCTGTCAAAGCGCGGAGCTTAACTCCGTAAAGGCAGAGGAAACTGAGCGTCTAGAGTGCGATAGGGGCAAGGGGAATTCCCAGTGTAGCGGTGAAATGCGTAGATATTGGGAAGAACACCGGTGGCGAAAGCGCCTTGCTGGGTCTGCACTGACACTGAGGGACGAAAGCTAGGGGAGCGAAAGGGATTAGATACCCCTGTAGTCCTAGCTGTAAACGATGGGTACTAGGCGTTGTCCGTATCGACCCGGGCAGTGCCGTAGCTAACGCGTTAAGTACCCCGCCTGGGGAGTACGCTCGCAAGAGTGAAACTCAAAGGAATTGACGG
Genus	Leptolyngbya	Bacteria	Cyanobacteria	Synechococcales	Synechococcales	Leptolyngbyaceae	Leptolyngbya	Leptolyngbya	Leptolyngbya seq2	98	7	CK4_46175	AM398803.1	18	TACGGAGGAGGCAAGCGTTATCCGGAATTATTGGGCGTAAAGCGTCCGTAGGTGGTTGTTCAAGTCTTCTGTCAAAGCGCGGAGCTTAACTCCGTAAAGGCAGAGGAAACTGAGCGGCTAGAGTGCGATAGGGGCAGAGGGAATTCCCAGTGTAGCGGTGAAATGCGTAGATATTGGGAAGAACACCGGTGGCGAAAGCGCTCTGCTGGGTCTGCACTGACACTGAGGGACGAAAGCTAGGGGAGCGAAAGGGATTAGATACCCCTGTAGTCCTAGCTGTAAACGATGGGTACTAGGCGTTGTCCGTATCGACCCGGGCAGTGCCGTAGCTAACGCGTTAAGTACCCCGCCTGGGGAGTACGCTCGCAAGAGTGAAACTCAAAGGAATTGACGG
Genus	Leptolyngbya	Bacteria	Cyanobacteria	Synechococcales	Synechococcales	Leptolyngbyaceae	Leptolyngbya	Leptolyngbya	Leptolyngbya seq3	98	7	Zn1_117558	KM218880.1	14	TACGGAGGAGGCAAGCGTTATCCGGAATTATTGGGCGTAAAGCGTCCGTAGGTGGTTGGACAAGTCAGCTGTTAAAGAGTGGTGCTTAACACCATAAAGGCGGTTGAAACTGTTTGACTAGAGTTTGGTAGGGGTTGCGGGAATTCCCAGTGTAGCGGTGAAATGCGTAGATATTGGGAAGAACACCGGTGGCGAAAGCGCGCGACTGGACCTGAACTGACACTGAGGGACGAAAGCTAGGGGAGCGAAAGGGATTAGATACCCCTGTAGTCCTAGCTGTAAACGATGGATACTAGGTGTTGCCCGTATATCGACCCGGGCAGTGCCGTAGCTAACGCGTTAAGTATCCCGCCTGGGGAGTACGCTCGCAAGAGTGAAACTCAAAGGAATTGACGG
Genus	Leptolyngbya	Bacteria	Cyanobacteria	Synechococcales	Synechococcales	Leptolyngbyaceae	Leptolyngbya	Leptolyngbya	Leptolyngbya seq4	98	7	Zn2_59274	FJ985827.1	12	TACGGAGGAGGCAAGCGTTATCCGGAATTATTGGGCGTAAAGCGTCCGTAGGTGGATGTTCAAGTCAGTTGTCAAAGCGCAGGGCTTAACCCTGTAACGGCAATTGAAACTGAGCGTCTAGAGTGCGATAGGGGCAAGGGGAATTCCCAGTGTAGCGGTGAAATGCGTAGATATTGGGAAGAACACCGGTGGCGAAAGCGCCTTGCTGGGTCTGCACTGACACTGAGGGACGAAAGCTAGGGGAGCGAAAGGGATTAGATACCCCTGTAGTCCTAGCTGTAAACGATGGGTACTAGGCGTTGTCCGTATCGACCCGGGCAGTGCCGTAGCTAACGCGTTAAGTACCCCGCCTGGGGAGTACGCTCGCAAGAGTGAAACTCAAAGGAATTGACGG
Genus	Leptolyngbya	Bacteria	Cyanobacteria	Synechococcales	Synechococcales	Leptolyngbyaceae	Leptolyngbya	Leptolyngbya	Leptolyngbya seq5	98	7	CK3_623786	KM218876.1	6	GACGGAGGATGCAAGCGTTATCCGGAATTATTGGGCGTAAAGCGTCCGCAGGTGGCTGTTCAAGTCTGCTGTCAAATTCCAGGGCTCAACCCTGGTTCGGCAGTGGAAACTGGATAGCTAGAGTACGGTAGGGGCAGAGGGAATTCCTGGTGTAGCGGTGAAATGCGTAGATATCAGGAAGAACACCGGTGGCGAAAGCGCTCTGCTGGGCCGTAACTGACACTCATGGACGAAAGCTAGGGGAGCGAAAGGGATTAGATACCCCTGTAGTCCTAGCTGTAAACGATGGATACTAGGTGTTGGACGTATCGACCCGTTCAGTACCGTAGCTAACGCGTTAAGTATCCCGCCTGGGGAGTACGCACGCAAGTGTGAAACTCAAAGGAATTGACGG
Genus	Leptolyngbya	Bacteria	Cyanobacteria	Synechococcales	Synechococcales	Leptolyngbyaceae	Leptolyngbya	Leptolyngbya	Leptolyngbya seq6	98	7	Pb3_265282	EU289589.1	6	TACGGAGGAGGCAAGCGTTATCCGGAATTATTGGGCGTAAAGCGTCCGTAGGTGGTGAGTCAAGTCTGCTGTTAAAACGTGGAGCTTAACTCCATATCGGCAGTGGAAACTGGCTTGCTAGAGTGCGATAGGGGCAAGGGGAATTCCCAGTGTAGCGGTGAAATGCGTAGATATTGGGAAGAACACCGGTGGCGAAAGCGCCTTGCTGGGTCTGCACTGACACTGAGGGACGAAAGCTAGGGGAGCGAAAGGGATTAGATACCCCTGTAGTCCTAGCTGTAAACGATGGGTACTAGGCGTTGTCCGTATCGACCCGGGCAGTGCCGTAGCTAACGCGTTAAGTACCCCGCCTGGGGAGTACGCTCGCAAGAGTGAAACTCAAAGGAATTGACGG
Genus	Leptolyngbya	Bacteria	Cyanobacteria	Synechococcales	Synechococcales	Leptolyngbyaceae	Leptolyngbya	Leptolyngbya	Leptolyngbya seq7	98	7	Pb4_134453	KJ708574.1	4	GACGGAGGAGGCAAGCGTTATCCGGAATTATTGGGCGTAAAGCGTCCGCAGGCGGTTATTTAAGTCTGTTGTCAAAGGTCACAGCTCAACTGTGGATCGGCAATGGAAACTGGATGACTTGAGTGTGGTAGGGGTAGAGGGAATTCCCGGTGTAGCGGTGAAATGCGTAGATATCGGGAAGAACACCAGTGGCGAAGGCGCTCTACTGGGCCACAACTGACGCTGAGGGACGAAAGCTAGGGGAGCGAAAGGGATTAGATACCCCTGTAGTCCTAGCTGTAAACGATGGATACTAGGTGTTGGACGTATCGACCCGTGCAGTACCGTAGCTAACGCGTTAAGTATCCCGCCTGGGGAGTACGCACGCAAGTGTGAAACTCAAAGGAATTGACGG
Spikes
Renamed Sub-ManOTU	Taxon_total_raw_count	number_of_SubManOTUs	SubManOTUrepresentative_SeqID	SubManOTUrepresentative_Accession#	SubManOTU_count	Hit	seq	Ref	Hit	seq	Ref	Hit	seq	Ref
Desmonostoc muscorum seq1	97	4	Pb2_164724	AY218827.2	40	>Cylindrospermum marchicum strain CCALA 1001 partial 16S ribosomal RNA gene	TACGGAGGATGCAAGCGTTATCCGGAATGATTGGGCGTAAAGCGTCCGCAGGTGGCTATGTAAGTCTGCT GTTAAAGAGTGCGGCTCAACCGCATAAGGGCAGTGGAAACTACATAGCTGGAGTGCGTTCGGGGCAGAGG GAATTCCTGGTGTAGCGGTGAAATGCGTAGAGATCAGGAAGAACACCGGTGGCGAAAGCGCTCTGCTAGG CCGCAACTGACACTGAGGGACGAAAGCTAGGGGAGCGAATGGGATTAGATACCCCAGTAGTCCTAGCCGT AAACGATGGATACTAGGCGTGGCTTGTATCGACCCGAGCCGTGCCGTAGCTAACGCGTTAAGTATCCCGC CTGGGGAGTACGCACGCAAGTGTGAAACTCAAAGGAATTGACGG	Morphological and molecular characterization within 26 strains of the genus Cylindrospermum (Nostocaceae, Cyanobacteria), with descriptions of three new species	>Calochaete cimrmanii strain RKST551 partial 16S ribosomal RNA	TACGGAGGATGCAAGCGTTATCCGGAATGATTGGGCGTAAAGCGTCCGCAGGTGGCTGTGTAAGTCTGCT GTTAAAGAGTGAGGCTCAACCTCATAAGAGCAGTGGAAACTACACAGCTAGAGTGCGTTCGGGGCAGAGG GAATTCCTGGTGTAGCGGTGAAATGCGTAGAGATCAGGAAGAACACCGATGGCGAAAGCGCTCTGCTAGG CCGCAACTGACACTGAGGGACGAAAGCTAGGGGAGCGAATGGGATTAGATACCCCAGTAGTCCTAGCCGT AAACGATGGATACTAGGCGTGGCTTGTATCGACCCGAGCCGTGCCGTAGCTAACGCGTTAAGTATCCCGC CTGGGGAGTACGCAGGCAACTGTGAAACTCAAAGGAATTGACGG	Calochaete gen. nov. (Cyanobacteria, Nostocales), a new cyanobacterial type from the paramo zone in Costa Rica
Desmonostoc muscorum seq2	97	4	Zn2_445006	AY218828.2	27
Desmonostoc muscorum seq3	97	4	Pb3_607481	HF678509.1	24	>Cylindrospermum licheniforme strain CCALA 995 partial 16S ribosomal RNA gene	TACGGAGGATGCAAGCGTTATCCGGAATGATTGGGCGTAAAGCGTCCGCAGGTGGCTATGTAAGTCTGCT GTTAAAGAGCAAGGCTCAACCTTGTAAAGGCAGTGGAAACTACATGGCTAGAGTGCGTTCGGGGCAGAGG GAATTCCTGGTGTAGCGGTGAAATGCGTAGAGATCAGGAAGAACACCGGTGGCGAAAGCGCTCTGCTAGG CCGCAACTGACACTGAGGGACGAAAGCTAGGGGAGCGAATGGGATTAGATACCCCAGTAGTCCTAGCCGT AAACGATGGATACTAGGCGTGGCTTGTATCGACCCGAGCCGTGCCGTAGCTAACGCGTTAAGTATCCCGC CTGGGGAGTACGCACGCAAGTGTGAAACTCAAAGGAATTGACGG	Morphological and molecular characterization within 26 strains of the genus Cylindrospermum (Nostocaceae, Cyanobacteria), with descriptions of three new species	>Cylindrospermum pellucidum strain CCALA 989 partial 16S ribosomal RNA gene	TACGGAGGATGCAAGCGTTATCCGGAATGATTGGGCGTAAAGCGTCCGCAGGTGGCTATGTAAGTCTGCT GTTAAAGAGCAAGGCTCAACCTTGTAAAGGCAGTGGAAACTACATGGCTAGAGTGCGTTCGGGGCAGAGG GAATTCCTGGTGTAGCGGTGAAATGCGTAGAGATCAGGAAGAACACCGGTGGCGAAAGCGCTCTGCTAGG CCGCAACTGACACTGAGGGACGAAAGCTAGGGGAGCGAATGGGATTAGATACCCCAGTAGTCCTAGCCGT AAACGATGGATACTAGGCGTGGCTTGTATCGACCCGAGCCGTGCCGTAGCTAACGCGTTAAGTATCCCGC CTGGGGAGTACGCACGCAAGTGTGAAACTCAAAGGAATTGACGG	Morphological and molecular characterization within 26 strains of the genus Cylindrospermum (Nostocaceae, Cyanobacteria), with descriptions of three new species
Desmonostoc muscorum seq4	97	4	Pb4_787507	KM019934.1	5	>Nostoc punctiforme strain PCC 73102 partial 16S ribosomal RNA gene	TACGGAGGATGCAAGCGTTATCCGGAATGATTGGGCGTAAAGCGTCCGCAGGTGGCAATGTAAGTCTGCT GTTAAAGAGTCTAGCTCAACTAGATACAAGCAGTGGAAACTACATAGCTAGAGTACGTTCGGGGCAGAGG GAATTCCTGGTGTAGCGGTGAAATGCGTAGAGATCAGGAAGAACACCGGTGGCGAAGGCGCTCTGCTAGG CCGTAACTGACACTGAGGGACGAAAGCTAGGGGAGCGAATGGGATTAGATACCCCAGTAGTCCTAGCCGT AAACGATGGATACTAGGCGTGGCTTGTATCGACCCGAGCCGTGCCGTAGCTAACGCGTTAAGTATCCCGC CTGGGGAGTACGCCGGCAACGGTGAAACTCAAAGGAATTGACGG	NCBI RefSeq Targeted Loci Project, Copeland,A.
Uncharacterised Cyanobacteriaceae seq	251	1	Zn4_553365	KJ192151.1	244	>Coleofasciculus chthonoplastes strain SAG 2209 partial 16S ribosomal RNA gene	TACGGAGGAGGCAAGCGTTATCCGGAATTATTGGGCGTAAAGCGTCCGCAGGTGGCGATTCAAGTCTGCT GTCAAAGCACGGGGCTTAACTCCGTAAAGGCAGTGGAAACTGAATAGCTAGAGTGCCGTAGGGGTAGAGG GAATTCCCGGTGTAGCGGTGAAATGCGTAGAGATCGGGAAGAACATCGGTGGCGAAAGCGCTCTACTGGA CGGCAACTGACACTCAGGGACGAAAGCTAGGGGAGCGAATGGGATTAGATACCCCAGTAGTCCTAGCTGT AAACGATGGATACTAGGTGTAGCTTGTATCGACCCGAGCTGTGCCGAAGCTAACGCGTTAAGTATCCCGC CTGGGGAGTACGCACGCAAGTGTGAAACTCAAAGGAATTGACGG	COLEOFASCICULUS GEN. NOV. (CYANOBACTERIA): MORPHOLOGICAL AND MOLECULAR CRITERIA FOR REVISION OF THE GENUS MICROCOLEUS GOMONT(1)
Microcoleus steenstrupii seq	46	1	Zn1_69164	AF355379.1	45	>Kastovskya adunca strain ATA6-11-RM4 partial 16S ribosomal RNA gene	TACGGAGGATGCAAGCGTTATCCGGAATTATTGGGCGTAAAGCGTCCGCAGGTGGCACATCAAGTCTGCT GTCAAAGACCGGGGCTTAACCCTGGAAAGGCAGTGGAAACTGAAGTGCTAGAGTGCAGGAGGGGTAGAGG GAATTCCCGGTGTAGCGGTGAAATGCGTAGATATCGGGAAGAACATCGGTGGCGAAGGCGCTCTGCTGGA CTGCAACTGACACTCACAGGACGAAAGCTAGGGGAGCGAATGGGATTAGATACCCCAGTAGTCCTAGCTG TAAACGATGGATACTAGGTGTGGCTTGTATCGACCCGAGCCGTGCCGTAGCTAACGCGTTAAGTATCCCG CCTGGGGAGTACGCGCGCAAGCGTGAAACTCAAAGGAATTGACGG	Polyphasic characterization of Kastovskya adunca gen. nov. et comb. nov. (Cyanobacteria: Oscillatoriales), from desert soils of the Atacama Desert, Chile
Leptolyngbya seq1	98	7	Zn2_751715	HQ917694.1	35	>Phormidium etoshii strain KR2008/49 partial 16S ribosomal RNA gene	ACGGAGGATGCAAGCGTTATCCGGAATTATTGGGCGTAAAGCGTTCGTAGGTGGCTGTTCAAGTCTGCCG TTAAAGACCGGGGCTTAACTCCGGAAAAACTGTGGAAACTGAACAGCTAGAGTATGGTAGGGGTAAGGGG AATTCCCGGTGTAGCGGTGAAATGCGTAGATATCGGGAAGAACACCGGTGGCGAAGGCGCCTTACTGGGC CATAACTGACACTGAGGGACGAAAGCTAGGGGAGCGAAAGGGATTAGATACCCCTGTAGTCCTAGCTGTA AACGATGGATACTAGGTGTTGCCCGTATCGACCCGGGCAGTGCCGTAGCTAACGCGTTAAGTATCCCGCC TGGGGAGTACGCACGCAAGTGTGAAACTCAAAGGAATTGACGG	Phormidium etoshii sp. nov. (Oscillatoriales, Cyanobacteria) described from the Etosha Pan, Namibia, based on morphological, molecular and ecological features	>Oscillatoria acuminata strain PCC 6304 partial 16S ribosomal RNA gene	ACGGAGGATGCAAGCGTTATCCGGAATTATTGGGCGTAAAGCGTTCGTAGGTGGCTGTTCAAGTCTGCCG TTAAAGACCGGGGCTTAACTCCGGAAAAACTGTGGAAACTGAACAGCTAGAGTATGGTAGGGGTAAGGGG AATTCCCGGTGTAGCGGTGAAATGCGTAGATATCGGGAAGAACACCGGTGGCGAAGGCGCCTTACTGGGC CATAACTGACACTGAGGGACGAAAGCTAGGGGAGCGAAAGGGATTAGATACCCCTGTAGTCCTAGCTGTA AACGATGGATACTAGGTGTTGCCCGTATCGACCCGGGCAGTGCCGTAGCTAACGCGTTAAGTATCCCGCC TGGGGAGTACGCACGCAAGTGTGAAACTCAAAGGAATTGACGG	NCBI RefSeq Targeted Loci Project, gugger,M.
Leptolyngbya seq2	98	7	CK4_46175	AM398803.1	18	>Halospirulina tapeticola strain CCC Baja-95 Cl.2 partial 16S ribosomal RNA gene	TACGGAGGAGGCAAGCGTTATCCGGAATTATTGGGCGTAAAGCGTTCGCAGGTGGCTGTTCAAGTCTGCT GTCAAAGACCGGAGCTTAACTCCGGAAAGGCGGTGGAAACTGAAGAGCTAGAGTGCGGTAGGGGTAGAGG GAATTCCCAGTGTAGCGGTGAAATGCGTAGAGATTGGGAAGAACACCGGTGGCGAAAGCGCTCTACTAGG CCGCAACTGACACTCAGGGACGAAAGCTAGGGGAGCGAATGGGATTAGATACCCCAGTAGTCCTAGCTGT AAACGATGGGTACTAGGCGTAGCTTGTATCGACCCGAGCTGTGCCGAAGCTAACGCGTTAAGTACCCCGC CTGGGGAGTACGCACGCAAGTGTGAAACTCAAAGGAATTGACGG	The halotolerance and phylogeny of cyanobacteria with tightly coiled trichomes (Spirulina Turpin) and the description of Halospirulina tapeticola gen. nov., sp. nov
Leptolyngbya seq3	98	7	Zn1_117558	KM218880.1	14	>Trichocoleus desertorum strain ATA4-8-CV2 partial 16S ribosomal RNA gene	ACGGAGGATGCAAGCGTTATCCGGAATTATTGGGCGTAAAGCGTCCGCAGGTGGTTTGACAAGTCTGCTG TTAAAGTGCAGAGCTTAACTCTGTAAAGGCGGTGGAAACTGTCAAGCTTGAGTATGGTAGGGGTAGAGGG AATTCCCGGTGTAGCGGTGAAATGCGTAGATATCGGGAAGAACACCAGTGGCGAAAGCGCTCTACTGGGC CATAACTGACACTGAGGGACGAAAGCTAGGGGAGCGAAAGGGATTAGATACCCCTGTAGTCCTAGCCGTA AACGATGGACACTAGGTGTTGGCCGTATCGACCCGGTCAGTGCCGTAGCTAACGCGTTAAGTGTCCCGCC TGGGGAGTACGCTCGCAAGAGTGAAACTCAAAGGAATTGACGG	Polyphasic characterization of Trichocoleus desertorum sp. nov. (Pseudanabaenales, Cyanobacteria) from desert soils and phylogenetic placement of the genus Trichocoleus
Leptolyngbya seq4	98	7	Zn2_59274	FJ985827.1	12	>Neosynechococcus sphagnicola strain sy1 partial 16S ribosomal RNA gene	TACGGAGGAGGCAAGCGTTATCCGGAATTATTGGGCGTAAAGCGTCCGCAGGTGGTTTTACAAGTCTGCT GTTAAAGCGCGGAGCTTAACTTCGTAACGGCGGTGGAAACTGTGAGACTAGAGTACGGTAGGGGTAGCGG GAATTCCCGGTGTAGCGGTGAAATGCGTAGATATCGGGAAGAACACCAGCGGCGAAAGCGCGCTACTGGG CCTGTACTGACACTGAGGGACGAAAGCTAGGGGAGCGAAAGGGATTAGATACCCCTGTAGTCCTAGCTGT AAACGATGGATACTAGGTGTTGCGCGTATCGACCCGAGCAGTGCCGTAGCTAACGCGTTAAGTATCCCGC CTGGGGAGTACGCTCGCAAGAGTGAAACTCAAAGGAATTGACGG	Morphological and molecular studies of Neosynechococcus sphagnicola, gen. et sp. nov. (Cyanobacteria, Synechococcales)
Leptolyngbya seq5	98	7	CK3_623786	KM218876.1	6	>Oscillatoria nigro-viridis strain PCC 7112 partial 16S ribosomal RNA gene	GACGGAGGATGCAAGCGTTATCCGGAATGATTGGGCGTAAAGCGTCCGCAGGTGGCAGTTCAAGTCTGCT GTCAAAGACCGGGGCTTAACTTCGGAAAGGCAGTGGAAACTGAACAGCTAGAGTATGGTAGGGGCAGAGG GAATTCCTGGTGTAGCGGTGAAATGCGTAGAGATCAGGAAGAACATCGGTGGCGAAGGCGCTCTGCTGGA CCATAACTGACACTCAGGGACGAAAGCTAGGGGAGCGAATGGGATTAGATACCCCAGTAGTCCTAGCCGT AAACGATGGATACTAGGTGTTGTCTGTATCGACCCGGACAGTGCCGTAGCTAACGCGTTAAGTATCCCGC CTGGGGAGTACGCACGCAAGTGTGAAACTCAAAGGAATTGACGG	NCBI RefSeq Targeted Loci Project, Gugger,M.
Leptolyngbya seq6	98	7	Pb3_265282	EU289589.1	6	>Acaryochloris marina strain MBIC11017 partial 16S ribosomal RNA gene	GACGGAGGAGGCAAGCGTTATCCGGAATTATTGGGCGTAAAGCGTCCGCAGGTGGCCTATCAAGTCTGTT GTTAAAGCCCAGGGCTCAACTCTGGATCAGCAATGGAAACTGAAAGGCTAGAGTACGGTAGGGGTAGAGG GAATTCCCAGTGTAGCGGTGAAATGCGTAGATATTGGGAAGAACACCAGTGGCGAAGGCGCTCTGCTGGG CCGTAACTGACACTCATGGACGAAAGCTAGGGGAGCGAAAGGGATTAGATACCCCTGTAGTCCTAGCTGT AAACGATGAACACTAGGTGTTGGCCGTATCGACCCGGTCAGTGCCGTAGCCAACGCGTTAAGTGTTCCGC CTGGGGAGTACGCACGCAAGTGTGAAACTCAAAGGAATTGACGG	Niche adaptation and genome expansion in the chlorophyll d-producing cyanobacterium Acaryochloris marina
Leptolyngbya seq7	98	7	Pb4_134453	KJ708574.1	4	>Halomicronema excentricum strain TFEP1 partial 16S ribosomal RNA gene	ACGGAGGATGCAAGCGTTATCCGGAATTATTGGGCGTAAAGCGTCCGCAGGCGGCTGTTCAAGTCTGCTG TCAAAGCCTGGGGCTTAACCTCGGATAGGCAGTGGAAACTGAGTAGCTAGAGTGCGGTAGGGGTAGAGGG AATTCCCCAGTGTAGCGGTGAAATGCGTAGATATTGGGAAGAACACCAGTGGCGAAGGCGCTCTACTGGA CCGCAACTGACGCTGAGGGACGAAAGCTAGGGGAGCGAAAGGGATTAGATACCCCTGTAGTCCTAGCTGT AAACGATGGACACTAGGTGTTGGCCGTATCGACCCGGTCAGTACCGAAGCTAACGCGTTAAGTGTCCCGC CTGGGGAGTACGCACGCAAGTGTGAAACTCAAAGGAATTGACGG	Polyphasic characterization of benthic, moderately halophilic, moderately thermophilic cyanobacteria with very thin trichomes and the proposal of Halomicronema excentricum gen. nov., sp. nov

## Sheet: Chloroflexi
DA_Analysis	ManOTU	A_rlog	B_rlog	A_raw	B_raw	A_DESeq	B_DESeq	basemean_DESeq	Final_Regulation	log2FoldChange	lfcSE	stat	pvalue	padj	Kingdom	Phylum	Class	Order	Family	Genus	Species
Control vs 3M	Caldilineaceae	4.09628	2.98028	21	4	23.105	5.44175	15.5906	Control	-2.08307	0.575978	-3.61658	0.000298516	0.00499242	Bacteria	Chloroflexi	Caldilineae	Caldilineales	Caldilineaceae	Caldilineaceae	Caldilineaceae
Lead vs 3M	Caldilineaceae	4.08548	2.98028	22	4	25.9847	5.44175	15.5906	Lead	-2.25198	0.574444	-3.92028	8.84475e-05	0.00214602	Bacteria	Chloroflexi	Caldilineae	Caldilineales	Caldilineaceae	Caldilineaceae	Caldilineaceae
Lead vs 3M	Chloroflexi	9.44745	8.94753	761	462	827.989	500.193	631.551	Lead	-0.726418	0.22379	-3.24598	0.00117047	0.0154168	Bacteria	Chloroflexi	Chloroflexi	Chloroflexi	Chloroflexi	Chloroflexi	Chloroflexi
Lead vs Zinc	Chloroflexi	9.44745	8.96008	761	520	827.989	508.962	631.551	Lead	-0.700664	0.223527	-3.13459	0.00172095	0.0414175	Bacteria	Chloroflexi	Chloroflexi	Chloroflexi	Chloroflexi	Chloroflexi	Chloroflexi
Lead vs 3M	Chloroflexus	3.1536	2.37292	10	2	12.5928	3.4401	8.64585	Lead	-1.83436	0.661308	-2.77384	0.00553982	0.0438083	Bacteria	Chloroflexi	Chloroflexia	Chloroflexales	Chloroflexineae	Chloroflexaceae	Chloroflexus
Control vs 3M	Dehalococcoides	7.47611	6.28819	194	59	200.593	68.7361	189.124	Control	-1.55417	0.405163	-3.83592	0.000125097	0.00242688	Bacteria	Chloroflexi	Dehalococcoidia	Dehalococcoidales	Dehalococcoidaceae	Dehalococcoides	Dehalococcoides
Copper vs 3M	Dehalococcoides	7.59964	6.28819	198	59	226.866	68.7361	189.124	Copper	-1.73142	0.405074	-4.27433	1.91715e-05	0.00143147	Bacteria	Chloroflexi	Dehalococcoidia	Dehalococcoidales	Dehalococcoidaceae	Dehalococcoides	Dehalococcoides
Lead vs 3M	Dehalococcoides	7.72149	6.28819	238	59	253.865	68.7361	189.124	Lead	-1.89392	0.40457	-4.68132	2.85035e-06	0.000146001	Bacteria	Chloroflexi	Dehalococcoidia	Dehalococcoidales	Dehalococcoidaceae	Dehalococcoides	Dehalococcoides
Zinc vs 3M	Dehalococcoides	7.31532	6.28819	207	59	195.561	68.7361	189.124	Zinc	-1.51952	0.405104	-3.75094	0.00017617	0.0116021	Bacteria	Chloroflexi	Dehalococcoidia	Dehalococcoidales	Dehalococcoidaceae	Dehalococcoides	Dehalococcoides
Control vs 3M	Sphaerobacteraceae	1.55999	2.42065	1	8	2.27148	9.98644	4.25839	3M	2.12869	0.717594	2.96643	0.00301279	0.0270593	Bacteria	Chloroflexi	Thermomicrobia	Sphaerobacterales	Sphaerobacteraceae	Sphaerobacteraceae	Sphaerobacteraceae
Annotation level	Renamed ManOTU	Kingdom	Phylum	Class	Order	Family	Genus	Species	Renamed Sub-ManOTU	Taxon_total_raw_count	number_of_SubManOTUs	SubManOTUrepresentative_SeqID	SubManOTUrepresentative_Accession#	SubManOTU_count	SubManOTUrepresentative_Sequence
Family	Uncharacterised Caldilineaceae	Bacteria	Chloroflexi	Caldilineae	Caldilineales	Caldilineaceae	Caldilineaceae	Caldilineaceae	Uncharacterised Caldilineaceae seq1	266	5	Zn4_189077	FJ037327.1	81	AACGTAGGTGGCAAGCGTTATCCGGATTCACTGGGCGTAAAGCGCGTGCAGGTGGCTTCGTAAGTTGGACGTTAAATCTCCCGGCCTAACCGGGAGGAGTCGTTCAATACTGCGGGGCTGGAGGGCAGAAGAGGGGGGTGGAATTGCTGGTGTAGTGGTGAAATGCGTAGATATCAGCAGGAACACCTGTGGCGAAAGCGGCCCCCTGGTCTGCTCCTGACACTCAGACGCGAAAGCTAGGGGAGTGAACGGGATTAGAAACCCCGGTAATCCTAGCCGTAAACGATGGATGCTAGGTGTGGGTGGTATTGACCCCATCCGTGCCGAAGCCAACGCGTTAAGCATCCCGCCTGGGGACTACGGCCGCAAGGTTAAAACTCAAAGGAATTGACGG
Family	Uncharacterised Caldilineaceae	Bacteria	Chloroflexi	Caldilineae	Caldilineales	Caldilineaceae	Caldilineaceae	Caldilineaceae	Uncharacterised Caldilineaceae seq2	266	5	Zn3_669415	JX505006.1	77	TACGTAGGTGGCGAGCGTTGTCCGGATTTACTGGGCGTAAAGAGCGCGCAGGCGGCTGGTCAAGTCCGATGTGAAAGCTCCCGGCTTAACTGGGAAATTGCATCGGAAACTGATCGGCTGGAAGGTGGGAGAGGGTAGCGGAATTCCCGGTGTAGTGGTGAAATGCGTAGATATCGGGAGGAACACCAGTGGCGAAAGCGGCTACCTGGCCCATTCTTGACGCTGAGGCGCGAAAGCTAGGGGAGCAAACGGGATTAGATACCCCGGTAGTCCTAGCCGTAAACGATGAACACTAGGCGTAGTCGGTATCGACCCCGGCTGTGCCGTAGCTAACGCATTAAGTGTTCCGCCTGGGGAGTACGGCCGCAAGGCTAAAACTCAAAGGAATTGACGG
Family	Uncharacterised Caldilineaceae	Bacteria	Chloroflexi	Caldilineae	Caldilineales	Caldilineaceae	Caldilineaceae	Caldilineaceae	Uncharacterised Caldilineaceae seq3	266	5	Pb4_579754	HE861038.1	46	CACGTAGGAGACGAGCGTTATCCGGATTTACTGGGCGTAAAGCGCGGGTAGGTGGGGTCTTAAGTCATGCGTGAAAGCTCTCGGCTTAACCGGGAGAGGTCGTGTGAAACTGGGGCTCTCAGAGGTAGGTAGAGGCAGATGGAATTCCGGGTGGAGTGGTGAAATGCGTAGAGATCCGGAGGAACACCAGTGGCGAAGGCGATCTGCTAGGCCTGACCTGACACTCAGACGCGACAGCATGGGGAGCGAACGGGATTAGAAACCCCGGTAGTCCATGCCGTAAACGATGCATACTAGACGTTAGGGAGGCATAGCCTCTTTAGTGTCGAAGCTAACGCGATAAGTATGCCGCCTGGGGAGTACGAGCGCAAGCTTAAAACTCAAAGGAATTGACGG
Family	Uncharacterised Caldilineaceae	Bacteria	Chloroflexi	Caldilineae	Caldilineales	Caldilineaceae	Caldilineaceae	Caldilineaceae	Uncharacterised Caldilineaceae seq4	266	5	Zn2_135279	HE861153.1	33	AACGTAGGAGGCAAGCGTTATCCGGAGTTACTGGGCGTAAAGCGCGTGTAGGTGGATCGGTAAGTTACTTATAAAAGCTCCTGGCTAAACTAGGAGAGGTTGAGTGATACTGCCAGTCTTGAATAGAGGAGAGGTTGACGGAATTCCGCGTGTAGTGGTGAAATGCGTAGAGATGCGGAAGAACACCAGTGGCGAAGGCGGTCAACTGGCCTCATATTGACACTCAGACGCGAAGGCATGGGTAGCGAACGGGATTAGAAACCCCGGTAGTCCATGCAATAAACGATGCACACTGAATGTTCGTTGTCCTACGGGGCAATGAGTGTTGAAGCTAACGCGTTAAGTGTGCCGCCTGGGGAGTACGGTCGCAAGGCTAAAACTCAAAGGAATTGACGG
Family	Uncharacterised Caldilineaceae	Bacteria	Chloroflexi	Caldilineae	Caldilineales	Caldilineaceae	Caldilineaceae	Caldilineaceae	Uncharacterised Caldilineaceae seq5	266	5	Pb3_362940	HE860889.1	18	AACGTAGGAGACAAACGTTATCCGGAGTTACTGGGCGTAAAGGGCGTGTAGGCGGTTTGTTAAGTCTGGCGTGAAAGCTCTCGGCTAAACCGGGAGAGGTCGTTGGATACTGGCGAACTAGAGGATGGTAGAGGCGTGTGGAATTCCGGGTGTAGTGGTGAAATGCGTAGAGATCCGGAGGAACACCAGTGGCGAAGGCGACACGCTGGGCCATACCTGACGCTAAAGCGCGACAGCATGGGGAGCAAACGGGATTAGAAACCCCGGTAGTCCATGCCGTAAACGATGCCAGCTAGATGTTCAGTTCTCGCAAGAGAGCGGGGTATCGAAGCTAACGCGATAAGCTGGCCGCCTGGGGAGTACGGTCGCAAGGCTAAAACTCAAAGGAATTGACGG
Phylum	Uncharacterised Chloroflexi	Bacteria	Chloroflexi	Chloroflexi	Chloroflexi	Chloroflexi	Chloroflexi	Chloroflexi	Uncharacterised Chloroflexi seq1	11837	15	Zn4_572771	HM196329.1	1778	CACGTAGGAGGCGAGCGTTATCCGGATTCACTGGGCGTAAAGCGCGTGCAGGCGGTTTGGTAAGTTGGGCGTGAAAGCTCCCGGCTCAACTGGGAGAGGTCGTTCAATACTACCGAACTAGAGAGTAGAAGAGGAAGATGGAATTCCCGGTGTAGTGGTGAAATGCGTAGATATCGGGAGGAACACCAGTGGCGAAGGCGATCTTCTGGTCTATTTCTGACGCTCAGACGCGACAGCTAGGGTAGTAAACGGGATTAGAGACCCCGGTAATCCTAGCCGTAAACGATGTGAACTTGGCGTCGGTGGCTTAAACACCATCGGTGCCGAAGCAAACGCGATAAGTTCACCGCCTGGGGACTACGGCCGCAAGGTTAAAACTCAAAGGAATTGACGG
Phylum	Uncharacterised Chloroflexi	Bacteria	Chloroflexi	Chloroflexi	Chloroflexi	Chloroflexi	Chloroflexi	Chloroflexi	Uncharacterised Chloroflexi seq2	11837	15	Zn4_99425	GQ366517.1	1570	TACGTAGGTGGCAAGCGTTGTCCGGATTTACTGGGCGTAAAGAGCGCGCAGGCGGTCGTTCAAGTCGCGTGTGAAAGCCCCCGGCTCAACTGGGGAGGGTCACGCGATACTGATCGACTCGAAGGCAGGAGAGGGTAGTGGAATTCCCGGTGTAGTGGTGAAATGCGTAGATATCGGGAGGAACACCAGTGGCGAAGGCGACTACCTGGCCTGTTCTTGACGCTGAGGCGCGAAAGCTAGGGGAGCAAACGGGATTAGATACCCCGGTAGTCCTAGCCGTAAACGATGGACACTAGGTGTTGGTGGTATCAACCCCGCCAGTGCCGAAGCTAACGCATTAAGTGTCCCGCCTGGGGAGTACGGCCGCAAGGCTAAAACTCAAAGGAATTGACGG
Phylum	Uncharacterised Chloroflexi	Bacteria	Chloroflexi	Chloroflexi	Chloroflexi	Chloroflexi	Chloroflexi	Chloroflexi	Uncharacterised Chloroflexi seq3	11837	15	Zn4_47838	JN409128.1	757	AACGTAGGAGGCGAGCGTTATCCGGATTCACTGGGCGTAAAGCGCGTGCAGGTGGCTTGGTAAGTTAGGCGTGAAATCTCCCGGCTCAACTGGGAGAGGTCGTCTAATACTACCGGGCTAGAGAGCAGAAGAGGAAGATGGAATTCCCGGTGTAGTGGTGAAATGCGTAGATATCGGGAGGAACACCAGTGGCGAAGGCGATCTTCTGGTCTGTTTCTGACACTCAGACGCGACAGCTAGGGTAGTAAACGGGATTAGAGACCCCGGTAATCCTAGCCGTAAACGATGTGAACTTGGCGTTGGTGGGTTAAACTCCATCAGTGCCGTAGCAAACGCGATAAGTTCACCGCCTGGGGACTACGGCCGCAAGGTTAAAACTCAAAGGAATTGACGG
Phylum	Uncharacterised Chloroflexi	Bacteria	Chloroflexi	Chloroflexi	Chloroflexi	Chloroflexi	Chloroflexi	Chloroflexi	Uncharacterised Chloroflexi seq4	11837	15	Zn4_188572	JN409167.1	679	CACGTAGGAGGCGAGCGTTATCCGGATTCACTGGGCGTAAAGCGCGTGCAGGTGGTTCGGTAAGTTGGGCGTGAAATCTCCCGGCTCAACTGGGAGAGGTCGTCCAATACTACCGAACTTGAGAGCAGAAGAGGAAGATGGAATTCCCGGTGTAGTGGTGAAATGCGTAGATATCGGGAGGAACACCAGTGGCGAAGGCGATCTTCTGGTCTGTTTCTGACACTCAGACGCGACAGCTAGGGTAGTAAACGGGATTAGAGACCCCGGTAATCCTAGCCGTAAACGATGTGAACTTGGCGTTGGTGGGTTAAACTCCATCAGTGCCGAAGCAAACGCGATAAGTTCACCGCCTGGGGACTACGGCCGCAAGGTTAAAACTCAAAGGAATTGACGG
Phylum	Uncharacterised Chloroflexi	Bacteria	Chloroflexi	Chloroflexi	Chloroflexi	Chloroflexi	Chloroflexi	Chloroflexi	Uncharacterised Chloroflexi seq5	11837	15	Zn4_729269	AY921737.1	632	CACGTAGGAGGCGAGCGTTATCCGGATTCACTGGGCGTAAAGCGCGTGCAGGCGGTTTGGTAAGTTGATCGTGAAAGCTCCCGGCTCAACTGGGAGAGGTCGTTCAATACTACCGAACTAGAGAGTAGAAGAGGAAGATGGAATTCCCGGTGTAGTGGTGAAATGCGTAGATATCGGGAGGAACACCAGTGGCGAAGGCGATCTTCTGGTCTATTTCTGACGCTCAGACGCGACAGCTAGGGTAGTAAACGGGATTAGAGACCCCGGTAATCCTAGCCGTAAACGATGTGAACTTGGCGTCGGTGGCTTAAACACCATCGGTGCCGAAGCAAACGCGATAAGTTCACCGCCTGGGGACTACGGCCGCAAGGTTAAAACTCAAAGGAATTGACGG
Phylum	Uncharacterised Chloroflexi	Bacteria	Chloroflexi	Chloroflexi	Chloroflexi	Chloroflexi	Chloroflexi	Chloroflexi	Uncharacterised Chloroflexi seq6	11837	15	Zn4_136929	EU097140.1	439	TACGTAGGTGGCGAGCGTTGTCCGGATTTACTGGGCGTAAAGCGCGCGCAGGCGGCTGGCCAAGTCCGATGTGAAAGCTTCCGGCTCAACTGGAAAACGGCATTGGATACTGGTCGGCTGGAAGGTGGGAGAGGGTAGCGGAATTCCCGGTGTAGTGGTGAAATGCGTAGATATCGGGAGGAACACCAGTGGCGAAAGCGGCTACCTGGCCCACTCTTGACGCTGAGGCGCGAAAGCTAGGGGAGCAAACGGGATTAGATACCCCGGTAGTCCTAGCCGTAAACGATGAACACTAGGCGTTGTCGGTATCGACCCCGGCAGTGCCGAAGCTAACGCATTAAGTGTTCCGCCTGGGGAGTACGGCCGCAAGGCTAAAACTCAAAGGAATTGACGG
Phylum	Uncharacterised Chloroflexi	Bacteria	Chloroflexi	Chloroflexi	Chloroflexi	Chloroflexi	Chloroflexi	Chloroflexi	Uncharacterised Chloroflexi seq7	11837	15	Zn4_97394	JF421157.1	435	AACGTAGGAGGCAAGCGTTATCCGGATTCACTGGGCGTAAAGCGCGTGCAGGTGGCGCGGTAAGTTAGGCGTGAAATCTCCCGGCTCAACTGGGAGAGGTCGTCTAATACTACCGTGCTTGAGAGCAGAAGAGGAAGATGGAATTCCCGGTGTAGTGGTGAAATGCGTAGATATCGGGAGGAACACCAGTGGCGAAGGCGATCTTCTGGTCTGTTTCTGACACTCAGACGCGACAGCTAGGGTAGTAAACGGGATTAGAGACCCCGGTAATCCTAGCCGTAAACGATGTGAACTTGGCGTTGGTGGGTTAAACTCCATCAGTGCCGTAGCAAACGCGATAAGTTCACCGCCTGGGGACTACGGCCGCAAGGTTAAAACTCAAAGGAATTGACGG
Phylum	Uncharacterised Chloroflexi	Bacteria	Chloroflexi	Chloroflexi	Chloroflexi	Chloroflexi	Chloroflexi	Chloroflexi	Uncharacterised Chloroflexi seq8	11837	15	Zn3_73142	JQ795289.1	317	AACGTAGGAGGCGAGCGTTATCCGGATTCACTGGGCGTAAAGCGCGTGCAGGTGGCTTGGTAAGTTAGGCGTGAAATCTCCCGGCTCAACTGGGAGAGGTCGTCTAATACTACCGGGCTTGAGAGCAGAAGAGGAAGATGGAATTCCCGGTGTAGTGGTGAAATGCGTAGATATCGGGAGGAACACCAGTGGCGAAGGCGATCTTCTGGTCTGTTTCTGACACTCAGACGCGACAGCTAGGGTAGTAAACGGGATTAGAGACCCCGGTAATCCTAGCCGTAAACGATGTAAACTTGGCGTTGGTGGGTTAAACTCCATCAGTGCCGCAGCAAACGCGATAAGTTTACCGCCTGGGGACTACGGCCGCAAGGTTAAAACTCAAAGGAATTGACGG
Phylum	Uncharacterised Chloroflexi	Bacteria	Chloroflexi	Chloroflexi	Chloroflexi	Chloroflexi	Chloroflexi	Chloroflexi	Uncharacterised Chloroflexi seq9	11837	15	Pb3_90056	EF662680.1	284	GACAGAGGTGGCAAGCGTTGTCCGGACTGACTGGGCGTAAAGCGCACGCAGGTGGTCGAGCAAGTGGGGTGTGAAAGCTCCCGGCTTAACTGAGAGAGGCCATCTCAGACTGCTCGACTGGAGGGCGGCAGAGGTCGGTGGAATTGCCGGTGTAGTGGTGAAATGCGTAGAGATCGGCAGGAACACCCAGGGGGAAACCAGCCGACTGGGCCGCTTCTGACACTCAAGTGCGAAAGCGTGGGGAGTGAACTGGATTAGATACCCAGGTAATCCACGCCGTAAACGATGGACGCTCGGCATCTGGGGCGGGTATCCCCCGCCTGGGGTGCCTCAGCTAACGCGGTAAGCGTCCCGCCTGGGAACTACGAGCGCAAGCTTAAAACTCAAAGGAATTGACGG
Phylum	Uncharacterised Chloroflexi	Bacteria	Chloroflexi	Chloroflexi	Chloroflexi	Chloroflexi	Chloroflexi	Chloroflexi	Uncharacterised Chloroflexi seq10	11837	15	Pb4_440225	AB679958.1	278	AACGTAGGAGGCGAGCGTTATCCGGATTCACTGGGCGTAAAGCGCGTGCAGGTGGCGCGGTAAGTTGGGCGTGAAATCTCCCGGCTCAACTGGGAGAGGTCGTCCAATACTACCGTGCTTGAGAGCAGAAGAGGAAGATGGAATTCCCGGTGTAGTGGTGAAATGCGTAGATATCGGGAGGAACACCAGTGGCGAAGGCGATCTTCTGGTCTGTTTCTGACACTCAGACGCGACAGCTAGGGTAGTAAACGGGATTAGAGACCCCGGTAATCCTAGCCGTAAACGATGTGAACTTGGCGTTGGTGGGTTAAACTCCATCAGTGCCGTAGCAAACGCGATAAGTTCACCGCCTGGGGACTACGGCCGCAGGGTTAAAACTCAAAGGAATTGACGG
Phylum	Uncharacterised Chloroflexi	Bacteria	Chloroflexi	Chloroflexi	Chloroflexi	Chloroflexi	Chloroflexi	Chloroflexi	Uncharacterised Chloroflexi seq11	11837	15	Cu3_649843	AB666159.1	269	AACGTAGGGTGCAAGCGTTATCCGGATTCACTGGGTGTAAAGCGCGTGCAGGTGGTTTCGTAAGTTGGACGTCAAATCTCCCGGCTTAACTGGGAGAGGCCGTTCAATACTGCGAGACTGGAGGGCAGGAGAGGGAGGTGGAATTCCCGGTGTAGTGGTGAAATGCGTAGATATCGGGAGGAACACCAGTGGCGAAGGCGGCCTCCTGGCCTGTTTCTGACACTGAGACGCGAAAGCTAGGGGAGCGAACGGGATTAGAAACCCCGGTAGTCCTAGCCGTAAACGATGGATGCTGGGTGTCGGTGGTATTGACCCCATCGGTGCCGAAGCCAACGCGTTAAGCATCCCACCTGGGGACTACGGCCGCAAGGTTAAAACTCAAAGGAATTGACGG
Phylum	Uncharacterised Chloroflexi	Bacteria	Chloroflexi	Chloroflexi	Chloroflexi	Chloroflexi	Chloroflexi	Chloroflexi	Uncharacterised Chloroflexi seq12	11837	15	Zn2_796834	GQ914024.1	245	AACGTAGGAGGCAAGCGTTATCCGGATTCACTGGGCGTAAAGCGCGTGCAGGTGGCGCGGTAAGTTGGATGTGAAATCTCCCGGCTCAACTGGGAGAGGTCATTCAATACTACCGTGCTTGAGAGCAGAAGAGGAAGATGGAATTCCCGGTGTAGTGGTGAAATGCGTAGATATCGGGAGGAACACCAGTGGCGAAGGCGATCTTCTGGTCTGTTTCTGACACTCAGACGCGACAGCTAGGGTAGTAAACGGGATTAGAGACCCCGGTAATCCTAGCCGTAAACGATGTGAACTTGGCGTTGGTGGGTTAAACTCCATCAGTGCCGTAGCAAACGCGATAAGTTCACCGCCTGGGGACTACGGCCGCAAGGTTAAAACTCAAATGAATTGACGG
Phylum	Uncharacterised Chloroflexi	Bacteria	Chloroflexi	Chloroflexi	Chloroflexi	Chloroflexi	Chloroflexi	Chloroflexi	Uncharacterised Chloroflexi seq13	11837	15	Zn4_26372	AM935498.1	195	TACGTAGGGTCCGAGCGTTGTCCGGAGTTACTGGGCGTAAAGCGCGCGTAGGCGGCGGTGCTGGCCCGGCGTGAAAGCCCCCGGCTCAACCGGGGAGGGTCGTCGGGGACCGCACCGCTTGAGGGCGGTAGGGGCTGGTGGAATGCCTGGTGTAGTGGTGAAATGCGTAGAGATCAGGCGGAACACCCGTGGCGAAGGCGGCCAGCTGGGCCGTCCCTGACGCTGAGGCGCGAAGGCGTGGGGAGCGAACGGGATTAGATACCCCGGTAGTCCACGCAGTAAACGATGCCGACTAGGCGTGGGGGGAGTTGACCCCCTCCGTGCCGGAGCCAACGCGGGAAGTCGGCCGCCTGGGGAGTACGGCCGCAAGGCTAAAACTCAAAGGAATTGACGG
Phylum	Uncharacterised Chloroflexi	Bacteria	Chloroflexi	Chloroflexi	Chloroflexi	Chloroflexi	Chloroflexi	Chloroflexi	Uncharacterised Chloroflexi seq14	11837	15	CK4_515189	KJ750921.1	187	TACGTAGGTGGCGAGCGTTGTCCGGATTTACTGGGCGTAAAGAGCGCGCAGGCGGTCGTTCAAGTCGAGTGTGAAAGCCCCCGGCTCAACTGGGGAGGGTCATTCGATACTGATCGACTCGAAGGCAGGAGAGGGAAGTGGAATTCCCGGTGTAGTGGTGAAATGCGTAGATATCGGGAGGAACACCAGTGGCGAAGGCGACTTCCTGGCCTGTTCTTGACGCTGAGGCGCGAAAGCTAGGGGAGCAAACGGGATTAGATACCCCGGTAGTCCTAGCCGTAAACGATGGACACTAGGTGTTGGTGGTATCAACCCCGCCAGTGCCGAAGCTAACGCATTAAGTGTCCCGCCTGGGGAGTACGGCCGCAAGGCTAAAACTCAAAGGAATTGACGG
Phylum	Uncharacterised Chloroflexi	Bacteria	Chloroflexi	Chloroflexi	Chloroflexi	Chloroflexi	Chloroflexi	Chloroflexi	Uncharacterised Chloroflexi seq15	11837	15	Cu4_612787	AM935396.1	182	TACGTGGGGGCCGAGCGTTGTCCGGAGTTACTGGGCGTAAAGGGCGCGCAGGCGGCGGCGTGGGTCCGGCGTGAAAGCCCCCGGCTCAACCGGGGAAGGTCGTCGGGGACCGCGCCGCTTGAGGGCGGCAGGGGCCGGTGGAATGCCTGGTGTAGTGGTGAAATGCGTAGAGATCAGGCGGAACACCCGTGGCGAAGGCGGCCGGCTGGGCCGTCCCTGACGCTGAGGCGCGAAGGCGTGGGGAGCGAACGGGATTAGATACCCCGGTAGTCCACGCAGTAAACGATGCCGACTGGGCGTGGGGGGAGTTGACCCCCTCCGTGCCGGAGCCAACGCGGGAAGTCGGCCGCCTGGGGAGTACGGCCGCAAGGCTAAAACTCAAAGGAATTGACGG
Phylum	Uncharacterised Chloroflexus	Bacteria	Chloroflexi	Chloroflexia	Chloroflexales	Chloroflexineae	Chloroflexaceae	Chloroflexus	Chloroflexus seq	143	1	Zn1_275575	AY150877.1	128	AACGTAGGAGGCGAGCGTTATCCGGATTCACTGGGCGTAAAGCGCGTGCAGGTGGCGCGGTAAGTTGGGCGTGAAATCTCCCGGCTCAACTGGGAGAGGTCGTTCAATACTACCGTGCTTGAGAGCAGAAGAGGAAGATGGAATTCCCGGTGTAGTGGTGAAATGCGTAGATATCGGGAGGAACACCAGTGGCGAAGGCGATCTTCTGGTCTGTTTCTGACACTCAGACGCGACAGCTAGGGTAGTAAACGGGATTAGAGACCCCGGTAATCCTAGCCGTAAACGATGTGAACTTGGCGTTGGTGGGTTAAACTCCATCAGTGCCGTAGCAAACGCGATAAGTTCACCGCCTGGGGACTACGGCCGCAAGGTTAAAACTCAAAGGAATTGACGG
Genus	Dehalococcoides	Bacteria	Chloroflexi	Dehalococcoidia	Dehalococcoidales	Dehalococcoidaceae	Dehalococcoides	Dehalococcoides	Dehalococcoides seq	3588	1	Zn4_604742	GU271280.1	3294	AACGTAGGAGGCAAGCGTTATCCGGATTCACTGGGCGTAAAGCGCGTGCAGGTGGCGCGGTAAGTTGGGCGTGAAATCTCCCGGCTCAACTGGGAGAGGTCGTCCAATACTACCGTGCTTGAGAGCAGAAGAGGAAGATGGAATTCCCGGTGTAGTGGTGAAATGCGTAGATATCGGGAGGAACACCAGTGGCGAAGGCGATCTTCTGGTCTGTTTCTGACACTCAGACGCGACAGCTAGGGTAGTAAACGGGATTAGAGACCCCGGTAATCCTAGCCGTAAACGATGTGAACTTGGCGTTGGTGGGTTAAACTCCATCAGTGCCGTAGCAAACGCGATAAGTTCACCGCCTGGGGACTACGGCCGCAAGGTTAAAACTCAAAGGAATTGACGG
Family	Uncharacterised Sphaerobacteraceae	Bacteria	Chloroflexi	Thermomicrobia	Sphaerobacterales	Sphaerobacteraceae	Sphaerobacteraceae	Sphaerobacteraceae	Uncharacterised Sphaerobacteraceae seq	60	1	Pb4_436001	AM935838.1	60	GACGTAGGATCCGAGCGTTGTCCGGAGTTACTGGGCGTAAAGCGCGCGCAGGCGGACACGCGCATCGGCGGTGAAAGCCCCCCGCTCAACGGGGGAGGGTCCGTCGAGATGGCGTGTCTGGAGGCAGGGAGAGGCCAGTGGAATTCCGGGTGTAGTGGTGAAATGCGTAGAGATCCGGAGGAACACCAGTGGCGAAGGCGGCTGGCTGGACCTGACCTGACGCTGAGGCGCGAAGGCGTGGGGAGCGAACGGGATTAGATACCCCGGTAGTCCACGCAGTAAACGATGGGTACTAGGTGTGGCGGGAGTTGACCCCTGCCGTGCCGGCGCTAACGCAGTAAGTACCCCGCCTGGGGAGTACGGCCGCAAGGCTAAAACTCAAAGGAATTGACGG
Spikes
Renamed Sub-ManOTU	Taxon_total_raw_count	number_of_SubManOTUs	SubManOTUrepresentative_SeqID	SubManOTUrepresentative_Accession#	SubManOTU_count	Hit	seq	Ref	Hit	seq	Ref	Hit	seq	Ref
Uncharacterised Caldilineaceae seq1	266	5	Zn4_189077	FJ037327.1	81	>Ornatilinea apprima strain P3M-1 partial 16S ribosomal RNA gene	AACGTAGGAGGCGAGCGTTATCCGGATTTACTGGGCGTAAAGCGCGTGTAGGCGGCACGGCAAGTTGGAT GTGAAAGCTCCCGGCTTAACTGGGAGAGGTCGTTCAAAACTGCCGAGCTAGAGTGCGGGAGAGGGAGGTG GAATTCCGGGTGTAGTGGTGAAATGCGTAGATATCCGGAGGAACACCAGTGGCGAAAGCGGCCTCCTGGC CCGCAACTGACGCTCAGACGCGAAAGCTAGGGTAGCAAACGGGATTAGAGACCCCGGTAGTCCTAGCTGT AAACGATGTAGACTTGGCGTTGGTGGGTTCAAATCCATCAGTGCCGGAGCAAACGCGTTAAGTCTACCGC CTGGGGACTACGGCCGCAAGGTTAAAACTCAAAGGAATTGACGG	Ornatilinea apprima gen. nov., sp. nov., a cellulolytic representative of the class Anaerolineae
Uncharacterised Caldilineaceae seq2	266	5	Zn3_669415	JX505006.1	77	>Hydrogenispora ethanolica strain LX-B partial 16S ribosomal RNA gene	TACGTAGGTGGCGAGCGTTGTCCGGAATTACTGGGCGTAAAGGGCGTGTAGGCGGTTATTTAAGTCAGAC GTGAAAGCTCCAGGCTTAACCTGGGAACTGCGTTTGAAACTGGATGACTTGAGGACCGGAGAGGGTAGTG GAATTCCCAGTGTAGCGGTGAAATGCGTAGATATTGGGAGGAACACCAGTGGCGAAGGCGACTACCTGGA CGGCACCTGACGCTGAGGCGCGAAAGCTAGGGGAGCAAACGGGATTAGATACCCCGGTAGTCCTAGCCGT AAACGATGGGTACTAGGTGTGGGAGGTATCGACCCCTTCCGTGCCGCAGTAAACACAATAAGTACCCCGC CTGGGGAGTACGGCCGCAAGGTTGAAACTCAAAGGAATTGACGG	Hydrogenispora ethanolica gen. nov., sp. nov., an anaerobic carbohydrate-fermenting bacterium from anaerobic sludge
Uncharacterised Caldilineaceae seq3	266	5	Pb4_579754	HE861038.1	46	>Levilinea saccharolytica strain KIBI-1 partial 16S ribosomal RNA gene	CACGTAGGAGACTAGCGTTATCCGGATTTACTGGGCGTAAAGCGCGTGCAGGTGGCTCGGAAAGTTCGAT GTGAAAGCTCCCGGCTTAACTGGGAGAGGTCGTTGAATACTTTCGGGCTAGAGGATGGGAGAGGGAGGCG GAATTCCGGGTGTAGTGGTGAAATGCGTAGATATCCGGAGGAACACCAGTGGCGAAAGCGGCCTCCTGGC CCATTTCTGACACTCAGACGCGAAAGCTAGGGTAGCAAACGGGATTAGAGACCCCGGTAGTCCTAGCTGT AAACGATGTAGACTTGGCGTTGGCGGGTTCAAATCCGTCAGTGCCGAAGCTAACGCGATAAGTCTACCGC CTGGGGACTACGGCCGCAAGGTTAAAACTCAAAGGAATTGACGG	Diversity, localization, and physiological properties of filamentous microbes belonging to Chloroflexi subphylum I in mesophilic and thermophilic methanogenic sludge granules
Uncharacterised Caldilineaceae seq4	266	5	Zn2_135279	HE861153.1	33	>Geopsychrobacter electrodiphilus strain A1 partial 16S ribosomal RNA gene	ACGGAGGGTGCAAGCGTTGTTCGGAATTATTGGGCGTAAAGCGCGTGTAGGTGGTCTGTTAAGTCTGGTG TGAAAGCCCTGGGCTCAACCCAGGAAGTGCATTGGATACTGGCAGACTTGAGTATGGGAGAGGAAAGCGG AATTCCGAGTGTAGGAGTGAAATCCGTAGATATTCGGAGGAACACCAGTGGCGAAGGCGGCTTTCTGGAC CAATACTGACACTGAGACGCGAAAGCGTGGGGAGCAAACAGGATTAGACACCCTGGTAGTCCACGCCGTA AACGATGGGCACTAGGTGTTGCGGGTAACCACTCCTGCAGTGCCGAAGCTAACGCATTAAGTGCCCCGCC TGGGGAGTACGGCCGCAAGGCTAAAACTCAAAGGAATTGACGG	Comparison of 16S rRNA, nifD, recA, gyrB, rpoB and fusA genes within the family Geobacteraceae fam. nov
Uncharacterised Caldilineaceae seq5	266	5	Pb3_362940	HE860889.1	18	>Thermomarinilinea lacunifontana strain SW7 partial 16S ribosomal RNA	ACGTAGGAGGCGAGCGTTATCCGGATTTACTGGGCGTAAAGCGCGTGCAGGCGGTTTGACAAGTCGGATG TGAAATCTCCGGGCTCAACCCGGAGAGGCCGTTCGAGACTGTCGGACTAGAGGACGGTAGAGGGAGGTGG AATTCCCGGTGTAGTGGTGAAATGCGTAGATATCGGGAGGAACACCAGTGGCGAAGGCGGCCTCCTGGGC CGATCCTGACGCTCAGACGCGAAAGCTAGGGTAGCAAACGGGATTAGAGACCCCGGTAGTCCTAGCCGTA AACGATGCGGACTTGGCGTCGGCAGTGTAAAAACTGTCGGTGTCGAAGCTAACGCGATAAGTCCGCCGCC TGGGGACTACGGCCGCAAGGCTAAAACTCAAAGGAATTGACGG	Isolation and Characterization of a Thermophilic, Obligately Anaerobic and Heterotrophic Marine Chloroflexi Bacterium from a Chloroflexi-dominated Microbial Community Associated with a Japanese Shallow Hydrothermal System, and Proposal for Thermomarinilinea lacunofontalis gen. nov., sp. nov
Uncharacterised Chloroflexi seq1	11837	15	Zn4_572771	HM196329.1	1778	>Longilinea arvoryzae strain KOME-1 partial 16S ribosomal RNA gene	ACGTAGGAGACGAGCGTTATCCGGATTTACTGGGCGTAAAGCGCGTGCAGGCGGCATGGCAAGTTGGATG TGAAAGCTCCTGGCTTAACTGGGAGAGGTCGTTCAATACTGCCAAGCTTGAGAGTGGTAGAGGGAAGCGG AATTCCGGGTGTAGTGGTGAAATGCGTAGATATCCGGAGGAACACCAGTGGCGAAAGCGGCTTCCTGGTC CATTTCTGACGCTCAGACGCGAAAGCTAGGGTAGCAAACGGGATTAGAGACCCCGGTAGTCCTAGCCGTA AACGATGTGAACTAGGCGTCGGCGGGTTCAAATCCGTCGGTGCCGCAGCAAACGCGATAAGTTCACCGCC TGGGGACTACGGCCGCAAGGTTAAAACTCAAAGGAATTGACGG	Bellilinea caldifistulae gen. nov., sp. nov. and Longilinea arvoryzae gen. nov., sp. nov., strictly anaerobic, filamentous bacteria of the phylum Chloroflexi isolated from methanogenic propionate-degrading consortia
Uncharacterised Chloroflexi seq2	11837	15	Zn4_99425	GQ366517.1	1570	>Thermobaculum terrenum strain ATCC BAA-798 partial 16S ribosomal RNA gene	ACGTAGGGGGCGAGCGTTATCCGGATTCACTGGGCGTAAAGAGCGCGTAGGCGGTTCCGCAAGTCACCCG TGAAAGCCCCCGGCTCAACCGGGGAGGGCCGGGTGATACTGTGGGGCTTGAGGGCGGAAGAGGGAAGCGG AATTCCCGGTGTAGCGGTGAAATGCGTAGATACCGGGAGGAACACCAGTGGCGAAGGCGGCTTCCTGGTC CGTACCTGACGCTGAGGCGCGAAGGCTAGGGGAGCGAACGGGATTAGATACCCCGGTAGTCCTAGCAGTA AACGATGGACGCTCGGTGTCGGCGGTATCCACTCCGTCGGTGCCCAAGCTAACGCATTAAGCGTCCCGCC TGGGGAGTACGGCCGCAAGGCTAAAACTCAAAGGAATTGACGG	Complete genome sequence of 'Thermobaculum terrenum' type strain (YNP1)
Uncharacterised Chloroflexi seq3	11837	15	Zn4_47838	JN409128.1	757
Uncharacterised Chloroflexi seq4	11837	15	Zn4_188572	JN409167.1	679
Uncharacterised Chloroflexi seq5	11837	15	Zn4_729269	AY921737.1	632
Uncharacterised Chloroflexi seq6	11837	15	Zn4_136929	EU097140.1	439	>Rubrobacter bracarensis strain VFA70612_S1 partial 16S ribosomal RNA gene	TACGTAGGGGGCGAGCGTTGTCCGGAATTATTGGGCGTAAAGGGCGCGTAGGCGGCCTGGTAAGTCTGCT GTGAAACCTTGGGGCTCAACCCCAAGCGTGCAGTGGATACTGTCAGGCTAGAGGATGGTAGAGGCCAGTG GAATTCCCGGTGTAGCGGTGAAATGCGCAGATATCGGGAGGAACACCAGTAGCGAAGGCGGCTGGCTGGG CCATTCCTGACGCTGAGGCGCGAAAGCTAGGGGAGCGAACAGGATTAGATACCCTGGTAGTCCTAGCCGT AAACGATGAACACTAGGTGTGGGGGGAGTCGAATCCCTCCGTGCCGAAGCCAACGCGTTAAGTGTTCCGC CTGGGGAGTACGGCCGCAAGGCTAAAACTCAAAAGAATTGACGG	Rubrobacter bracarensis sp. nov., a novel member of the genus Rubrobacter isolated from a biodeteriorated monument
Uncharacterised Chloroflexi seq7	11837	15	Zn4_97394	JF421157.1	435
Uncharacterised Chloroflexi seq8	11837	15	Zn3_73142	JQ795289.1	317
Uncharacterised Chloroflexi seq9	11837	15	Pb3_90056	EF662680.1	284	>Roseiflexus castenholzii strain DSM 13941 partial 16S ribosomal RNA gene	GACAGAGGGGGCGAGCGTTGTCCGGAGTTACTGGGCGTAAAGCGCGCGCAGGCGGTGGTCTCAGTGTCGT GTGAAAGCCCCCGGCTCAACCGGGGGAGGTCATGGCAAACTAGACGACTAGAGCGGCGGAGAGGCCCCTC GAATTGCCGGTGTAGCGGTGAAATGCGTAGAGATCGGCAGGAAGACCAAGGGGGAAGCCAGGGGGCTGGC CGCTGGCTGACGCTGAGGCGCGACAGCGTGGGGAGCAAACCGGATTAGATACCCGGGTAGTCCACGCCGT AAACGATGACCACTCGGCGTGTGGCGACTATTGACGTCGCGGCGCGCCTAAGCTTACGCGTGAAGTGGTC CGCCTGGGAACTACGAGCGCAAGCTTAAAACTCAAAGGAATTGA…	Complete sequence of Roseiflexus castenholzii DSM 13941
Uncharacterised Chloroflexi seq10	11837	15	Pb4_440225	AB679958.1	278
Uncharacterised Chloroflexi seq11	11837	15	Cu3_649843	AB666159.1	269
Uncharacterised Chloroflexi seq12	11837	15	Zn2_796834	GQ914024.1	245
Uncharacterised Chloroflexi seq13	11837	15	Zn4_26372	AM935498.1	195	>Sphaerobacter thermophilus strain DSM 20745 partial 16S ribosomal RNA gene	ACGTAGGGTGCGAGCGTTGTCCGGAGTTACTGGGCGTAAAGGGCGCGTAGGCGGCTGCCCGCGTCGCACG TGAAAGCCCCCGGCTCAACCGGGGAGGGTCGTGCGAGACGGGGTGGCTAGAGGCAGGGAGAGGCTGGTGG AATTCCCGGTGTAGCGGTGAAATGCGTAGAGATCGGGAGGAACACCGGTGGCGAAGGCGGCCAGCTGGCC CTGACCTGACGCTGAGGCGCGAAGGCGCGGGGAGCGAACGGGATTAGATACCCCGGTAGTCCGCGCAGTA AACGCTGTGGACTAGGTGTGGGAGGTGTTGACCCCTTCCGTGCCGGCGCTAACGCAGTAAGTCCACCGCC TGGGGAGTACGGCCGCAAGGCTAAAACTCAAAGGAATTGACGG	Complete genome sequence of Desulfohalobium retbaense type strain (HR(100))	>Thermomicrobium carboxidum strain KI3 partial 16S ribosomal RNA	ACGTAGGGGGCGAGCGTTACCCGGAGTCACTGGGCGTAAAGGGCGTGTAGGCGGCTGGGCGCGCCGCGTG TGAAAGCCCGCGGCTCAACCGCGGGGGGTCGCGCGGGACGGCCTGGCTTGAGGGCGGGAGAGGCGGGTGG AATTCCCGGTGTAGCGGTGAAATGCGTAGAGATCGGGAGGAACACCGGTGGCGAAGGCGGCCCGCTGGCC CGTACCTGACGCTGAGGCGCGAAGGCGTGGGGAGCGAACCGGATTAGATACCCGGGTAGTCCACGCAGTA AACGATGCGGGCGAGGTGTGGGTGGCGTTGACCCCATCCGTGCCGGCGCCAACGCAGTAAGCCCGCCGCC TGGGGAGTACGGCCGCAAGGCTAAAACTCAAAGGAATTGACGG	Thermomicrobium carboxidum sp. nov., and Thermorudis peleae gen. nov., sp. nov., carbon monoxide-oxidizing bacteria isolated from geothermally heated biofilms
Uncharacterised Chloroflexi seq14	11837	15	CK4_515189	KJ750921.1	187
Uncharacterised Chloroflexi seq15	11837	15	Cu4_612787	AM935396.1	182
Uncharacterised Chloroflexus seq	143	1	Zn1_275575	AY150877.1	128
Dehalococcoides seq	3588	1	Zn4_604742	GU271280.1	3294
Uncharacterised Sphaerobacteraceae seq1	60	1	Pb4_436001	AM935838.1	60

## Sheet: Firmicutes
DA_Analysis	ManOTU	A_rlog	B_rlog	A_raw	B_raw	A_DESeq	B_DESeq	basemean_DESeq	Final_Regulation	log2FoldChange	lfcSE	stat	pvalue	padj	Kingdom	Phylum	Class	Order	Family	Genus	Species
Copper vs 3M	Lactococcus raffinolactis	3.14006	3.95833	5	17	6.90878	19.6028	13.755	3M	1.51649	0.443791	3.41713	0.000632845	0.0177197	Bacteria	Firmicutes	Bacilli	Lactobacillales	Streptococcaceae	Lactococcus	Lactococcus raffinolactis
Control vs 3M	Carboxydibrachium	4.37769	2.56134	29	1	30.1451	2.13227	17.5105	Control	-3.80975	0.640907	-5.94431	2.77618e-09	2.24408e-07	Bacteria	Firmicutes	Clostridia	Thermoanaerobacterales	Thermoanaerobacteraceae	Caldanaerobacter	Carboxydibrachium
Control vs Zinc	Carboxydibrachium	4.37769	2.82755	29	4	30.1451	4.7567	17.5105	Control	-2.67933	0.508626	-5.26778	1.38083e-07	2.44302e-05	Bacteria	Firmicutes	Clostridia	Thermoanaerobacterales	Thermoanaerobacteraceae	Caldanaerobacter	Carboxydibrachium
Copper vs 3M	Carboxydibrachium	4.20419	2.56134	21	1	24.9495	2.13227	17.5105	Copper	-3.52902	0.645608	-5.4662	4.5979e-08	2.05986e-05	Bacteria	Firmicutes	Clostridia	Thermoanaerobacterales	Thermoanaerobacteraceae	Caldanaerobacter	Carboxydibrachium
Lead vs 3M	Carboxydibrachium	4.2131	2.56134	23	1	25.5691	2.13227	17.5105	Lead	-3.56323	0.644146	-5.53171	3.17122e-08	4.43649e-06	Bacteria	Firmicutes	Clostridia	Thermoanaerobacterales	Thermoanaerobacteraceae	Caldanaerobacter	Carboxydibrachium
Lead vs Zinc	Carboxydibrachium	4.2131	2.82755	23	4	25.5691	4.7567	17.5105	Lead	-2.43281	0.512701	-4.74508	2.08426e-06	0.000603554	Bacteria	Firmicutes	Clostridia	Thermoanaerobacterales	Thermoanaerobacteraceae	Caldanaerobacter	Carboxydibrachium
Zinc vs Copper	Carboxydibrachium	2.82755	4.20419	4	21	4.7567	24.9495	17.5105	Copper	2.3986	0.514537	4.66167	3.13661e-06	0.0008312	Bacteria	Firmicutes	Clostridia	Thermoanaerobacterales	Thermoanaerobacteraceae	Caldanaerobacter	Carboxydibrachium
Control vs 3M	Thermoanaerobacter	4.28961	2.70498	26	2	28.3033	2.78838	18.0469	Control	-3.37157	0.67317	-5.00849	5.48574e-07	2.62718e-05	Bacteria	Firmicutes	Clostridia	Thermoanaerobacterales	Thermoanaerobacteraceae	Thermoanaerobacter	Thermoanaerobacter
Copper vs 3M	Thermoanaerobacter	4.24446	2.70498	21	2	25.8469	2.78838	18.0469	Copper	-3.2371	0.676134	-4.78766	1.68741e-06	0.00018899	Bacteria	Firmicutes	Clostridia	Thermoanaerobacterales	Thermoanaerobacteraceae	Thermoanaerobacter	Thermoanaerobacter
Lead vs 3M	Thermoanaerobacter	4.12278	2.70498	20	2	23.1281	2.78838	18.0469	Lead	-3.07627	0.677081	-4.54343	5.5345e-06	0.000212617	Bacteria	Firmicutes	Clostridia	Thermoanaerobacterales	Thermoanaerobacteraceae	Thermoanaerobacter	Thermoanaerobacter
Annotation level	Renamed ManOTU	Kingdom	Phylum	Class	Order	Family	Genus	Species	Renamed Sub-ManOTU	Taxon_total_raw_count	number_of_SubManOTUs	SubManOTUrepresentative_SeqID	SubManOTUrepresentative_Accession#	SubManOTU_count	SubManOTUrepresentative_Sequence
Species	Lactococcus raffinolactis	Bacteria	Firmicutes	Bacilli	Lactobacillales	Streptococcaceae	Lactococcus	Lactococcus raffinolactis	Lactococcus raffinolactis seq	241	1	Zn4_256205	AM490369.1	235	TACGTAGGTCCCGAGCGTTGTCCGGATTTATTGGGCGTAAAGCGAGCGCAGGTGGTTTAATAAGTCTGATGTAAAAGGCAGTGGCTCAACCATTGTGTGCATTGGAAACTGTTAGACTTGAGTGCAGTAGAGGAGAGTGGAATTCCATGTGTAGCGGTGAAATGCGTAGATATATGGAGGAACACCGGTGGCGAAAGCGGCTCTCTGGACTGTCACTGACACTGAGGCTCGAAAGCGTGGGTAGCAAACAGGATTAGATACCCTGGTAGTCCACGCCGTAAACGATGAGTGCTAGTTGTTTGGGGCTATCCAGCCCTAAGTGACGCAGCAAACGCATTAAGCACTCCGCCTGGGGAGTACGACCGCAAGGTTGAAACTCAAAGGAATTGACGG
Species	Carboxydibrachium	Bacteria	Firmicutes	Clostridia	Thermoanaerobacterales	Thermoanaerobacteraceae	Caldanaerobacter	Carboxydibrachium	Carboxydibrachium seq	308	1	Zn4_661071	GU269409.1	308	CACGTAGGAGGCGAGCGTTATCCGGATTCACTGGGCGTAAAGCGCGTGCAGGCGGTTTGGTAAGTTGGGCGTGAAAGCTCCCGGCTCAACTGGGAGAGGTCGTTCAATACTACCAGACTAGAGAGTAGAAGAGGAAGATGGAATTCCCGGTGTAGTGGTGAAATGCGTAGATATCGGGAGGAACACCAGTGGCGAAGGCGATCTTCTGGTCTATTTCTGACGCTCAGACGCGACAGCTAGGGTAGTAAACGGGATTAGAGACCCCGGTAATCCTAGCCGTAAACGATGTGAACTTGGCGTCGGTGGCTTAAACACCATCGGTGCCGAAGCAAACGCGATAAGTTCACCGCCTGGGGACTACGGCCGCAAGGTTAAAACTCAAAGGAATTGACGG
Genus	Thermoanaerobacter	Bacteria	Firmicutes	Clostridia	Thermoanaerobacterales	Thermoanaerobacteraceae	Thermoanaerobacter	Thermoanaerobacter	Thermoanaerobacter seq	313	1	Cu4_789647	JX559138.1	300	GACGGAGAGTGCAAACGTTGTTCGGATTTACTGGGCGTAGAGGGCACGTAGGCGGCCAGGCAAATCAGTTGTGGAATCCCGACGCCTACCGTCGGAACGGCAATTGAAAATACCTGGCTCGAGGGCATGAGGGGTCGCGGGAACTCCTGGTGGAGCGGTGAAATGCGTAGATATCAGGAGGAACGCCGGAGGCGAAAGCGCGCGACTGGCATGTCCCTGACGCTGAGGTGCGAAAGCCGGGGGAGCAAACAGGATTAGATACCCTGGTAGTCCCGGCTGTAAACGATGGACACTGAATGGAGGTGGGTTCACCTATCTCTGTTGCAGCTAACGCGTTAAGTGTCCCGCCTGGGGAGTACGGCCGCAAGGTTAAAACTCAAAGGAATTGACGG
Spikes
Renamed Sub-ManOTU	Taxon_total_raw_count	number_of_SubManOTUs	SubManOTUrepresentative_SeqID	SubManOTUrepresentative_Accession#	SubManOTU_count	Hit	seq	Ref	Hit	seq	Ref	Hit	seq	Ref
Lactococcus raffinolactis seq	241	1	Zn4_256205	AM490369.1	235	>Lactococcus laudensis strain DSM 28961 partial 16S ribosomal RNA	TACGTAGGTCCCGAGCGTTGTCCGGATTTATTGGGCGTAAAGCGAGCGCAGGTGGTTTAATAAGTCTGAT GTAAAAGGCAGTGGCTCAACCATTGTGTGCATTGGAAACTGTTAGACTTGAGTGCAGTAGAGGAGAGTGG AATTCCATGTGTAGCGGTGAAATGCGTAGATATATGGAGGAACACCGGTGGCGAAAGCGGCTCTCTGGAC TGTCACTGACACTGAGGCTCGAAAGCGTGGGTAGCAAACAGGATTAGATACCCTGGTAGTCCACGCCGTA AACGATGAGTGCTAGTTGTTTGGGGCTATCCAGCCCTAAGTGACGCAGCAAACGCATTAAGCACTCCGCC TGGGGAGTACGACCGCAAGGTTGAAACTCAAAGGAATTGACGG	Lactococcus hircilactis sp. nov. and Lactococcus laudensis sp. nov., isolated from milk	>Lactococcus raffinolactis strain NBRC 100932 partial 16S ribosomal RNA gene	TACGTAGGTCCCGAGCGTTGTCCGGATTTATTGGGCGTAAAGCGAGCGCAGGTGGTTTAATAAGTCTGAT GTAAAAGGCAGTGGCTCAACCATTGTGTGCATTGGAAACTGTTAGACTTGAGTGCAGTAGAGGAGAGTGG AATTCCATGTGTAGCGGTGAAATGCGTAGATATATGGAGGAACACCGGTGGCGAAAGCGGCTCTCTGGAC TGTCACTGACACTGAGGCTCGAAAGCGTGGGTAGCAAACAGGATTAGATACCCTGGTAGTCCACGCCGTA AACGATGAGTGCTAGTTGTTTGGGGCTATCCAGCCCTAAGTGACGCAGCAAACGCATTAAGCACTCCGCC TGGGGAGTACGACCGCAAGGTTGAAACTCAAAGGAATTGACGG	NCBI RefSeq Targeted Loci Project, Nakagawa,Y.	>Lactococcus chungangensis strain CAU 28 partial 16S ribosomal RNA gene	TACGTAGGTCCCGAGCGTTGTCCGGATTTATTGGGCGTAAAGCGAGCGCAGGTGGTTTAATAAGTCTGAT GTAAAAGGCAGTGGCTCAACCATTGTGTGCATTGGAAACTGTTAGACTTGAGTGCAGTAGAGGAGAGTGG AATTCCATGTGTAGCGGTGAAATGCGTAGATATATGGAGGAACACCGGTGGCGAAAGCGGCTCTCTGGAC TGTCACTGACACTGAGGCTCGAAAGCGTGGGTAGCAAACAGGATTAGATACCCTGGTAGTCCACGCCGTA AACGATGAGTGCTAGTTGTTTGGGGCTATCCAGCCCTAAGTGACGCAGCAAACGCATTAAGCACTCCGCC TGGGGAGTACGACCGCAAGGTTGAAACTCAAAGGAATTGACGG	Lactococcus chungangensis sp. nov., a lactic acid bacterium isolated from activated sludge foam
Carboxydibrachium seq	308	1	Zn4_661071	GU269409.1	308	>Longilinea arvoryzae strain KOME-1 partial 16S ribosomal RNA gene	ACGTAGGAGACGAGCGTTATCCGGATTTACTGGGCGTAAAGCGCGTGCAGGCGGCATGGCAAGTTGGATG TGAAAGCTCCTGGCTTAACTGGGAGAGGTCGTTCAATACTGCCAAGCTTGAGAGTGGTAGAGGGAAGCGG AATTCCGGGTGTAGTGGTGAAATGCGTAGATATCCGGAGGAACACCAGTGGCGAAAGCGGCTTCCTGGTC CATTTCTGACGCTCAGACGCGAAAGCTAGGGTAGCAAACGGGATTAGAGACCCCGGTAGTCCTAGCCGTA AACGATGTGAACTAGGCGTCGGCGGGTTCAAATCCGTCGGTGCCGCAGCAAACGCGATAAGTTCACCGCC TGGGGACTACGGCCGCAAGGTTAAAACTCAAAGGAATTGACGG	Bellilinea caldifistulae gen. nov., sp. nov. and Longilinea arvoryzae gen. nov., sp. nov., strictly anaerobic, filamentous bacteria of the phylum Chloroflexi isolated from methanogenic propionate-degrading consortia
Thermoanaerobacter seq	313	1	Cu4_789647	JX559138.1	300	>Desulfoplanes formicivorans partial 16S ribosomal RNA	ACGGAGGGTGCAAGCGTTATTCGGAATCACTGGGCGTAAAGCGTGCGTAGGCGGCGAGGTAAGTCAGGTG TGAAATCCCACGGCTCAACCGTGGAACTGCACTTGAAACTGCTTTGCTTGAGTACTGGAGGGGATGGCGG AATTCCTGGTGTAGGAGTGAAATCCGTAGATATCAGGAGGAACACCGGTGGCGAAGGCGGCCATCTGGAC AGTAACTGACGCTGAGGTACGAAAGCGTGGGGAGCAAACAGGATTAGATACCCTGGTAGTCCACGCTGTA AACGATGGATACTCGATGTCGGGGCCTTGAGCTTCGGTGTCAAAGTTAACGCATTAAGTATCCCGCCTGG GGAGTACGGTCGCAAGGCTGAAACTCAAAGAAATTGACGG	Desulfoplanes formicivorans gen. nov., sp. nov., a novel sulfate-reducing bacterium isolated from a blackish meromictic lake, and emended description of the family Desulfomicrobiaceae

## Sheet: Latescibacteria
DA_Analysis	ManOTU	A_rlog	B_rlog	A_raw	B_raw	A_DESeq	B_DESeq	basemean_DESeq	Final_Regulation	log2FoldChange	lfcSE	stat	pvalue	padj	Kingdom	Phylum	Class	Order	Family	Genus	Species
Control vs 3M	Latescibacteria	6.37396	5.00095	98	23	102.882	26.7038	67.7432	Control	-1.96382	0.33565	-5.85081	4.89182e-09	3.38933e-07	Bacteria	Latescibacteria	Latescibacteria	Latescibacteria	Latescibacteria	Latescibacteria	Latescibacteria
Copper vs 3M	Latescibacteria	6.06066	5.00095	66	23	76.5056	26.7038	67.7432	Copper	-1.53783	0.339394	-4.5311	5.86768e-06	0.000525745	Bacteria	Latescibacteria	Latescibacteria	Latescibacteria	Latescibacteria	Latescibacteria	Latescibacteria
Lead vs 3M	Latescibacteria	5.99328	5.00095	65	23	71.618	26.7038	67.7432	Lead	-1.43981	0.339517	-4.24075	2.22774e-05	0.000641867	Bacteria	Latescibacteria	Latescibacteria	Latescibacteria	Latescibacteria	Latescibacteria	Latescibacteria
Zinc vs 3M	Latescibacteria	5.7833	5.00095	60	23	61.0068	26.7038	67.7432	Zinc	-1.21043	0.340453	-3.55535	0.00037748	0.0217523	Bacteria	Latescibacteria	Latescibacteria	Latescibacteria	Latescibacteria	Latescibacteria	Latescibacteria
Annotation level	Renamed ManOTU	Kingdom	Phylum	Class	Order	Family	Genus	Species	Renamed Sub-ManOTU	Taxon_total_raw_count	number_of_SubManOTUs	SubManOTUrepresentative_SeqID	SubManOTUrepresentative_Accession#	SubManOTU_count	SubManOTUrepresentative_Sequence
Phylum	Uncharacterised Latescibacteria	Bacteria	Latescibacteria	Latescibacteria	Latescibacteria	Latescibacteria	Latescibacteria	Latescibacteria	Uncharacterised Latescibacteria seq1	1245	5	Zn4_234771	JQ795340.1	491	CACGGGGGGAGCAAGCGTTGTTCGGAATCACTGGGCGTAAAGGGCGTGTAGGCGGTCAGGTAAGTGAGACGTGAAATGCCTCGGCTCACCCGAGGAGCGGCGTCTCATACTGCTTGGCTTGAGTACGGGAGAGGATGTGGGAATTCCTGGTGTAGCGGTGAAATGCGTAGATATCAGGAGGAACACCGGTGGCGAAGGCGCACATCTGGCCCGATACTGACGCTGAGGCGCGAAAGCTAGGGGAGCAAACGGGATTAGATACCCCGGTAGTCCTAGCCGTAAACGGTGATCACTAGGTGTTGGGGGCATTGACCCCTCCAGTGCCGCAGCTAACGCATTAAGTGATCCGCCTGGGGAGTACGGCCGCAAGGTTGAAACTCAAAGGAATTGACGG
Phylum	Uncharacterised Latescibacteria	Bacteria	Latescibacteria	Latescibacteria	Latescibacteria	Latescibacteria	Latescibacteria	Latescibacteria	Uncharacterised Latescibacteria seq2	1245	5	Cu3_535172	AM935418.1	339	CACGGGGGGAGCAAGCGTTGTTCGGATTCATTGGGCGTAAAGAGCTCGTAGGCGGCTCTGTAAGTCGGGGGTGAAATACCACGGCTCAACCGTGGGAACGCCTTCGATACTGTGGAGCTTGAGGCCGGGAGAGGAAAGCGGAATTCCTGGTGTAGCGGTGAAATGCGTAGATATCAGGAGGAACACCAGTGGCGAAGGCGGCTTTCTGGACCGGTTCTGACGCTGAGGAGCGAAAGCCAGGGGAGCAAACAGGATTAGATACCCTGGTAGTCCTGGCTGTAAACGATGGGCACTAGGTGTGGGGGGATCGACCCCTTCCGTGCCGCAGTTAACGCATTAAGTGCCCCGCCTGGGGAGTACGACCGCAAGGTTGAAACTCAAAGGAATTGACGG
Phylum	Uncharacterised Latescibacteria	Bacteria	Latescibacteria	Latescibacteria	Latescibacteria	Latescibacteria	Latescibacteria	Latescibacteria	Uncharacterised Latescibacteria seq3	1245	5	Zn2_699232	JN038791.1	201	CACGGGGGGAGCAAGCGTTGTTCGGAATCACTGGGCGTAAAGGGCGTGTAGGCGGTCAGGTAAGTGTGATGTGAAATCCCTCGGCTCACCCGAGGACCGGCATCGCATACTGCTTGGCTTGAGTACGGGAGAGGATGTGGGAATTCCTGGTGTAGCGGTGAAATGCGTAGATATCAGGAGGAACACCGGTGGCGAAGGCGCACATCTGGCCCGATACTGACGCTGAGGCGCGAAAGCTAGGGGAGCAAACGGGATTAGATACCCCGGTAGTCCTAGCCGTAAACGGTGATCACTAGGTGTTGGGGGCATTGACCCCTCCAGTGCCGCAGCTAACGCATTAAGTGATCCGCCTGGGGAGTACGGCCGCAAGGTTGAAACTCAAAGGAATTGACGG
Phylum	Uncharacterised Latescibacteria	Bacteria	Latescibacteria	Latescibacteria	Latescibacteria	Latescibacteria	Latescibacteria	Latescibacteria	Uncharacterised Latescibacteria seq4	1245	5	CK3_121459	JQ793059.1	117	CACGGGGGGAGCAAGCGTTGTTCGGAATCACTGGGCGTAAAGGGCGTGTAGGCGGTCAAGTAAGTGGGATGTGAAATCCCTCGGCTCACCCGAGGACCTGCATCCCAAACTGCTTGGCTCGAGTATGGGAGAGGATGAGGGAATTCCTGGTGTAGCGGTGAAATGCGTAGATATCAGGAGGAACACCGGTGGCGAAAGCGCTCATCTGGCCCAATACTGACGCTGAGGCGCGAAAGCTAGGGGAGCAAACGGGATTAGATACCCCGGTAGTCCTAGCCGTAAACGGTGATCACTAGGTGTTGGAGGCATCGACCCCTCCAGTGCCGCAGCTAACGCATTAAGTGATCCGCCTGGGGAGTACGGCCGCAAGGTTGAAACTCAAATGAATTGACGG
Phylum	Uncharacterised Latescibacteria	Bacteria	Latescibacteria	Latescibacteria	Latescibacteria	Latescibacteria	Latescibacteria	Latescibacteria	Uncharacterised Latescibacteria seq5	1245	5	Cu3_421593	AY921903.1	50	TACGGGGGGAGCAAACGTTGTTCGGAATCACTGGGCGTAAAGGGCGCGTAGGCGGTCCTGTAAGTGGTGTGTGAAATCCGATGGCTCAACCATCGAGCTGCGCCCCATACTGCAGGACTTGAGTACAGCAGAGGAAAGTGGAATTCCCGGTGTAGCGGTGAAATGCGTAGATATCGGGAGGAACACCGTTGGCGAAGGCGACTTTCTGGGCTGCTACTGACGCTGAGGCGCGAAAGCCAGGGGAGCGAACAGGATTAGATACCCTGGTAGTCCTGGCCGTAAACGGTGGACACTAGGTGTTGGAGGCATCGACCCCTCCAGTGCCGCAGCTAACGCATTAAGTGTCCCGCCTGGGGAGTACGACCGCAAGGTTGAAACTCAAAGGAATTGACGG
Spikes
Renamed Sub-ManOTU	Taxon_total_raw_count	number_of_SubManOTUs	SubManOTUrepresentative_SeqID	SubManOTUrepresentative_Accession#	SubManOTU_count	Hit	seq	Ref	Hit	seq	Ref	Hit	seq	Ref
Uncharacterised Latescibacteria seq1	1245	5	Zn4_234771	JQ795340.1	491	>Syntrophus gentianae strain HQgoe1 partial 16S ribosomal RNA gene	ACGGGGGGTGCAAGCGTTGTTCGGAATCATTGGGCGTAAAGAGCGTGTAGGCGGCTAGGCAAGTCAGATG TGAAATCCCTGGGCTTAACCCAGGACGTGCATTTGAAACTGCTTGGCTTGAGTAAGGAAGAGGGAAGTGG AATTCCTGGTGTAGAGGTGAAATTCGTAGATATCAGGAGGAACACCGGTGGCGAAGGCGACTTCCTGGTC CTATACTGACGCTGAGACGCGAGAGCGTGGGGAGCAAACAGGATTAGATACCCTGGTAGTCCACGCCGTA AACGATGTTCACTAGGTGTTGAGGGTATTGACCCCTTCAGTGCCGAAGCTAACGCATTAAGTGAACCGCC TGGGGAGTACGGTCGCAAGATTAAAACTCAAAGGAATTGACGG	Pure culture of Syntrophus buswellii, definition of its phylogenetic status, and description of Syntrophus gentianae sp.nov
Uncharacterised Latescibacteria seq2	1245	5	Cu3_535172	AM935418.1	339	>Aciditerrimonas ferrireducens strain IC-180 partial 16S ribosomal RNA gene	GGGGGCGAGCGTTGTCCGGATTCATTGGGCGTAAAGAGCTCGTAGGCGGCTCGGTAAGTCGGGTGTGAAA TCTCCAGGCTCAACCTGGAGCGGCCACTCGATACTGCCGTGGCTAGAGTCCGGTAGGGGACCGTGGAATT CCTGGTGTAGCGGTGAAATGCGCAGATATCAGGAGGAACACCGGTGGCGAAGGCGGCGGTCTGGGCCGGT ACTGACGCTGAGGAGCGAAAGCGTGGGGAGCAAACAGGATTAGATACCCTGGTAGTCCACGCTGTAAACG TTGGGCACTAGGTGTGGGGCCTCATCGACGGGTTCCGTGCCGTAGCTAACGCATTAAGTGCCCCGCCTGG GGAGTACGGCCGCAAGGCTAAAACTCAAAGGAATTGACGG	Aciditerrimonas ferrireducens gen. nov., sp. nov., an iron-reducing thermoacidophilic actinobacterium isolated from a solfataric field
Uncharacterised Latescibacteria seq3	1245	5	Zn2_699232	JN038791.1	201
Uncharacterised Latescibacteria seq4	1245	5	CK3_121459	JQ793059.1	117
Uncharacterised Latescibacteria seq5	1245	5	Cu3_421593	AY921903.1	50	>Thermacetogenium phaeum strain DSM 12270 partial 16S ribosomal RNA gene	GGGGGCGAGCGTTGTCCGGAATTACTGGGCGTAAAGGGCTCGTAGGCGGTCATTCGAGTCATCTGTGAAA GCCGACGGCTCAACCGGAGGACTGCAGGTGATACTGGATGACTTGAGGGGAGGAGAGGAAGGTGGAATTC CCGGTGTAGCGGTGAAATGCGTAGATATCGGGAGGAACACCGGTGGCGAAGGCGGCCTTCTGGCCTCTAC CTGACGCTGAGGAGCGAAAGCCAGGGGAGCGAACGGGATTAGATACCCCGGTAGTCCTGGCCGTAAACGA TGGGCACTAGGTGTGGGTGGTGTGAAGCCATCCGTGCCGGAGCTAACGCATTAAGTGCCCCGCCTGGGGA GTACGGCCGCAAGGTTGAAACTCAAAGGAATTGACGG	Genome-guided analysis of physiological and morphological traits of the fermentative acetate oxidizer Thermacetogenium phaeum

## Sheet: Planctomycetes
DA_Analysis	ManOTU	A_rlog	B_rlog	A_raw	B_raw	A_DESeq	B_DESeq	basemean_DESeq	Final_Regulation	log2FoldChange	lfcSE	stat	pvalue	padj	Kingdom	Phylum	Class	Order	Family	Genus	Species
Control vs 3M	Planctomycetales	6.98905	6.34765	140	72	148.2	78.642	119.287	Control	-0.910303	0.259607	-3.50647	0.000454091	0.00710433	Bacteria	Planctomycetes	Planctomycetia	Planctomycetales	Planctomycetales	Planctomycetales	Planctomycetales
Control vs Zinc	Planctomycetales	6.98905	6.35625	140	80	148.2	81.2525	119.287	Control	-0.867011	0.258019	-3.36026	0.000778685	0.0194671	Bacteria	Planctomycetes	Planctomycetia	Planctomycetales	Planctomycetales	Planctomycetales	Planctomycetales
Copper vs 3M	Planctomycetales	7.00365	6.34765	129	72	148.259	78.642	119.287	Copper	-0.914262	0.260298	-3.51236	0.000444143	0.0142126	Bacteria	Planctomycetes	Planctomycetia	Planctomycetales	Planctomycetales	Planctomycetales	Planctomycetales
Lead vs 3M	Planctomycetales	6.95414	6.34765	130	72	140.083	78.642	119.287	Lead	-0.832312	0.260297	-3.19755	0.00138601	0.0168144	Bacteria	Planctomycetes	Planctomycetia	Planctomycetales	Planctomycetales	Planctomycetales	Planctomycetales
Zinc vs Copper	Planctomycetales	6.35625	7.00365	80	129	81.2525	148.259	119.287	Copper	0.870971	0.258715	3.36653	0.000761216	0.0403444	Bacteria	Planctomycetes	Planctomycetia	Planctomycetales	Planctomycetales	Planctomycetales	Planctomycetales
Annotation level	Renamed ManOTU	Kingdom	Phylum	Class	Order	Family	Genus	Species	Renamed Sub-ManOTU	Taxon_total_raw_count	number_of_SubManOTUs	SubManOTUrepresentative_SeqID	SubManOTUrepresentative_Accession#	SubManOTU_count	SubManOTUrepresentative_Sequence
Order	Uncharacterised Planctomycetales	Bacteria	Planctomycetes	Planctomycetia	Planctomycetales	Planctomycetales	Planctomycetales	Planctomycetales	Uncharacterised Planctomycetales seq1	2201	35	Zn3_363386	JF776925.1	162	TACAGAGAGTGCGAACGTTGTTCGGAATTACTGGGCTTAAAGCGCACGTAGGCGGCGCCGCAAGTGCGGGGTGAAATCCCACGGCTTACCCGTGGAACTGCCTTGCAGACTGCGGTGCTCGAGGATGGTAGGGGAGAGCGGAACTCCTGGTGGAGCGGTGAAATGCGTAGATATCAGGAGGAACACCGGTGGCGAAGGCGGCTCTCTGGTCCATTTCTGACGCTGAGGTGCGAAAGCTAGGGGAGCAAACGGGATTAGATACCCCGGTAGTCCTAGCTGTAAACGATGGGCACTAGCTTGGGGTCTCCCTGTGTGATCCCAGGTGAAGCAAAAGTGATAAGTGCCCCGCCTGGGGAGTATGGTCGCAAGGCTGAAACTCAAAGGAATTGACGG
Order	Uncharacterised Planctomycetales	Bacteria	Planctomycetes	Planctomycetia	Planctomycetales	Planctomycetales	Planctomycetales	Planctomycetales	Uncharacterised Planctomycetales seq2	2201	35	Zn1_485020	EF032767.1	95	TACGGAGAGTGCAAACGTTGTTCGGATTCACTGGGCGTAAAGGGCACGTAGGCGGCTCGGCAAATCGGTCGTGGAATCCCGACGCTTACCGTCGGAACGGCGGCCGAAAATACCGGGCTCGAGGGCGTGAGGGGTCACTGGAACTCCTGGTGAAGCGGTGAAATGCGTAGATATCAGGAGGAACGCCGGAGGCGAAAGCGAGTGACTGGCGCGTTCCTGACGCTGAGGTGCGAAAGCTAGGGGAGCAAACAGGATTAGATACCCTGGTAGTCCTAGCCGTAAACGATGGACACTGAGTGGAGGAGGGCTTGCCTTTCTCTGCTGCAGCTAACGCGTTAAGTGTCCCGCCTGGGGAGTACGGCCGCAAGGTTAAAACTCAAAGGAATTGACGG
Order	Uncharacterised Planctomycetales	Bacteria	Planctomycetes	Planctomycetia	Planctomycetales	Planctomycetales	Planctomycetales	Planctomycetales	Uncharacterised Planctomycetales seq3	2201	35	Pb3_347380	EF019768.1	86	TACGAACCGTCCAAACGTTACTCGGAATCACTGGGCTTAAAGGGTGCGTAGGCCGCGCGGAGGGTGGGATGTGAAATCCCCCGGCTCAACCGGGGAATAGCGTCCCAAACCGCCGTGCTCGAGGGAGACAGAGGTGAGCGGAACTGATGGTGGAGCGGTGAAATGCGTTGATATCATCAGGAACACCAGTGGCGAAGGCGGCTCACTGGGTCTTTCCTAACGCTGAGGCACGAAAGCTAGGGGAGCGAACGGGATTAGATACCCCGGTAGTCCTAGCCTTAAACGATGAGCACTTGATTGGAGGGATGGTCACGTCCTTCCGGTCGTAGCGAAAGTGTTAAGTGCTCCGCCTGGGGAGTATGGTCGCAAGGCTGAAACTCAAAGGAATTGACGG
Order	Uncharacterised Planctomycetales	Bacteria	Planctomycetes	Planctomycetia	Planctomycetales	Planctomycetales	Planctomycetales	Planctomycetales	Uncharacterised Planctomycetales seq4	2201	35	Pb2_692074	AY555643.1	77	TACAGAGGTGGCAAGCGTTGCTCGGTATCACTGGGCTTAAAGGGCGCGTAGGCGGTGCGGTACGGTTTCGGTGAAATCCCTCGGCCCAACCGAGGAACAGCCGGGGCTACGGCCGCGCTAGACGGCATCAGGGGACAGTGGAACTCCCGGTGGAGCGGTGAAATGCGTAGATATCGGGAGGAACGCCGGTGGCGAAAGCGACTGTCTGGGGTGCCTGTGACGCTGAGGCGCGAAAGCCAGGGGATCAAACGGGATTAGATACCCCGGTAGTCCTGGCCCTAAACGATGCGCACTAGGTAGCGGGGGGTTCCGACTTCCCGCTGCCGGAGTAAAAATCTTAAGTGCGCCGCCTGGGGAGTACGGCCGCAAGGTTAAAACTCAAAGGAATTGACGG
Order	Uncharacterised Planctomycetales	Bacteria	Planctomycetes	Planctomycetia	Planctomycetales	Planctomycetales	Planctomycetales	Planctomycetales	Uncharacterised Planctomycetales seq5	2201	35	Zn4_49750	JN408972.1	74	TACGAACTGTGCAAACGTTATTCGGAATCACTGGGCTTAAAGGGTGCGCAGGCGGTCTGTTAAGCAGGGTGTGAAAGCCCCCGGCCCAACCGGGGAATTGCGCCCTGAACTGACAGGCTTGAGTGGGATAGAGGTGTGGGGAACTTCCGGTGGAGCGGTGAAATGTGTTGATATCGGAAGGAACGCCAGAGGCGAAAGCGCCACACTGGGTCTCAACTGACGCTGAGGCACGAAAGCCAGGGGAGCAAACGGGATTAGATACCCCGGTAGTCCTGGCCGTAAACGATGAGCACTAGCTGGGGGGCGGTTCGTCCGTTCCCCAACGTAGCAAAAGTGTCAAGTGCTCCGCCTGGGGAGTATGGTCGCAAGGCTGAAACTCAAAGGAATTGACGG
Order	Uncharacterised Planctomycetales	Bacteria	Planctomycetes	Planctomycetia	Planctomycetales	Planctomycetales	Planctomycetales	Planctomycetales	Uncharacterised Planctomycetales seq6	2201	35	Zn4_349583	FM945332.1	62	TACGGAGGATGCAAGCGTTGTTCGGAATCACTGGGCTTAAAGAGCGTGTAGGTGGGGTGTCAGGCGTCGGGTGAAATCCCTCGGCTCAACCGAGGAACTGCCTGGCGAACCGACATTCTTGAGGCAGGTAGAGGTGGCTGGAACGACGGGTGGAGCGGTGAAATGCGTAGATATCCGTTGGAACGCCGGCGGCGAAAGCGAGCCACTGGGCCTGTCCTGACACTGAGACGCGAAAGCGTGGGGAGCAAACAGGATTAGATACCCTGGTAGTCCACGCCGTAAACGATGCGCACTAGGTATGAAAGGTTTTAACGCCCTTCGTGCCGGAGCAAAAGTGCTAAGTGCGCCGCCTGGGGAGTACGGCCGCAAGGCTAAAACTCAAAGGAATTGACGG
Order	Uncharacterised Planctomycetales	Bacteria	Planctomycetes	Planctomycetia	Planctomycetales	Planctomycetales	Planctomycetales	Planctomycetales	Uncharacterised Planctomycetales seq7	2201	35	Cu1_751652	AY555649.1	61	GACAGAGGGTGCAAACGTTGTTCGGAATTACTGGGCATAAAGAGCACGTAGGTGGTGCGCTAAGTCACGTGTGAAATCCCCCGGCTCAACCGGGGAATTGCGCGTGATACTGGCGGACTCGAGGCGGGTAGGGGTGAGCGGAACTCCAGGTGGAGCGGTGAAATGCGTAGATATCTGGAGGAACACCGGTGGCGAAAGCGGCTCACTGGACCTGATCTGACACTGAGGTGCGAAAGCTAGGGTAGCAAACGGGATTAGATACCCCGGTAGTCCTAGCTGTAAACGATGGGCACTGGGCAGGGGGGATACCTATGTCCTCTCTGCCGGAGCTAATGTGTTAAGTGCCCCGCCTGGGGAGTACGCTCGCAAGGGTAAAACTCAAAGGAATTGACGG
Order	Uncharacterised Planctomycetales	Bacteria	Planctomycetes	Planctomycetia	Planctomycetales	Planctomycetales	Planctomycetales	Planctomycetales	Uncharacterised Planctomycetales seq8	2201	35	Zn4_309734	AY921932.1	57	TACAGAGGTCTCGAGCGTTAGTCGGAATCACTGGGCTTAAAGCGTGCGTAGGCGGATGTGCAGGCGTCGTGTGAAAGCCCTCGGCTCAACCGGGGAATTGCACGGCGAACCGCACGTCTCGAGACAAGTAGGGGCGGCCGGAACGATAGGTGGAGTGGTGAAATGCGTTGATATCTATCGGAACGCCAAAGGTGAAGACAGGCCGCTGGGCTTGTTCTGACGCTGAGGCACGAAAGCGTGGGGAGCAAACGGGATTAGATACCCCGGTAGTCCACGCCCTAAACAATGTGCACTAGATCGAAGGAGGTACTGACGCCTTTTTCGGTCGAAGTAAAAACGTTGAGTGCACCGCCTGGGGAGTACGGTCGCAAGGCTAAAACTCAAAGGAATTGACGG
Order	Uncharacterised Planctomycetales	Bacteria	Planctomycetes	Planctomycetia	Planctomycetales	Planctomycetales	Planctomycetales	Planctomycetales	Uncharacterised Planctomycetales seq9	2201	35	Pb4_531550	HG379821.1	53	TACAGAGAGTGCGAACGTTGTTCGGAATTACTGGGCTTAAAGCGCACGTAGGCGGTGCTGTAAGTGTCAGGTGAAATCCCACGGCTCACCCGTGGAACTGCCTGGCAGACTGCGGTACTAGAGTGTGGTAGGGGAGAGCGGAACTCCTGGTGGAGCGGTGAAATGCGTAGATATCAGGAGGAACACCGGTGGCGAAGGCGGCTCTCTGGTCCACAACTGACGCTGAGGTGCGAAAGCTAGGGGAGCAAACGGGATTAGATACCCCGGTAGTCCTAGCTGTAAACGATGGGCACTAGCTTGGGGTCTCCCTGTGTGATCCCAGGTGTAGTAAAAATGATAAGTGCCCCGCCTGGGGAGTATGGTCGCAAGGCTGAAACTCAAAGGAATTGACGG
Order	Uncharacterised Planctomycetales	Bacteria	Planctomycetes	Planctomycetia	Planctomycetales	Planctomycetales	Planctomycetales	Planctomycetales	Uncharacterised Planctomycetales seq10	2201	35	Pb4_83794	EF612394.1	52	GACAGAGGCCACGAGCGTTAGGCGGAATCACTGGGCTTAAAGCGTGTGTAGGCGGACCGTTAAGTGCCCGCGTGAAATCCCCCGGCTCAACCGGGGAACGGCCGGGCATACTGGCGGTCTTGAGCGGTCTAGGGGTCATCGGAACAAACGGTGGAGCGGTGAAATGCGTAGATATCGTTTGGAACGCCGACGGTGAAAACAGATGACTGGGGACCTGCTGACGCTGAGACACGAAAGCCAGGGGAGCAAACGGGATTAGATACCCCGGTAGTCCTGGCCCTAAACGATGTCGACTAGATCGTGGTCCCTCTGACGGGTTCACGGTCGAAGCCAAAGTGCTAAGTCGACCGCCTGGGAAGTACGGTCGCAAGGCTAAAACTCAAAGGAATTGACGG
Order	Uncharacterised Planctomycetales	Bacteria	Planctomycetes	Planctomycetia	Planctomycetales	Planctomycetales	Planctomycetales	Planctomycetales	Uncharacterised Planctomycetales seq11	2201	35	Zn2_240383	JF319269.1	51	CACGAACCGGGCAAACGTTATTCGGAATTACTGGGCTTAAAGGGTGCGTAGGCTGCGCTATAAGTCGGGTGTGAAATCCCTCAGCTCAACTGAGGAACTGCGCCCGATACTGTAGTGCTTGAGGAGGATAGAGGTGAGCGGAACTAGCAGTGGAGCGGTGAAATGCGTTGATATTGCTGGGAACACCCGTGGCGAAAGCGGCTCACTGGGTCCTTTCTGACGCTGAGGCACGAAAGCTAGGGGAGCGAACGGGATTAGATACCCCGGTAGTCCTAGCCGTAAACGATGAGCACTAGATCGGGGAGACCTCCACATCTTCTCGATCGTAGCGAAAGTGTTAAGTGCTCCGCCTGGGGAGTATGGTCGCAAGGCTGAAACTCAAAGGAATTGACGG
Order	Uncharacterised Planctomycetales	Bacteria	Planctomycetes	Planctomycetia	Planctomycetales	Planctomycetales	Planctomycetales	Planctomycetales	Uncharacterised Planctomycetales seq12	2201	35	Zn3_179728	AY922083.1	47	GACGAACCGTCCAAACGTTATTCGGAATCACTGGGCTTAAAGGGTGCGTAGGCGGCGCGGAAAGTTGGGTGTGAAATCCCTCGGCTCAACCGAGGAATTGCGCCCAAAACTTCCGTGCTCGAGGAAGATAGAGGTGAGCGGAACTTAGGGTGGAGCGGTGAAATGCGTTGATATCCTAAGGAACACCGGTGGCGAAAGCGGCTCACTGGATCTTTTCTGACGCTGAGGCACGAAAGCTAGGGTAGCGAACGGGATTAGATACCCCGGTAGTCCTAGCCGTAAACGATGAGCACTGGATTGGAGGGTCCTCCATAGCCTTCCAGTCGCAACGAAAGCGTTAAGTGCTCCGCCTGGGGAGTATGGTCGCAAGGCTGAAACTCAAAGGAATTGACGG
Order	Uncharacterised Planctomycetales	Bacteria	Planctomycetes	Planctomycetia	Planctomycetales	Planctomycetales	Planctomycetales	Planctomycetales	Uncharacterised Planctomycetales seq13	2201	35	Pb2_145793	JQ861342.1	40	TACAGAGGTGGCAAGCGTTGTTCGGAATCACTGGGCATAAAGGGCGCGTAGGCGGCGAGGCAAGTCGGGTGTGAAATCCCTCAGCTCAACTGAGGAACTGCGCCCGAAACTACCTTGCTAGAGTGCAGGAGAGGAGAGTGGAACTCCTAGTGGAGCGGTGAAATGCGTAGAGATTAGGAGGAACGCCGGTGGCGAAAGCGACTCTCTGGCCTGTAACTGACGCTGAGGCGCGAAAGCTAGGGGAGCAAACGGGATTAGATACCCCGGTAGTCCTAGCCGTAAACGATGGGCACTAAGTAGGGGGGTCTCCGATGACCTCTCTGCCGGAGCTAATGTATTAAGTGCCCCGCCTGGGGAGTATGGTCGCAAGGCTGAAACTCAAAGGAATTGACGG
Order	Uncharacterised Planctomycetales	Bacteria	Planctomycetes	Planctomycetia	Planctomycetales	Planctomycetales	Planctomycetales	Planctomycetales	Uncharacterised Planctomycetales seq14	2201	35	Cu4_19294	JX082271.1	38	GACGAACCATGCAAACGTTATTCGGAATTACTGGGCTTAAAGCGTGCGTAGGCGGCTCAGAAAGTTGGGTGTGAAATGCCTCGGCTCAACCGAGGAATTGCGCCCAAAACTACTGGGCTTGAGGGAGTTAGAGGTGAGCGGAACTCACGGTGGAGCGGTGAAATGCGTTGATATCGTGAGGAACACCGGAGGCGAAAGCGGCTCACTGGGGCTTCACTGACGCTGAGGCACGAAAGCTAGGGGAGCAAACGGGATTAGATACCCCGGTAGTCCTAGCCGTAAACGATGAGCACTGGGTCGAGGGGACCTCCACATCCCCCCGGCCGTAGCGAAAGCGTTAAGTGCTCCGCCTGGGGAGTATGGTCGCAAGGCTGAAACTCAAATGAATTGACGG
Order	Uncharacterised Planctomycetales	Bacteria	Planctomycetes	Planctomycetia	Planctomycetales	Planctomycetales	Planctomycetales	Planctomycetales	Uncharacterised Planctomycetales seq15	2201	35	Zn4_195126	EF019730.1	35	GACGAACCGTCCAAACGTTATTCGGAATTACTGGGCTTAAAGGGTGCGTAGGCGGCGCGGTAAGTTGGGTGTGAAATCCCTCGGCTCAACCGAGGAATTGCGCTTGATACTGCCGTGCTCGAGGGAGACAGAGGTGAGCGGAACTTAGGGTGGAGCGGTGAAATGCGTTGATATCCTAAGGAACACCAGTGGCGAAAGCGGCTCACTGGGTCTCTTCTGACGCTGAGGCACGAAAGCTAGGGGAGCGAACGGGATTAGATACCCCGGTAGTCCTAGCTGTAAACGATGAGCACTGGGTTGGAGGGTCCTCCATAGCCTTCCAGCCGCAGCGAAAGTGTTAAGTGCTCCGCCTGGGGAGTATGGTCGCAAGGCTGAAACTCAAAGGAATTGACGG
Order	Uncharacterised Planctomycetales	Bacteria	Planctomycetes	Planctomycetia	Planctomycetales	Planctomycetales	Planctomycetales	Planctomycetales	Uncharacterised Planctomycetales seq16	2201	35	Zn4_656921	AY874110.2	34	CACGGGGGGAGCAAGCGTTGTTCGGAATCACTGGGCGTAAAGGGCGTGTAGGCGGTTCGGTAAGTGGAATGTGAAATGCTCCGGCTCACCCGGAGTACTGCATCCCAAACTGCCGAGCTTGAGTATGGGAGAGGATGAGGGAATTCCTGGTGTAGCGGTGAAATGCGTAGATATCAGGAGGAACACCGGTGGCGAAGGCGCTCATCTGGCCCAATACTGACGCTGAGGCGCGAAAGCTAGGGGAGCAAACGGGATTAGATACCCCGGTAGTCCTAGCCGTAAACGGTGAGCACTAGGTGTTGGAGGCATCGACCCCTCCAGTGCCGCAGCTAACGCACTAAGTGCTCCGCCTGGGGAGTACGGCCGCAAGGTTGAAACTCAAATGAATTGACGG
Order	Uncharacterised Planctomycetales	Bacteria	Planctomycetes	Planctomycetia	Planctomycetales	Planctomycetales	Planctomycetales	Planctomycetales	Uncharacterised Planctomycetales seq17	2201	35	Zn2_330440	EF075360.1	33	GACGAACCGAGCGAACGTTGTTCGGAATCACTGGGCTTAAAGGGCGCGTAGGCGGGCATCATAGTCTGTGGTGAAATCCGGCAGCTTAACTGTCGAATTGCCATGGATACTGGGTGTCTCGAGGGAGGCAGGGGTGCGCGGAACTGATGGTGGAGCGGTGAAATGCGTTGATATCATCAGGAACTCCGGTGGCGAAGGCGGCGCACTGGTCCTTTTCTGACGCTGAGGCGCGAAAGCCAGGGGAGCAAACGGGATTAGATACCCCGGTAGTCCTGGCCCTAAACGTTGGGTACTAGATAGTAGGGTTCACATGGCTTTACTGTCGAAGCAAAAGTGCTAAGTACCCCGCCTGGGGAGTATGGTCGCAAGGCTGAAACTCAAAGGAATTGACGG
Order	Uncharacterised Planctomycetales	Bacteria	Planctomycetes	Planctomycetia	Planctomycetales	Planctomycetales	Planctomycetales	Planctomycetales	Uncharacterised Planctomycetales seq18	2201	35	Zn4_197797	AF234736.1	33	GACGAACCTGACAAACGTTATTCGGAATTACTGGGCTTAAAGGGTGCGTAGGCGGCGCGACAAGTTGGGTGTGAAATCCCTCGGCTCAACCGAGGAACTGCGCTCAATACTGTCGTGCTCGAGGGAGACAGAGGTGAGCGGAACTTAGGGTGGAGCGGTGAAATGCGTTGATATCCTAAGGAACACCGGTAGCGAAAGCGGCTCACTGGGTCTTTTCTGACGCTGAGGCACGAAAGCTAGGGTAGCGAACGGGATTAGATACCCCGGTAGTCCTAGCCTTAAACGATGAGCACTTGATTGGAGGGTCCTCCATAGCCCTCCAGTCGTAGCGAAAGTGTTAAGTGCTCCGCCTGGGGAGTATGGTCGCAAGGCTGAAACTTAAAGGAATTGACGG
Order	Uncharacterised Planctomycetales	Bacteria	Planctomycetes	Planctomycetia	Planctomycetales	Planctomycetales	Planctomycetales	Planctomycetales	Uncharacterised Planctomycetales seq19	2201	35	Cu4_371618	JN409258.1	32	TACGAGAGGCCCAAACGTTATTCGGATTTACTGGGCTTAAAGAGTTCGTAGGCGGCGCGGAAAGTAGGGTGTGAAAGCCCTCGGCTCAACCGAGGAATTGCGCTCTAAACTGTCGCGCTTGAGGAACCTAGAGGTGAGCAGAACTGATGGTGGAGCGGTGAAATGCGTTGATATCATCAGGAATACCGGAGGCGAAGGCGGCTCACTGGGGGTTATCTGACGCTGAGGAACGAAAGCCAGGGGAGCAAACGGGATTAGATACCCCGGTAGTCCTGGCCGTAAACGATGAGCACTGGACCGGAGGACTGCACAGTTTTCCGGTCGTAGCGAAAGTGTAAGTGCTCCGCCTGGGGAGTATGGTCGCAAGGCTGAAACTCAAAGGAATTGACGG
Order	Uncharacterised Planctomycetales	Bacteria	Planctomycetes	Planctomycetia	Planctomycetales	Planctomycetales	Planctomycetales	Planctomycetales	Uncharacterised Planctomycetales seq20	2201	35	Pb4_204201	EU979019.1	32	TACGAGAGGCCCAAACGTTATTCGGAATTACTGGGCTTAAAGAGTTCGTAGGCGGCGCGGAAAGTAGGGTGTGAAAGCCCTCGGCTCAACCGAGGAATTGCGCTCTAAACTGCCGTGCTCGAGGGACCTAGAGGTAAGCGGAACTGATGGTGGAGCGGTGAAATGCGTTGATATCATCAGGAACACCGGAGGCGAAGGCGGCTTACTGGGGGTCTTCTGACGCTGAGGAACGAAAGCCAGGGGAGCGAACGGGATTAGATACCCCGGTAGTCCTGGCCGTAAACGATGAGCACTAGGCCGGAGGGCTGCACAGCCTTCCGGCCGTAGCTAAAGTGTTAAGTGCTCCGCCTGGGGAGTATGGTCGCAAGGCTGAAACTCAAAGGAATTGACGG
Order	Uncharacterised Planctomycetales	Bacteria	Planctomycetes	Planctomycetia	Planctomycetales	Planctomycetales	Planctomycetales	Planctomycetales	Uncharacterised Planctomycetales seq21	2201	35	Cu4_393249	JN408918.1	31	TACGGAATGTGCAAACGTTATTCGGAATCACTGGGCTTAAAGAGTCCGTAGGCGGCTTGTTAGGTGAGGTGTGAAATCCCTCGGCCCAACCGAGGAATTGCGCTTCAAACCGGCAAGCTAGAGGAGGATAGAGGTGGGCGGAACTGATGGTGGAGCGGTGAAATGCGTTGATATCATCAGGAACACCGGAGGCGAAGGCGGTCCACTGGGTCCTATCTGACGCTGAGGGACGAAAGCTAGGGGAGCGAACGGGATTAGATACCCCGGTAGTCCTAGCCTTAAACGATGAGCACTAGACCGAAGAATCTCCACGATTTTTTGGTCGTAGCGAAAGTGTTAAGTGCTCCGCCTGGGGAGTATGGTCGCAAGGCTGAAACTCAAAGGAATTGACGG
Order	Uncharacterised Planctomycetales	Bacteria	Planctomycetes	Planctomycetia	Planctomycetales	Planctomycetales	Planctomycetales	Planctomycetales	Uncharacterised Planctomycetales seq22	2201	35	Zn4_777074	AY555636.1	30	TACAGAGGTCTCGAGCGTTAGTCGGATTCATTGGGCTTAAAGCGTACGTAGGCGGATATGCAGGCGTCGTGTGAAAGCCCTCGGCTCAACCGAGGAATTGCACGGCGAACCGCATGTCTTGAGATCGGTAGGGGCGGTCGGAACGATAGGTGGAGTGGTGAAATGCGTTGATATCTATCGGAACGCCGAAGGTGAAAACAGGCCGCTGGGCCGATTCTGACGCTGAGGTACGAAAGCGTGGGGAGCAAACGGGATTAGATACCCCGGTAGTCCACGCCGTAAACGATGTGCACTAGATCGAGGAGGATCTGACTCCATTCTCGGTCGAAGTAAAAACGTTGAGTGCACCGCCTGGGGAGTACGGTCGCAAGGCTAAAACTCAAAGGAATTGACGG
Order	Uncharacterised Planctomycetales	Bacteria	Planctomycetes	Planctomycetia	Planctomycetales	Planctomycetales	Planctomycetales	Planctomycetales	Uncharacterised Planctomycetales seq23	2201	35	Cu4_452359	JN038736.1	28	GACAGGGGTCTCGAGCGTTAATCGGAATTACTGGGCTTAAAGGGTGCGTAGGCGGACCCGAACGCGTCCCGTGAAATCCCCCGGCTCAACCGGGGAACTGCGGGGCGAACGGTGGGTCTCGAGGCAGGTAGGGGTCGCCGGAACCGTAGGTGGAGCGGTGAAATGCGTAGATATCTACGGGAACGCCGATGGTGAAGACGGGCGACTGGGCCTGTCCTGACGCTGAGGCACGAAAGCGTGGGGAGCAAACAGGATTAGATACCCTGGTAGTCCACGCCGTAAACGATGCGCGCTAGATCGGTGCGGCTCTGACGCCGTATCGGTCGGAGCAAAAGCGATAAGCGCGCCGCCTGGGGAGTACGGTCGCAAGGCTAAAACTCAAAGGAATTGACGG
Order	Uncharacterised Planctomycetales	Bacteria	Planctomycetes	Planctomycetia	Planctomycetales	Planctomycetales	Planctomycetales	Planctomycetales	Uncharacterised Planctomycetales seq24	2201	35	Zn4_607159	HF584612.1	28	TACGAGAGGCCCAAACGTTATTCGGATTTACTGGGCTTAAAGAGTTCGTAGGCGGCTTGGAAAGTGGGGTGTGAAAGCCCTCGGCTCAACCGAGGAATTGCGCTCCAAACTACCGAGCTTGAGTAGGCTAGAGGTGAGCAGAACTGATGGTGGAGCGGTGAAATGCGTTGATATCATCAGGAATACCGGAGGCGAAGGCGGCTCACTGGGACCTAACTGACGCTGAGGAACGAAAGCTAGGGGAGCAAACGGGATTAGATACCCCGGTAGTCCTAGCCGTAAACGGTGAGCACTGGACCGGGGGCCTGCACAGGCCCTCGGTCGTAGCGAAAGTGTTAAGTGCTCCGCCTGGGGAGTATGGTCGCAAGGCTGAAACTCAAATGAATTGACGG
Order	Uncharacterised Planctomycetales	Bacteria	Planctomycetes	Planctomycetia	Planctomycetales	Planctomycetales	Planctomycetales	Planctomycetales	Uncharacterised Planctomycetales seq25	2201	35	Cu1_360165	JF776927.1	25	TACGAACTGTGCGAACGTTATTCGGAATCACTGGGCTTACAGGGTGCGTAGGCGGCTATTCAGGTCAGGTGTGAAAGCCCCCGGCTCAACCGGGGAACTGCGCTTGAAACCGAGTGGCTCGAGTCAGCTAGAGGTACACGGAACTTCCAGTGGAGCGGTGAAATGTGTTGATATTGGAAGGAACACCGGAGGCGAAAGCGGTGTACTGGGGCTGGTCTGACGCTGAGGCACGAAAGCCAGGGGAGCGAACGGGATTAGATACCCCGGTAGTCCTGGCCGTAAACGATGAGTGCTGGACGGGAGGAGGTTCGCCTTCTCCGGTCGGAGCGAAAGCGGGAAGCACTCCGCCTGGGGAGTATGGTCGCAAGGCTGAAACTCAAAGGAATTGACGG
Order	Uncharacterised Planctomycetales	Bacteria	Planctomycetes	Planctomycetia	Planctomycetales	Planctomycetales	Planctomycetales	Planctomycetales	Uncharacterised Planctomycetales seq26	2201	35	Pb2_608172	JN038916.1	24	TACGGAATGTGCAAACGTTATTCGGAATCACTGGGCTTAAAGAGTCCGTAGGCGGCATGTTAGGTGAGGTGTGAAATCCCCCGGCTCAACCGAGGAATTGCGCTTCAAACCGGCGTGCTTGAGGAAGATAGAGGTGGGCGGAACTGATGGTGGAGCGGTGAAATGCGTTGATATCATCAGGAACACCGGAGGCGAAGGCGGCCCACTGGGTCTTTTCTGACGCTGAGGGACGAAAGCTAGGGGAGCGAACGGGATTAGATACCCCGGTAGTCCTAGCCTTAAACGATGAGCACTAGACCGAAGAATTTCCACAATTTTTTGGTCGTAGCGAAAGTGTTAAGTGCTCCGCCTGGGGAGTATGGTCGCAAGGCTGAAACTTAAAGGAATTGACGG
Order	Uncharacterised Planctomycetales	Bacteria	Planctomycetes	Planctomycetia	Planctomycetales	Planctomycetales	Planctomycetales	Planctomycetales	Uncharacterised Planctomycetales seq27	2201	35	Pb2_694375	EF663621.1	23	GACGAACCGAGCGAACGTTGTTCGGAATCACTGGGCTTAAAGGGCGCGTAGGCGGATTCTCAAGTCCGGGGTGAAATCCCACAGCTCAACTGTGGAACTGCCTCGGATACTGGGGGTCTCGAGGGTGGTAGGGGTATGCGGAACTATCGGTGGAGCGGTGAAATGCGTTGATATCGATAGGAACTCCGGTGGCGAAGGCGGCATACTGGACCACTTCTGACGCTGAGGCGCGAAAGCCAGGGGAGCAAACGGGATTAGATACCCCGGTAGTCCTGGCCCTAAACGATGGGTACTAGCTAGTAGGGTTCACATGGCTTTACTGGCGAAGCAAAAGTGCTAAGTACCCCGCCTGGGGAGTATGGTCGCAAGGCTGAAACTTAAAGGAATTGACGG
Order	Uncharacterised Planctomycetales	Bacteria	Planctomycetes	Planctomycetia	Planctomycetales	Planctomycetales	Planctomycetales	Planctomycetales	Uncharacterised Planctomycetales seq28	2201	35	Pb4_444818	AY555638.1	22	GACAGAGGTGGCAAGCGTTGCTCGGAGTTACTGGGCATAAAGGGCGCGTAGGCGGTCGTGCACGTCGAGGGTGAAATCCCCGGGCTTAACCCGGGAACTGCCTTTGATACGGCGCGACTCGAGTGCGGGAGGGGAGAGTGGAACTCCTGGTGGAGCGGTGAAATGCGTAGATATCAGGAGGAACGCCGGTGGCGAAAGCGACTCTCTGGTCCGCAACTGACGCTGAGGCGCGAAAGCTAGGGGAGCAAACGGGATTAGATACCCCGGTAGTCCTAGCCCTAAACTATGAGCACTAGGTAGCGGCAGGTCCGACGTGTCGCTGCTGAAGCAAATGTATTAAGTGCTCCGCCTGGGGAGTATGGCCGCAAGGCTAAAACTCAAAGGAATTGACGG
Order	Uncharacterised Planctomycetales	Bacteria	Planctomycetes	Planctomycetia	Planctomycetales	Planctomycetales	Planctomycetales	Planctomycetales	Uncharacterised Planctomycetales seq29	2201	35	3M2_260941	KJ081641.1	20	TACGAACTGTGCGAACGTTATTCGGAATCACTGGGCTTAAAGGGTGCGTAGGCGGCGGCTCAAGTCAGGTGTGAAATCCCCCGGCTCAACCGGGGAACAGCGCTTGAAACTGGGTGGCTCGAGTGAGGCAGGGGTATGTGGAACTTCCGGTGGAGCGGTGAAATGTGTAGATATCGGAAGGAACGCCGGCGGCGAAAGCGGCATACTGGGCCTTGTCTGACGCTGAGGCACGAAGGCCAGGGGGGTGAACGGGATTAGATACCCCGGTAATCCTGGCCGTAAACACTGAGCACTGGAGGGGAGGGGCTTCGGCCTTTCCCCTCGCAGCGAAAGCGTTAAGTGCTCCGCCTGGGGAGTATGGTCGCAAGGCTGAAACTCAAAGGAATTGACGG
Order	Uncharacterised Planctomycetales	Bacteria	Planctomycetes	Planctomycetia	Planctomycetales	Planctomycetales	Planctomycetales	Planctomycetales	Uncharacterised Planctomycetales seq30	2201	35	Pb4_13914	JF319295.1	19	GACGAACCGTGCGAACGTTGTTCGGAATCACTGGGCTTAAAGGGCGCGTAGGCGGATCAGCAAGTCCGGGGTGAAATACTTCAGCTTAACTGGAGAAGTGCCTTGGATACTGCTGGTCTCGAGGGAGGTAGGGGTCATTGGAACTTCTGGTGGAGCGGTGAAATGCGTTGATATCAGAAGGAACGCCGGTGGCGAAAGCGAATGACTGGATCTCTTCTGACGCTGAGGCGCGAAAGCTAGGGGAGCGAACGGGATTAGATACCCCGGTAGTCCTAGCCCTAAACGTTGGGTACTAGATTGCGGACTTGCATGGGTTCGCAGTCGAAGCAAAAGTGATAAGTACCCCGCCTGGGGAGTATGGTCGCAAGGCTGAAACTCAAAGGAATTGACGG
Order	Uncharacterised Planctomycetales	Bacteria	Planctomycetes	Planctomycetia	Planctomycetales	Planctomycetales	Planctomycetales	Planctomycetales	Uncharacterised Planctomycetales seq31	2201	35	Pb4_242184	JN038268.1	19	TACGAGAGGCCCAAACGTTATTCGGATTTACTGGGCTTAAAGAGTTCGTAGGCGGCTTGGAAAGTGGGGTGTGAAAGCCCTCGGCTCAACCGAGGAATTGCGCTCCAAACTACCGAGCTTGAGTAGGCTAGAGGTGAGCAGAACTGATGGTGGAGCGGTGAAATGCGTTGATATCATCAGGAATACCGGAGGCGAAGGCGGCTCACTGGGACCTAACTGACGCTGAGGAACGAAAGCTAGGGGAGCAAACGGGATTAGATACCCCGGTAGTCCTAGCCGTAAACGGTGAGCACTGGACCGAGGGCCTGCACAGGCCCCCGGTCGTAGCGAAAGTGTTAAGTGCTCCGCCTGGGGAGTATGGTCGCAAGGCTGAAACTCAAAGGAATTGACGG
Order	Uncharacterised Planctomycetales	Bacteria	Planctomycetes	Planctomycetia	Planctomycetales	Planctomycetales	Planctomycetales	Planctomycetales	Uncharacterised Planctomycetales seq32	2201	35	Pb4_28010	EF073563.1	18	GACGAACCGTGCGAACGTTATTCGGAATCATTGGGCTTAAAGGGCGCGTAGGCGGCGGTGTAAGTTGGAAGTGAAATCCCATCGGCTCAACCGTGGAATTGCTCCCAGTACTGCATCGCTCGAGGGGGATAGGGGTTTGCGGAACTACCGGTGGAGCGGTGAAATGTGTTGATATCGGTGGGAACGCCAGTGGCGAAAGCGGCAAACTTGACCCTTCCTGACGCTGAGGCGCGAAAGCTAGGGGAGCAAACGGGATTAGATACCCCGGTAGTCCTAGCCTTAAACGTTGGGTACTGAGTAGAAAGGGGACCGATACCCCCTTCTGCTGGAGCGAAAGTGTTAAGTACCCCGCCTGGGGAGTATGGTCGCAAGGCTGAAACTCAAAGGAATTGACGG
Order	Uncharacterised Planctomycetales	Bacteria	Planctomycetes	Planctomycetia	Planctomycetales	Planctomycetales	Planctomycetales	Planctomycetales	Uncharacterised Planctomycetales seq33	2201	35	Pb2_744569	EF663586.1	17	GACGAACCGTGCAAACGTTGTTCGGAATCACTGGGCTTAAAGGGCGCGTAGGCGGGCCAGCCAGTCTGTGGTGAAAGCCTCCAGCTTAACTGGAGAAGTGCCGTGGATACTGCTGGCCTCGAGGAGGATAGGGGCATCTGGAACGGTCGGTGGAGCGGTGAAATGCGTTGATATCGACCGGAACTCCGGTGGCGAAGGCGAGGTGCTGGGTCCTTTCTGACGCTGATGCGCGAAAGCCAGGGGAGCAAACGGGATTAGATACCCCGGTAGTCCTGGCCCTAAACGTTGAGGACTAGGTAGTGGACTTAACATGGGTTCACTGTCGGAGCAAAAGTGCTAAGTCCTCCGCCTGGGGAGTATGGTCGCAAGGCTGAAACTCAAAGGAATTGACGG
Order	Uncharacterised Planctomycetales	Bacteria	Planctomycetes	Planctomycetia	Planctomycetales	Planctomycetales	Planctomycetales	Planctomycetales	Uncharacterised Planctomycetales seq34	2201	35	Pb4_417925	JF319195.1	17	GACAGAGGTGCCAAGCGTTAGGCGGAATCACTGGGCTTAAAGCGTGTGTAGGCGGAATTGTAAGTACCTTGTGAAATCCCACGGCTCAACCGTGGAACTGCTCGGTATACTGCTTTTCTTGAGCCACTTAGGGGCTGTCGGAACAAACGGTGGAGCGGTGAAATGCGTAGATATCGTTTGGAACGCCAAAGGTGAAAACAGACAGCTGGGAGTGTGCTGACGCTGAGACACGAAAGCCAGGGGAGCGAACGGGATTAGATACCCCGGTAGTCCTGGCCCTAAACGATGTCGACTAGATCGTGGTGCCTCTGACGGCATCACGGTCGAAGCAAAAGTGCTAAGTCGACCGCCTGGGAAGTACGGTCGCAAGGCTAAAACTCAAAGGAATTGACGG
Order	Uncharacterised Planctomycetales	Bacteria	Planctomycetes	Planctomycetia	Planctomycetales	Planctomycetales	Planctomycetales	Planctomycetales	Uncharacterised Planctomycetales seq35	2201	35	Zn4_539649	EU300008.1	17	GACGAACCGTGCGAACGTTGTTCGGAATCACTGGGCTTAAAGGGCGCGTAGGCGGGCCGGACGGTCCGGGGTGAAATCCCCCCGCTCAACGGGGGAACGGCCCCGGACACCGCCGGCCTCGAGGGGGGTAGGGGCGAGCGGAACGCTGGGTGGAGCGGTGAAATGCGTTGATATCCAGCGGAACTCCGGTGGCGAAGGCGGCTCGCTGGGCCCTCTCTGACGCTGAGGCGCGAAAGCCAGGGGAGCGAACGGGATTAGATACCCCGGTAGTCCTGGCCCTAAACGATGGGGACTAGGTAGTCGGCCGGCATGGGCCGACTGCCGGAGCCAAAGTGCTAAGTCCCCCGCCTGGGGAGTATGGCCGCAAGGCTGAAACTCAAAGGAATTGACGG
Spikes
Renamed Sub-ManOTU	Taxon_total_raw_count	number_of_SubManOTUs	SubManOTUrepresentative_SeqID	SubManOTUrepresentative_Accession#	SubManOTU_count	Hit	seq	Ref	Hit	seq	Ref	Hit	seq	Ref
Uncharacterised Planctomycetales seq1	2201	35	Zn3_363386	JF776925.1	162	>Blastopirellula marina strain SH 106 partial 16S ribosomal RNA gene	GAACGTTATTCGGAATTACTGGGCTTAAAGGGTGCGTAGGCGGCCCTACAAGTCAGGTGTGAAATCCCAC GGCTCAACCGTGGAACTGCGCTTGAAACTGAGGGCTTGAGGGAGATAGGGGTGAGCGGAACTGATGGTGG AGCGGTGAAATGCGTTGATATCATCAGGAACACCGGCGGCGAAGGCGGCTCACTGGGTCTCTACTGACGC TGAGGCACGAAAGCTAGGGGAGCGAACGGGATTAGATACCCCGGTAGTCCTAGCTGTAAACGATGAGCAC TGGATCGAGGGGACTCCCACATCTTCTCGGTCGTAGCGAAAGTGTTAAGTGCTCCGCCTGGGGAGTATGG TCGCAAGGCTGAAACTCAAAGAAATTGACGG	The influence of tachytelically (rapidly) evolving sequences on the topology of phylogenetic trees- intrafamily relationships and phylogenetic position of Planctomycetaceae as revealed by comparative analysis of 16S ribosomal RNA sequences	>Bythopirellula goksoyri strain Pr1d partial 16S ribosomal RNA gene	AACGTTATTCGGAATTATTGGGCTTAAAGGGTGCGTAGGCGGTGCGGTAAGTGCGGTGTGAAATCCCACG GCTCAACCGTGGAATTGCGCTGCATACTGCCGTGCTAGAGGGAGACAGGGGTAAGCGGAACTGATGGTGG AGCGGTGAAATGCGTTGATATCATCAGGAACACCAGTGGCGAAAGCGGCTTACTGGGTCTCTTCTGACGC TGAGGTACGAAAGCTAGGGTAGCGAACGGGATTAGATACCCCGGTAGTCCTAGCCGTAAACGATGAGCAC TTGACTGAGGGCCCCCCCATAGGCTCTCGGTCGCAGCGAAAGTGTTAAGTGCTCCGCCTGGGGAGTATGG TCGCAAGGCTGAAACTCAAAGGAATTGACGG	Diversity of Planctomycetes in iron-hydroxide deposits from the Arctic Mid Ocean Ridge (AMOR) and description of Bythopirellula goksoyri gen. nov., sp. nov., a novel Planctomycete from deep sea iron-hydroxide deposits
Uncharacterised Planctomycetales seq2	2201	35	Zn1_485020	EF032767.1	95
Uncharacterised Planctomycetales seq3	2201	35	Pb3_347380	EF019768.1	86	>Roseimaritima ulvae strain UC8 partial 16S ribosomal RNA	ACGAACCGTCCAAACGTTATTCGGTATCACTGGGCTTAAAGCGTGCGTAGGCGGCTTGGTAGGTGAGATG TGAAAGCCCACGGCTCAACCGTGGAATTGCGTTTCAAACCACCAAGCTTGAGGATGGCAGGGGTGATGGG AACTGATGGTGGAGCGGTGAAATGCGTTGATATCATCAGGAACACCGGTGGCGAAGGCGCATCACTGGGC CATTTCTGACGCTGAGGCACGAAAGCTAGGGTAGCGAACGGGATTAGATACCCCGGTAGTCCTAGCCGTA AACGATGAGCACTGGGTTGGGGGGACTCTCACATCCTCCCGGCCGTAGCGAAAGCGTTAAGTGCTCCGCC TGGGGAGTATGGTCGCAAGGCTGAAACTCAAAGGAATTGACGG	Roseimaritima ulvae gen. nov., sp. nov. and Rubripirellula obstinata gen. nov., sp. nov. two novel planctomycetes isolated from the epiphytic community of macroalgae
Uncharacterised Planctomycetales seq4	2201	35	Pb2_692074	AY555643.1	77	>Thermodesulfovibrio hydrogeniphilus strain Hbr5 partial 16S ribosomal RNA gene	ACAGAGGTGGCAAGCGTTGCTCGGATTCACTGGGCTTAAAGGGCGCGTAGGCGGCCTTGTAAGTCTAGGG TGAAATCCCACAGCTCAACTGTGGAATTGCCCTGGAAACTGCAAGGCTTGAGGCAGGTAGAGGAGGGCGG AATTCCCGGTGTAGCGGTGAAATGCGTAGATATCGGGAGGAAGGCCGGTGGCGAAGGCGGCCCTCTGGGC CTGACCTGACGCTGAGGCGCGAAAGCGTGGGGAGCAAACAGGATTAGATACCCTGGTAGTCCACGCCCTA AACGGTGGGCACTAGGTGTGGGGTCCGTATGGGTTCTGTGCCGAAGGGAAACCATTAAGTGCCCCGCCTG GGGAGTACGACCGCAAGGTTGAAACTCAAAGGAATTGACGG	Thermodesulfovibrio hydrogeniphilus sp. nov., a new thermophilic sulphate-reducing bacterium isolated from a Tunisian hot spring
Uncharacterised Planctomycetales seq5	2201	35	Zn4_49750	JN408972.1	74	>Planctomyces limnophilus strain DSM 3776 partial 16S ribosomal RNA gene	TACGAACTGTGCAAACGTTATTCGGAATCACTGGGCTTACAGGGTGCGTAGGCGGCATTTTAAGTCAGGT GTGAAATCCCCCGGCTCAACCGGGGAACTGCGCCTGAGACTGGATTGCTCGAGTGAGGCAGGGGTGTACG GAACTTCCGGTGGAGCGGTGAAATGTGTAGATATCGGAAGGAACGCCAGCAGCGAAAGCGGTACACTGGG CCTTGTCTGACGCTGAGGCACGAAAGCCAGGGTAGCGAACGGGATTAGATACCCCGGTAGTCCTGGCCGT AAACAATGAGCACTGGGGGAGGGACGGGTCACCGTTCTTTCCCGTAGCGAAAGCGTTAAGTGCTCCGCCT GGGGAGTATGGTCGCAAGGCTGAAACTCAAAGGAATTGACGG	Complete genome sequence of Planctomyces limnophilus type strain (Mu 290)	>Planctomyces brasiliensis strain DSM 5305 partial 16S ribosomal RNA gene	ACGTACTGTGCGAACGTTATTCGGAATCACTGGGCTTAAAGGGTGCGTAGGCGGCCTGGATAGTCAGATG TGAAATCCCACGGCTCAACCGTGGAACTGCATTTGAAACTGCCAGGCTTGAGTGAGACAGGGGTGTGTGG AACTTCTCGTGGAGCGGTGAAATGTGTTGATATGAGAAGGAACACCGGTGGCGAAAGCGACACACTGGGT CTTAACTGACGCTGAGGCACGAAAGCCAGGGGAGCGAACGGGATTAGATACCCCGGTAGTCCTGGCTGTA AACGTTGAGTACTAGTTGGTGGGAACTTCGGTTCTCACGGACGTAGCAAAAGTGTTAAGTACTCCGCCTG GGGAGTATGGTCGCAAGGCTGAAACTCAAAGGAATTGACGG	The complete genome of Planctomyces brasiliensis DSM 5305
Uncharacterised Planctomycetales seq6	2201	35	Zn4_349583	FM945332.1	62	>Desulfuromonas michiganensis strain BB1 partial 16S ribosomal RNA gene	TACGGAGGGTGCAAGCGTTGTTCGGAATTATTGGGCGTAAAGCGCGTGTAGGCGGTTGTTTAAGTCTGAT GTGAAAGCCCTGGGCTCAACCCGGGAAGTGCATTGGAAACTGGGCAACTTGAGTACGGGAGAGGGTAGTG GAATTCCGAGTGTAGGGGTGAAATCCGTAGATATTCGGAGGAACACCGGTGGCGAAGGCGGCTACCTGGA CCGATACTGACGCTGAGACGCGAAAGCGTGGGGAGCAAACAGGATTAGATACCCTGGTAGTCCACGCCGT AAACGATGGGCACTAGGTGTTGCGGGTATTGACCCCTGCAGTGCCGAAGCTAACGCATTAAGTGCCCCGC CTGGGGAGTACGGCCGCAAGGCTAAAACTCAAAGGAATTGACGG	Characterization of two tetrachloroethene-reducing, acetate-oxidizing anaerobic bacteria and their description as Desulfuromonas michiganensis sp. nov
Uncharacterised Planctomycetales seq7	2201	35	Cu1_751652	AY555649.1	61
Uncharacterised Planctomycetales seq8	2201	35	Zn4_309734	AY921932.1	57	>Algisphaera agarilytica strain 06SJR6-2 partial 16S ribosomal RNA gene	TACAGAGGGTCCAAGCGTTGATCGGAATCACTGGGCTTAAAGGGTTCGTAGGCGGATCTGTAAGTATGTT GTGAAATCCCACAGCTCAACTGTGGAATTGCTTCGTAGACTGCAGATCTTGAGCACGACAGGGGCCATCA GAACGATAGGTGGAGCGGTGAAATGCGTAGATATCTATCGGAATGCCAAAGGTGAAGACAGATGGCTGGG TCGTCGCTGACGCTCAGGAACGAAAGCATGGGTAGCGAACGGGATTAGATACCCCGGTAGTCCATGCCCT AAACGATGTGTACTAGTTCGAGGAGGTTTTGACGCCATCTCGGACGAAGCTAAAGTATTAAGTACACCGC CTGGGGAGTACGGTCGCAAGGCTAAAACTCAAAGGAATTGACGG	Algisphaera agarilytica gen. nov., sp. nov., a novel representative of the class Phycisphaerae within the phylum Planctomycetes isolated from a marine alga
Uncharacterised Planctomycetales seq9	2201	35	Pb4_531550	HG379821.1	53	>Blastopirellula cremea strain LHWP2 partial 16S ribosomal RNA gene	AACGTTATTCGGAATTACTGGGCTTAAAGGGTGCGTAGGCGGTCATGCAAGTCAGATGTGAAATCCCACG GCTCAACCGTGGAACTGCGTTTGAAACTGCATGACTTGAGGGAGATAGGGGTGAGCGGAACTGATGGTGG AGCGGTGAAATGCGTTGATATCATCAGGAACACCGGTGGCGAAGGCGGCTCACTGGGTCTCTTCTGACGC TGAGGCACGAAAGCTAGGGGAGCGAACGGGATTAGATACCCCGGTAGTCCTAGCTGTAAACGATGAGCAC TGGATCGAGGGACCTCCCACAGTTTCTCGGTCGTAGCGAAAGTGTTAAGTGCTCCGCCTGGGGAGTATGG TCGCAAGGCTGAAACTCAAAAGAATTGACGG	Blastopirellula cremea sp. nov., isolated from a dead ark clam
Uncharacterised Planctomycetales seq10	2201	35	Pb4_83794	EF612394.1	52	>Zavarzinella formosa strain A10 partial 16S ribosomal RNA gene	CGGAATCACTGGGCTTAAAGGGCGCGTAGGCGGGCGGCTAAGTCTGTGGTGAAATCCTCCAGCTCAACTG GAGAACTGCCATGGATACTGGTCGTCTCGAGGAAGGTAGGGGTATGCGGAACTATCGGTGGAGCGGTGAA ATGCGTTGATATCGATAGGAACTCCGGTGGCGAAGGCGGCATACTGGACCTTTTCTGACGCTGAGGCGCG AAAGCCAGGGGAGCAAACGGGATTAGATACCCCGGTAGTCCTGGCCCTAAACGATGGGTACTAGCTAGTA GGGTTCACATGGCTTTACTGGCGAAGCAAAAGTGCTAAGTACCCCGCCTGGGGAGTATGGTCGCAAGGCT GAAACTCAAAGGAATTGACGG	Phylogenetic analysis and in situ identification of bacteria community composition in an acidic Sphagnum peat bog
Uncharacterised Planctomycetales seq11	2201	35	Zn2_240383	JF319269.1	51
Uncharacterised Planctomycetales seq12	2201	35	Zn3_179728	AY922083.1	47
Uncharacterised Planctomycetales seq13	2201	35	Pb2_145793	JQ861342.1	40
Uncharacterised Planctomycetales seq14	2201	35	Cu4_19294	JX082271.1	38
Uncharacterised Planctomycetales seq15	2201	35	Zn4_195126	EF019730.1	35
Uncharacterised Planctomycetales seq16	2201	35	Zn4_656921	AY874110.2	34
Uncharacterised Planctomycetales seq17	2201	35	Zn2_330440	EF075360.1	33
Uncharacterised Planctomycetales seq18	2201	35	Zn4_197797	AF234736.1	33	>Pirellula staleyi strain DSM 6068 partial 16S ribosomal RNA gene	TACGAGAGGCCCAAACGTTATTCGGATTTACTGGGCTTAAAGAGTTCGTAGGCGGTCTTGTAAGTGGGGT GTGAAATCCCTCGGCTCAACCGAGGAACTGCGCTCCAAACTACAAGACTTGAGGGGGATAGAGGTAAGCG GAACTGATGGTGGAGCGGTGAAATGCGTTGATATCATCAGGAACACCGGAGGCGAAGGCGGCTTACTGGG TCCTTTCTGACGCTGAGGAACGAAAGCTAGGGGAGCAAACGGGATTAGATACCCCGGTAGTCCTAGCCGT AAACGATGAGCACTGGACCGGAGCTCTGCACAGGGTTTCGGTCGTAGCGAAAGTGTTAAGTGCTCCGCCT GGGGAGTATGGTCGCAAGGCTGAAACTCAAAGGAATTGACGG	Complete genome sequence of Pirellula staleyi type strain (ATCC 27377)
Uncharacterised Planctomycetales seq19	2201	35	Cu4_371618	JN409258.1	32
Uncharacterised Planctomycetales seq20	2201	35	Pb4_204201	EU979019.1	32
Uncharacterised Planctomycetales seq21	2201	35	Cu4_393249	JN408918.1	31
Uncharacterised Planctomycetales seq22	2201	35	Zn4_777074	AY555636.1	30
Uncharacterised Planctomycetales seq23	2201	35	Cu4_452359	JN038736.1	28
Uncharacterised Planctomycetales seq24	2201	35	Zn4_607159	HF584612.1	28
Uncharacterised Planctomycetales seq25	2201	35	Cu1_360165	JF776927.1	25
Uncharacterised Planctomycetales seq26	2201	35	Pb2_608172	JN038916.1	24
Uncharacterised Planctomycetales seq27	2201	35	Pb2_694375	EF663621.1	23	>Gemmata obscuriglobus strain UQM 2246 partial 16S ribosomal RNA gene	GACGAACCGAGCGAACGTTGTTCGGAATCACTGGGCTTAAAGGGCGCGTAGGCGGGCTATCAAGTCTGGG GTGAAATGCCGCGGCTCAACCGCGGAACGGCCTCAGATACTGACGGCCTGGAGGGAGGTAGGGGCATGTG GAACTGTAGGTGGAGCGGTGAAATGCGTTGATATCTACAGGAACTCCGGTGGCGAAAGCGACGTGCTGGA CCTCTTCTGACGCTGAGGCGCGAAAGCTAGGGGAGCAAACGGGATTAGATACCCCGGTAGTCCTAGCCCT AAACGATGGGTACTAGATAGTAGACCCAGATATGGGTTTACTGTCGAAGTTAAAATGCTAAGTACCCCGC CTGGGGAGTATGGTCGCAAGGCTGAAACTCAAAGAAATTGACGG	Occurrence of novel groups of the domain Bacteria as revealed by analysis of genetic material isolated from an Australian terrestrial environment
Uncharacterised Planctomycetales seq28	2201	35	Pb4_444818	AY555638.1	22	>Streptomyces burgazadensis strain Z1R7 partial 16S ribosomal RNA	GGTGCAAGCGTTGTCCGGAATTATTGGGCGTAAAGAGCTCGTAGGCGGTCTGTCACGTCGATTGTGAAAG CCCGGGGCTTAACCCCGGGTCTGCAGTCGATACGGGCAGGCTAGAGTTCGGCAGGGGAGACTGGAATTCC TGGTGTAGCGGTGAAATGCGCAGATATCAGGAGGAACACCGGTGGCGAAGGCGGGTCTCTGGGCCGATAC TGACGCTGAGGAGCGAAAGCGTGGGGAGCGAACAGGATTAGATACCCTGGTAGTCCACGCTGTAAACGGT GGGCACTAGGTGTGGGCCGCATTCCACGTGGTCTGTGCCGTAGCTAACGCATTAAGTGCCCCGCCTGGGG AGTACGGCCGCAAGGCTAAAACTCAAAGGAATTGACGG	Streptomyces burgazadensis sp. nov., isolated from soil
Uncharacterised Planctomycetales seq29	2201	35	3M2_260941	KJ081641.1	20
Uncharacterised Planctomycetales seq30	2201	35	Pb4_13914	JF319295.1	19
Uncharacterised Planctomycetales seq31	2201	35	Pb4_242184	JN038268.1	19
Uncharacterised Planctomycetales seq32	2201	35	Pb4_28010	EF073563.1	18
Uncharacterised Planctomycetales seq33	2201	35	Pb2_744569	EF663586.1	17
Uncharacterised Planctomycetales seq34	2201	35	Pb4_417925	JF319195.1	17
Uncharacterised Planctomycetales seq35	2201	35	Zn4_539649	EU300008.1	17

## Sheet: Actinobacteria
DA_Analysis	ManOTU	A_rlog	B_rlog	A_raw	B_raw	A_DESeq	B_DESeq	basemean_DESeq	Final_Regulation	log2FoldChange	lfcSE	stat	pvalue	padj	Kingdom	Phylum	Class	Order	Family	Genus	Species
Control vs 3M	Blastococcus aggregatus	3.16879	4.25137	6	30	7.64542	32.0841	15.0327	3M	2.07006	0.535607	3.86489	0.000111141	0.00224598	Bacteria	Actinobacteria	Actinobacteria	Geodermatophilales	Geodermatophilaceae	Blastococcus	Blastococcus aggregatus
Lead vs 3M	Blastococcus aggregatus	3.07277	4.25137	6	30	6.85968	32.0841	15.0327	3M	2.22627	0.545782	4.07904	4.52217e-05	0.00115818	Bacteria	Actinobacteria	Actinobacteria	Geodermatophilales	Geodermatophilaceae	Blastococcus	Blastococcus aggregatus
Control vs 3M	Blastococcus jejuensis	2.05872	3.41919	2	21	2.64137	22.902	8.90717	3M	3.13896	0.840859	3.73304	0.000189182	0.00339827	Bacteria	Actinobacteria	Actinobacteria	Geodermatophilales	Geodermatophilaceae	Blastococcus	Blastococcus jejuensis
Lead vs 3M	Blastococcus jejuensis	2.11842	3.41919	2	21	3.1962	22.902	8.90717	3M	2.84676	0.822	3.46321	0.000533778	0.00848523	Bacteria	Actinobacteria	Actinobacteria	Geodermatophilales	Geodermatophilaceae	Blastococcus	Blastococcus jejuensis
Control vs 3M	Angustibacter luteus	0.726537	1.63859	0	8	1.04272	10.1185	3.04539	3M	INF	1.06945	3.07031	0.00213839	0.0203357	Bacteria	Actinobacteria	Actinobacteria	Kineosporiales	Kineosporiaceae	Angustibacter	Angustibacter luteus
Lead vs 3M	Angustibacter luteus	0.738702	1.63859	0	8	1.08545	10.1185	3.04539	3M	INF	1.06945	3.02142	0.00251591	0.0251928	Bacteria	Actinobacteria	Actinobacteria	Kineosporiales	Kineosporiaceae	Angustibacter	Angustibacter luteus
Control vs 3M	Cellulomonas	0.595498	1.33448	0	6	1.04272	7.15889	2.34268	3M	INF	1.02656	2.72592	0.0064122	0.0464172	Bacteria	Actinobacteria	Actinobacteria	Micrococcales	Cellulomonadaceae	Cellulomonas	Cellulomonas
Control vs 3M	Agromyces humatus	1.6117	2.62592	1	11	2.1973	12.4336	5.12631	3M	2.56224	0.792959	3.23124	0.00123254	0.0144453	Bacteria	Actinobacteria	Actinobacteria	Micrococcales	Microbacteriaceae	Agromyces	Agromyces humatus
Lead vs 3M	Agromyces humatus	1.53488	2.62592	0	11	1.56185	12.4336	5.12631	3M	INF	0.851611	3.49226	0.00047895	0.00788558	Bacteria	Actinobacteria	Actinobacteria	Micrococcales	Microbacteriaceae	Agromyces	Agromyces humatus
Control vs 3M	Agromyces marinus	3.55371	2.52751	18	3	19.0723	4.1717	10.1041	Control	-2.21444	0.652106	-3.39582	0.000684226	0.00976028	Bacteria	Actinobacteria	Actinobacteria	Micrococcales	Microbacteriaceae	Agromyces	Agromyces marinus
Lead vs 3M	Agromyces mediolanus	2.44261	1.6988	6	1	8.15213	1.86376	5.42737	Lead	-2.10139	0.758643	-2.76994	0.0056067	0.0438083	Bacteria	Actinobacteria	Actinobacteria	Micrococcales	Microbacteriaceae	Agromyces	Agromyces mediolanus
Zinc vs 3M	Agromyces mediolanus	2.74319	1.6988	11	1	11.2984	1.86376	5.42737	Zinc	-2.59394	0.742791	-3.49216	0.000479135	0.0245424	Bacteria	Actinobacteria	Actinobacteria	Micrococcales	Microbacteriaceae	Agromyces	Agromyces mediolanus
Control vs 3M	Yonghaparkia alkaliphila	1.38057	3.07888	0	22	1.55593	23.7874	6.36378	3M	INF	0.893408	4.41672	1.00209e-05	0.000359898	Bacteria	Actinobacteria	Actinobacteria	Micrococcales	Microbacteriaceae	Yonghaparkia	Yonghaparkia alkaliphila
Copper vs 3M	Yonghaparkia alkaliphila	1.53878	3.07888	1	22	2.28156	23.7874	6.36378	3M	3.38966	0.843637	4.01791	5.87164e-05	0.00263049	Bacteria	Actinobacteria	Actinobacteria	Micrococcales	Microbacteriaceae	Yonghaparkia	Yonghaparkia alkaliphila
Lead vs 3M	Yonghaparkia alkaliphila	1.29407	3.07888	0	22	1.08545	23.7874	6.36378	3M	INF	0.985482	4.54443	5.50848e-06	0.000212617	Bacteria	Actinobacteria	Actinobacteria	Micrococcales	Microbacteriaceae	Yonghaparkia	Yonghaparkia alkaliphila
Zinc vs 3M	Yonghaparkia alkaliphila	1.60685	3.07888	2	22	3.10858	23.7874	6.36378	3M	2.97558	0.788043	3.77591	0.000159428	0.0116021	Bacteria	Actinobacteria	Actinobacteria	Micrococcales	Microbacteriaceae	Yonghaparkia	Yonghaparkia alkaliphila
Control vs 3M	Arthrobacter alpinus	5.25213	4.52002	137	21	141.504	24.2056	45.8251	Control	-2.5485	0.735633	-3.46437	0.000531476	0.00781108	Bacteria	Actinobacteria	Actinobacteria	Micrococcales	Micrococcaceae	Arthrobacter	Arthrobacter alpinus
Control vs Copper	Arthrobacter alpinus	5.25213	4.44105	137	18	141.504	22.4225	45.8251	Control	-2.65896	0.737732	-3.60424	0.000313071	0.0170624	Bacteria	Actinobacteria	Actinobacteria	Micrococcales	Micrococcaceae	Arthrobacter	Arthrobacter alpinus
Control vs Zinc	Arthrobacter alpinus	5.25213	4.37971	137	20	141.504	21.4013	45.8251	Control	-2.72754	0.736168	-3.70506	0.000211341	0.00792528	Bacteria	Actinobacteria	Actinobacteria	Micrococcales	Micrococcaceae	Arthrobacter	Arthrobacter alpinus
Control vs Zinc	Micromonospora aurantiaca	1.69262	2.95138	1	31	2.12744	28.2201	9.53927	Zinc	3.75254	1.06662	3.51816	0.000434543	0.0118512	Bacteria	Actinobacteria	Actinobacteria	Micromonosporales	Micromonosporaceae	Micromonospora	Micromonospora aurantiaca
Zinc vs 3M	Micromonospora aurantiaca	2.95138	1.7836	31	2	28.2201	2.63161	9.53927	Zinc	-3.41469	1.04602	-3.26447	0.00109671	0.0421318	Bacteria	Actinobacteria	Actinobacteria	Micromonosporales	Micromonosporaceae	Micromonospora	Micromonospora aurantiaca
Lead vs 3M	Virgisporangium aliadipatigenens	2.83043	1.64454	13	1	14.0741	1.9015	5.73405	Lead	-2.90749	0.820394	-3.54402	0.000394076	0.00698727	Bacteria	Actinobacteria	Actinobacteria	Micromonosporales	Micromonosporaceae	Virgisporangium	Virgisporangium aliadipatigenens
Control vs 3M	Saccharothrix espanaensis	2.31224	1.54851	7	0	7.69318	1.59522	4.84814	Control	-INF	0.833328	-2.72592	0.00641227	0.0464172	Bacteria	Actinobacteria	Actinobacteria	Pseudonocardiales	Pseudonocardiaceae	Saccharothrix	Saccharothrix espanaensis
Lead vs 3M	Saccharothrix espanaensis	2.35679	1.54851	7	0	8.62998	1.59522	4.84814	Lead	-INF	0.83131	-2.88527	0.00391079	0.0360575	Bacteria	Actinobacteria	Actinobacteria	Pseudonocardiales	Pseudonocardiaceae	Saccharothrix	Saccharothrix espanaensis
Control vs 3M	Solirubrobacter	4.85624	6.8057	20	202	21.7154	207.065	89.4739	3M	3.2554	0.533455	6.10249	1.04428e-09	1.26619e-07	Bacteria	Actinobacteria	Thermoleophilia	Solirubrobacterales	Solirubrobacteraceae	Solirubrobacter	Solirubrobacter
Control vs Copper	Solirubrobacter	4.85624	6.11432	20	76	21.7154	87.1594	89.4739	Copper	2.00612	0.537279	3.73385	0.000188575	0.0136068	Bacteria	Actinobacteria	Thermoleophilia	Solirubrobacterales	Solirubrobacteraceae	Solirubrobacter	Solirubrobacter
Control vs Zinc	Solirubrobacter	4.85624	6.3302	20	102	21.7154	103.903	89.4739	Zinc	2.25769	0.535569	4.2155	2.4923e-05	0.00124615	Bacteria	Actinobacteria	Thermoleophilia	Solirubrobacterales	Solirubrobacteraceae	Solirubrobacter	Solirubrobacter
Lead vs 3M	Solirubrobacter	5.05643	6.8057	25	202	27.5265	207.065	89.4739	3M	2.9093	0.529193	5.49762	3.84945e-08	4.43649e-06	Bacteria	Actinobacteria	Thermoleophilia	Solirubrobacterales	Solirubrobacteraceae	Solirubrobacter	Solirubrobacter
Lead vs Zinc	Solirubrobacter	5.05643	6.3302	25	102	27.5265	103.903	89.4739	Zinc	1.91159	0.531324	3.59778	0.000320941	0.011586	Bacteria	Actinobacteria	Thermoleophilia	Solirubrobacterales	Solirubrobacteraceae	Solirubrobacter	Solirubrobacter
Control vs 3M	Solirubrobacter taibaiensis	2.85598	1.97077	8	1	9.61829	1.88262	6.96105	Control	-2.35823	0.712504	-3.30978	0.000933705	0.0122391	Bacteria	Actinobacteria	Thermoleophilia	Solirubrobacterales	Solirubrobacteraceae	Solirubrobacter	Solirubrobacter taibaiensis
Lead vs 3M	Solirubrobacter taibaiensis	2.92033	1.97077	10	1	10.9432	1.88262	6.96105	Lead	-2.54631	0.709047	-3.59117	0.0003292	0.00607044	Bacteria	Actinobacteria	Thermoleophilia	Solirubrobacterales	Solirubrobacteraceae	Solirubrobacter	Solirubrobacter taibaiensis
Lead vs 3M	Thermoleophilum	3.49102	2.68857	14	4	15.4791	5.41997	9.62956	Lead	-1.5158	0.541929	-2.79705	0.00515713	0.0438083	Bacteria	Actinobacteria	Thermoleophilia	Thermoleophilales	Thermoleophilaceae	Thermoleophilum	Thermoleophilum
Annotation level	Renamed ManOTU	Kingdom	Phylum	Class	Order	Family	Genus	Species	Renamed Sub-ManOTU	Taxon_total_raw_count	number_of_SubManOTUs	SubManOTUrepresentative_SeqID	SubManOTUrepresentative_Accession#	SubManOTU_count	SubManOTUrepresentative_Sequence
Species	Blastococcus aggregatus	Bacteria	Actinobacteria	Actinobacteria	Geodermatophilales	Geodermatophilaceae	Blastococcus	Blastococcus aggregatus	Blastococcus aggregatus seq1	265	2	Zn4_653961	FR865886.1	212	TACGTAGGGTGCAAGCGTTGTCCGGAATTATTGGGCGTAAAGAGCTCGTAGGCGGTTTGTTGCGTCGGCTGTGAAATCCCGAGGCTCAACCTCGGGTCTGCAGTCGATACGAGCAAACTAGAGTGTTGCAGGGGAGACTGGAATTCCTGGTGTAGCGGTGAAATGCGCAGATATCAGGAGGAACACCGGTGGCGAAGGCGGGTCTCTGGGCAACAACTGACGCTGAGGAGCGAAAGCGTGGGGAGCGAACAGGATTAGATACCCTGGTAGTCCACGCCGTAAACGTTGGGCGCTAGGTGTGGGGCTCATTCCACGAGTTCCGTGCCGCAGCTAACGCATTAAGCGCCCCGCCTGGGGAGTACGGCCGCAAGGCTAAAACTCAAAGGAATTGACGG
Species	Blastococcus aggregatus	Bacteria	Actinobacteria	Actinobacteria	Geodermatophilales	Geodermatophilaceae	Blastococcus	Blastococcus aggregatus	Blastococcus aggregatus seq2	265	2	3M4_216435	JF505982.1	53	TACGTAGGGTGCAAGCGTTGTCCGGAATTATTGGGCGTAAAGAGCTCGTAGGCGGTTTGTTGCGTCGGCTGTGAAAACCTGAGGCTCAACCTCAGGCCTGCAGTCGATACGAGCAGACTAGAGTGTTGCAGGGGAGACTGGAATTCCTGGTGTAGCGGTGAAATGCGCAGATATCAGGAGGAACACCGGTGGCGAAGGCGGGTCTCTGGGCAACAACTGACGCTGAGGAGCGAAAGCGTGGGGAGCGAACAGGATTAGATACCCTGGTAGTCCACGCCGTAAACGTTGGGCGCTAGGTGTGGGGCTCATTCCACGAGTTCCGTGCCGCAGCTAACGCATTAAGCGCCCCGCCTGGGGAGTACGGCCGCAAGGCTAAAACTCAAAGGAATTGACGG
Species	Blastococcus jejuensis	Bacteria	Actinobacteria	Actinobacteria	Geodermatophilales	Geodermatophilaceae	Blastococcus	Blastococcus jejuensis	Blastococcus jejuensis seq	149	1	Zn3_517087	NR_043633.1	149	TACGTAGGGTGCAAGCGTTGTCCGGAATTATTGGGCGTAAAGAGCTCGTAGGCGGTCTGTCGCGTCGGCTGTGAAAACCCGAGGCTCAACCTCGGGCCTGCAGTCGATACGGGCAAACTAGAGTGTTGCAGGGGAGACTGGAATTCCTGGTGTAGCGGTGAAATGCGCAGATATCAGGAGGAACACCGGTGGCGAAGGCGGGTCTCTGGGCAACAACTGACGCTGAGGAGCGAAAGCGTGGGGAGCGAACAGGATTAGATACCCTGGTAGTCCACGCCGTAAACGTTGGGCGCTAGGTGTGGGGCTCATTCCACGAGTTCCGTGCCGCAGCTAACGCATTAAGCGCCCCGCCTGGGGAGTACGGCCGCAAGGCTAAAACTCAAAGGAATTGACGG
Species	Angustibacter luteus	Bacteria	Actinobacteria	Actinobacteria	Kineosporiales	Kineosporiaceae	Angustibacter	Angustibacter luteus	Angustibacter luteus seq	36	1	3M1_750477	KU258205.1	36	TACGTAGGGTGCAAGCGTTGTCCGGAATTATTGGGCGTAAAGAGCTCGTAGGCGGTCTGTCGCGTCTGGTGTGAAAATCCAGGGCTTAACCCTGGACCTGCATCGGGTACGGGCAGACTAGAGTGCGGTAGGGGAGATCGGAATTCCTGGTGTAGCGGTGAAATGCGCAGATATCAGGAGGAACACCGGTGGCGAAGGCGGATCTCTGGGCCGTAACTGACGCTGAGGAGCGAAAGCATGGGGAGCGAACAGGATTAGATACCCTGGTAGTCCATGCCGTAAACGTTGGGCGCTAGGTGTGGGGCTCATTCCACGAGTTCCGTGCCGCAGCAAACGCATTAAGCGCCCCGCCTGGGGAGTACGGCCGCAAGGCTAAAACTCAAAGGAATTGACGG
Genus	Cellulomonas	Bacteria	Actinobacteria	Actinobacteria	Micrococcales	Cellulomonadaceae	Cellulomonas	Cellulomonas	Cellulomonas seq	24	1	3M4_424964	HM036657.1	23	TACGTAGGGCGCAAGCGTTGTCCGGATTTATTGGGCGTAAAGAGCTCGTAGGCGGTCTGTCGCGTCTGCTGTGAAAACCTGGGGCTTAACCCCGGGCCTGCAGTGGGTACGGGCAGACTAGAGTGCGGTAGGGGAGACTGGAATTCCTGGTGTAGCGGTGAAATGCGCAGATATCAGGAGGAACACCGGTGGCGAAGGCGGGTCTCTGGGCCGTAACTGACGCTGAGGAGCGAAAGCGTGGGTAGCGAACAGGATTAGATACCCTGGTAGTCCACGCCGTAAACGTTGGGCGCTAGGTGTGGGGCTCATTCCACGAGTTCCGTGCCGCAGCAAACGCATTAAGCGCCCCGCCTGGGGAGTACGGCCGCAAGGCTAAAACTCAAAGGAATTGACGG
Species	Agromyces humatus	Bacteria	Actinobacteria	Actinobacteria	Micrococcales	Microbacteriaceae	Agromyces	Agromyces humatus	Agromyces humatus seq	76	1	Zn1_359319	NR_043027.1	76	TACGTAGGGTCCGAGCGTTGTCCGGAATTATTGGGCGTAAAGAGCTCGTAGGCGGTTTGTCGCGTCTGCTGTGAAATCCCGAGGCTCAACCTCGGGTCTGCAGTGGGTACGGGCAGACTGGAGTGCGGTAGGGGAGAATGGAATTCCTGGTGTAGCGGTGGAATGCGCAGATATCAGGAGGAACACCGATGGCGAAGGCAGTTCTCTGGGCCGTAACTGACGCTGAGGAGCGAAAGCGTGGGGAGCGAACAGGATTAGATACCCTGGTAGTCCACGCCGTAAACGTTGGGCGCTAGATGTGGGGACCTTTCCACGGTTTCCGTGTCGTAGCTAACGCATTAAGCGCCCCGCCTGGGGAGTACGGCCGCAAGGCTAAAACTCAAAGGAATTGACGG
Species	Agromyces marinus	Bacteria	Actinobacteria	Actinobacteria	Micrococcales	Microbacteriaceae	Agromyces	Agromyces marinus	Agromyces marinus seq	173	1	Zn4_755526	AB847105.1	173	TACGTAGGGTCCGAGCGTTGTCCGGAATTATTGGGCGTAAAGAGCTCGTAGGCGGTTTGTCGCGTCTGCTGTGAAATCCCGAGGCTCAACCTCGGGCCTGCAGTGGGTACGGGCAGACTTGAGTGGTGTAGGGGAGACTGGAATTCCTGGTGTAGCGGTGGAATGCGCAGATATCAGGAGGAACACCGATGGCGAAGGCAGGTCTCTGGGCACTTACTGACGCTGAGGAGCGAAAGCGTGGGGAGCGAACAGGATTAGATACCCTGGTAGTCCACGCCGTAAACGTTGGGCGCTAGATGTGGGGACCTTTCCACGGTTTCCGTGTCGTAGCTAACGCATTAAGCGCCCCGCCTGGGGAGTACGGCCGCAAGGCTAAAACTCAAAGGAATTGACGG
Species	Agromyces mediolanus	Bacteria	Actinobacteria	Actinobacteria	Micrococcales	Microbacteriaceae	Agromyces	Agromyces mediolanus	Agromyces mediolanus seq	85	1	Zn4_520255	FJ950540.1	85	TACGTAGGGTCCGAGCGTTGTCCGGAATTATTGGGCGTAAAGAGCTCGTAGGCGGTTTGTCGCGTCTGCTGTGAAAACTAGAGGCTCAACCTCTAGCCTGCAGTGGGTACGGGCAGACTTGAGTGGTGTAGGGGAGACTGGAATTCCTGGTGTAGCGGTGGAATGCGCAGATATCAGGAGGAACACCGATGGCGAAGGCAGGTCTCTGGGCACTTACTGACGCTGAGGAGCGAAAGCGTGGGGAGCGAACAGGATTAGATACCCTGGTAGTCCACGCCGTAAACGTTGGGCGCTAGATGTGGGGACCTTTCCACGGTTTCCGTGTCGTAGCTAACGCATTAAGCGCCCCGCCTGGGGAGTACGGCCGCAAGGCTAAAACTCAAAGGAATTGACGG
Species	Yonghaparkia alkaliphila	Bacteria	Actinobacteria	Actinobacteria	Micrococcales	Microbacteriaceae	Yonghaparkia	Yonghaparkia alkaliphila	Yonghaparkia alkaliphila seq	103	1	Zn3_660790	AB376086.1	102	TACGTAGGGTGCAAGCGTTGTCCGGAATTATTGGGCGTAAAGAGCTCGTAGGCGGTTTGTCGCGTCTGCTGTGAAAACGCGAGGCTCAACCTCGCGCCTGCAGTGGGTACGGGCAGACTAGAGTGCGGTAGGGGAGATTGGAATTCCTGGTGTAGCGGTGGAATGCGCAGATATCAGGAGGAACACCGATGGCGAAGGCAGATCTCTGGGCCGTAACTGACGCTGAGGAGCGAAAGCGTGGGGAGCGAACAGGATTAGATACCCTGGTAGTCCACGCCGTAAACGTTGGGAACTAGATGTAGGGACCATTCCACGGTTTCTGTGTCGCAGCTAACGCATTAAGTTCCCCGCCTGGGGAGTACGGTCGCAAGACTAAAACTCAAAGGAATTGACGG
Species	Arthrobacter alpinus	Bacteria	Actinobacteria	Actinobacteria	Micrococcales	Micrococcaceae	Arthrobacter	Arthrobacter alpinus	Arthrobacter alpinus seq	859	1	Zn4_796185	KR085932.1	855	TACGTAGGGCGCAAGCGTTATCCGGAATTATTGGGCGTAAAGAGCTCGTAGGCGGTTTGTCGCGTCTGCCGTGAAAGTCCGGGGCTCAACTCCGGATCTGCGGTGGGTACGGGCAGACTAGAGTGATGTAGGGGAGACTGGAATTCCTGGTGTAGCGGTGAAATGCGCAGATATCAGGAGGAACACCGATGGCGAAGGCAGGTCTCTGGGCATTAACTGACGCTGAGGAGCGAAAGCATGGGGAGCGAACAGGATTAGATACCCTGGTAGTCCATGCCGTAAACGTTGGGCACTAGGTGTGGGGGACATTCCACGTTTTCCGCGCCGTAGCTAACGCATTAAGTGCCCCGCCTGGGGAGTACGGCCGCAAGGCTAAAACTCAAAGGAATTGACGG
Species	Micromonospora aurantiaca	Bacteria	Actinobacteria	Actinobacteria	Micromonosporales	Micromonosporaceae	Micromonospora	Micromonospora aurantiaca	Micromonospora aurantiaca seq1	176	2	Zn3_515911	AY569009.1	128	GACGTAGGGCGCGAGCGTTGTCCGGATTTATTGGGCGTAAAGAGCTCGTAGGCGGCTTGTCGCGTCGACCGTGAAAACTTGGGGCTCAACCCCAAGCCTGCGGTCGATACGGGCAGGCTAGAGTTCGGTAGGGGAGACTGGAATTCCTGGTGTAGCGGTGAAATGCGCAGATATCAGGAGGAACACCGGTGGCGAAGGCGGGTCTCTGGGCCGATACTGACGCTGAGGAGCGAAAGCGTGGGGAGCGAACAGGATTAGATACCCTGGTAGTCCACGCTGTAAACGTTGGGCGCTAGGTGTGGGGGGCCTCTCCGGTTCTCTGTGCCGCAGCTAACGCATTAAGCGCCCCGCCTGGGGAGTACGGCCGCAAGGCTAAAACTCAAAGGAATTGACGG
Species	Micromonospora aurantiaca	Bacteria	Actinobacteria	Actinobacteria	Micromonosporales	Micromonosporaceae	Micromonospora	Micromonospora aurantiaca	Micromonospora aurantiaca seq2	176	2	Pb3_599165	EU274369.1	48	GACGTAGGGCGCGAGCGTTGTCCGGATTTATTGGGCGTAAAGAGCTCGTAGGCGGCTTGTCGCGTCGACCGTGAAAACTTGGGGCTCAACCCCAAGCCTGCGGTCGATACGGGCAGGCTAGAGTTCGGTAGGGGAGACTGGAATTCCTGGTGTAGCGGTGAAATGCGCAGATATCAGGAGGAACACCGGTGGCGAAGGCGGGTCTCTGGGCCGATACTGACGCTGAGGAGCGAAAGCGTGGGGAGCGAACAGGATTAGATACCCTGGTAGTCCACGCTGTAAACGTTGGGCGCTAGGTGTGGGGGGCCTCTCCGGTTCCCTGTGCCGCAGCTAACGCATTAAGCGCCCCGCCTGGGGAGTACGGCCGCAAGGCTAAAACTCAAAGGAATTGACGG
Species	Virgisporangium aliadipatigenens	Bacteria	Actinobacteria	Actinobacteria	Micromonosporales	Micromonosporaceae	Virgisporangium	Virgisporangium aliadipatigenens	Virgisporangium aliadipatigenens seq	95	1	Pb1_497597	AB548617.1	95	GACGTAGGGTGCGAGCGTTGTCCGGATTTATTGGGCGTAAAGAGCTCGTAGGCGGCTCGTCGCGTCGACCGTGAAAACCCGCAGCTTAACTGCGGGCCTGCGGTTGATACGGGCGGGCTAGAGTTCGGTAGGGGAGACTGGAATTCCTGGTGTAGCGGTGAAATGCGCAGATATCAGGAGGAACACCGGTGGCGAAGGCGGGTCTCTGGGCCGATACTGACGCTGAGGAGCGAAAGCGTGGGGAGCGAACAGGATTAGATACCCTGGTAGTCCACGCTGTAAACGTTGGGCGCTAGGTGTGGGGGGCCTCTCCGGTTCTCTGTGCCGCAGCTAACGCATTAAGCGCCCCGCCTGGGGAGTACGGCCGCAAGGCTAAAACTCAAAGGAATTGACGG
Species	Saccharothrix espanaensis	Bacteria	Actinobacteria	Actinobacteria	Pseudonocardiales	Pseudonocardiaceae	Saccharothrix	Saccharothrix espanaensis	Saccharothrix espanaensis seq	71	1	Pb3_355777	JX483794.1	69	TACGTAGGGTGCGAGCGTTGTCCGGAATTATTGGGCGTAAAGAGCTCGTAGGCGGTTTGTTGCGTCGGCCGTGAAAACTTCACGCTTAACGTGGAGCCTGCGGTCGATACGGGCAGACTTGAGTTCGGCAGGGGAGACTGGAATTCCTGGTGTAGCGGTGAAATGCGCAGATATCAGGAGGAACACCGGTGGCGAAGGCGGGTCTCTGGGCCGATACTGACGCTGAGGAGCGAAAGCGTGGGGAGCGAACAGGATTAGATACCCTGGTAGTCCACGCCGTAAACGGTGGGTGCTAGGTGTGGGGGACTTCCACGTCCTCCGTGCCGCAGCTAACGCATTAAGCACCCCGCCTGGGGAGTACGGCCGCAAGGCTAAAACTCAAAGGAATTGACGG
Genus	Solirubrobacter	Bacteria	Actinobacteria	Thermoleophilia	Solirubrobacterales	Solirubrobacteraceae	Solirubrobacter	Solirubrobacter	Solirubrobacter seq	1704	1	Zn4_790531	KF287748.1	1519	TACGTAGGGGGCAAGCGTTGTCCGGATTTATTGGGCGTAAAGAGCGTGTAGGCGGCCGCACAGGTCCGTTGTGAAAACTGGAGGCTTAACCTTCAGACGTCGATGGAAACCGTGCGGCTAGAGTCCGGAAGAGGAGAATGGAATTCCTGGTGTAGCGGTGAAATGCGCAGATATCAGGAAGAACACCCGTGGCTAAGGCGGTTCTCTAGTACGGTACTGACGCTGAGACGCGAAAGCGTGGGGAGCGAACAGGATTAGATACCCTGGTAGTCCACGCCGTAAACGATGGGTGCTAGGTGTGGGGGGTGTCGACTCCCCCCGTGCCGAAGCTAACGCATTAAGCACCCCGCCTGGGGAGTACGGCCGCAAGGCTAAAACTCAAAGGAATTGACGG
Species	Solirubrobacter taibaiensis	Bacteria	Actinobacteria	Thermoleophilia	Solirubrobacterales	Solirubrobacteraceae	Solirubrobacter	Solirubrobacter taibaiensis	Solirubrobacter taibaiensis seq	113	1	Zn4_226339	NR_134176.1	113	CACGTAGGGGGCGAGCGTTGTCCGGAATCATTGGGCGTAAAGCGCGTGTAGGCGGTCCGGTAAGTCCGCTGTGAAAGTCGGGGGCTCAACCCTCGGATGCCGGTGGATACTGTCGGGCTTGAGTACGGAAGAGGCGAGTGGAATTCCTGGTGTAGCGGTGAAATGCGCAGATATCAGGAGGAACACCAATTGCGAAGGCAGCTCGCTGGGACGTTACTGACGCTGAGACGCGAAAGCGTGGGGAGCAAACAGGATTAGATACCCTGGTAGTCCACGCTGTAAACGATGGGCACTAGGTGTGGGGGGTGTCGACTCCCTCCGTGCCGAAGCTAACGCATTAAGTGCCCCGCCTGGGGAGTACGGCCGCAAGGCTAAAACTCAAAGGAATTGACGG
Genus	Thermoleophilum	Bacteria	Actinobacteria	Thermoleophilia	Thermoleophilales	Thermoleophilaceae	Thermoleophilum	Thermoleophilum	Thermoleophilum seq	164	1	Zn2_114939	KJ473551.1	164	TACGTAGGGGGCTAGCGTTGTCCGGAATCATTGGGCGTAAAGCGCGCGTAGGCGGCCCGGTAAGTCCGCTCTGAAAGTCCAGGGCTCAACCCTGGAAAGCGGGTGGATACTGCCGGGCTAGAATCCGGAAGAGGCGAGTGGAATTCCTGGTGTAGCGGTGGAATGCGCAGATATCAGGAGGAACACCAATAGCGAAGGCAGCTCGCTGGGACGGTATTGACGCTGAGGCGCGAAAGCGTGGGGAGCAAACAGGATTAGATACCCTGGTAGTCCACGCCGTAAACGATGGGCACTAGGTGTGGGAGGTGTCGACTCCTCCCGTGCCGACGCTAACGCATTAAGTGCCCCGCCTGGGGAGTACGGCCGCAAGGCTAAAACTCAAAGGAATTGACGG
Spikes
Renamed Sub-ManOTU	Taxon_total_raw_count	number_of_SubManOTUs	SubManOTUrepresentative_SeqID	SubManOTUrepresentative_Accession#	SubManOTU_count	Hit	seq	Ref	Hit	seq	Ref	Hit	seq	Ref	Hit	seq	Ref
Blastococcus aggregatus seq1	265	2	Zn4_653961	FR865886.1	212	>Blastococcus jejuensis strain KST3-10 partial 16S ribosomal RNA gene	TACGTAGGGTGCAAGCGTTGTCCGGAATTATTGGGCGTAAAGAGCTCGTAGGCGGTCTGTCGCGTCGGCT GTGAAAACCCGAGGCTCAACCTCGGGCCTGCAGTCGATACGGGCAAACTAGAGTGTTGCAGGGGAGACTG GAATTCCTGGTGTAGCGGTGAAATGCGCAGATATCAGGAGGAACACCGGTGGCGAAGGCGGGTCTCTGGG CAACAACTGACGCTGAGGAGCGAAAGCGTGGGGAGCGAACAGGATTAGATACCCTGGTAGTCCACGCCGT AAACGTTGGGCGCTAGGTGTGGGGCTCATTCCACGAGTTCCGTGCCGCAGCTAACGCATTAAGCGCCCCG CCTGGGGAGTACGGCCGCAAGGCTAAAACTCAAAGGAATTGACGG	Blastococcus jejuensis sp. nov., an actinomycete from beach sediment, and emended description of the genus Blastococcus Ahrens and Moll 1970	>Blastococcus aggregatus strain DSM 4725 partial 16S ribosomal RNA gene	TACGTAGGGTGCAAGCGTTGTCCGGAATTATTGGGCGTAAAGAGCTCGTAGGCGGTTTGTTGCGTCGGCT GTGAAAACCTGAGGCTCAACCTCAGGCCTGCAGTCGATACGAGCAGACTAGAGTGTTGCAGGGGAGACTG GAATTCCTGGTGTAGCGGTGAAATGCGCAGATATCAGGAGGAACACCGGTGGCGAAGGCGGGTCTCTGGG CAACAACTGACGCTGAGGAGCGAAAGCGTGGGGAGCGAACAGGATTAGATACCCTGGTAGTCCACGCCGT AAACGTTGGGCGCTAGGTGTGGGGCTCATTCCACGAGTTCCGTGCCGCAGCTAACGCATTAAGCGCCCCG CCTGGGGAGTACGGCCGCAAGGCTAAAACTCAAAGGAATTGACGG	NCBI RefSeq Targeted Loci Project, Swiderski,J.
Blastococcus aggregatus seq2	265	2	3M4_216435	JF505982.1	53
Blastococcus jejuensis seq	149	1	Zn3_517087	NR_043633.1	149	>Modestobacter lapidis strain MON3.1 partial 16S ribosomal RNA	TACGTAGGGTGCAAGCGTTGTCCGGAATTATTGGGCGTAAAGAGCTCGTAGGCGGTCTGTCGCGTCGGCT GTGAAATCCCGAGGCTCAACCTCGGGTCTGCAGTCGATACGGGCAAACTAGAGTGTTGCAGGGGAGACTG GAATTCCTGGTGTAGCGGTGAAATGCGCAGATATCAGGAGGAACACCGGTGGCGAAGGCGGGTCTCTGGG CAACAACTGACGCTGAGGAGCGAAAGCGTGGGGAGCGAACAGGATTAGATACCCTGGTAGTCCACGCCGT AAACGTTGGGCGCTAGGTGTGGGGGCCATTCCACGGTCTCCGTGCCGCAGCTAACGCATTAAGCGCCCCG CCTGGGGAGTACGGCCGCAAGGCTAAAACTCAAAGGAATTGACGG	Modestobacter lapidis sp. nov. and Modestobacter muralis sp. nov., isolated from a deteriorated sandstone historic building in Salamanca, Spain
Angustibacter luteus seq	36	1	3M1_750477	KU258205.1	36	>Angustibacter peucedani strain RS-50 partial 16S ribosomal RNA gene	TACGTAGGGTGCAAGCGTTGTCCGGAATTATTGGGCGTAAAGAGCTCGTAGGCGGTCTGTCGCGTCTGGT GTGAAAATCCAGGGCTTAACCCTGGACCTGCATCGGGTACGGGCAGACTAGAGTGCGGTAGGGGAGATCG GAATTCCTGGTGTAGCGGTGAAATGCGCAGATATCAGGAGGAACACCGGTGGCGAAGGCGGATCTCTGGG CCGTAACTGACGCTGAGGAGCGAAAGCATGGGGAGCGAACAGGATTAGATACCCTGGTAGTCCATGCCGT AAACGTTGGGCGCTAGGTGTGGGGCTCATTCCACGAGTTCCGTGCCGCAGCAAACGCATTAAGCGCCCCG CCTGGGGAGTACGGCCGCAAGGCTAAAACTCAAAGGAATTGACGG	Lee,S.D. Angustibacter peucedani sp. nov., isolated from rhizosphere soil	>Angustibacter luteus strain TT07R-79 partial 16S ribosomal RNA gene	TACGTAGGGTGCAAGCGTTGTCCGGAATTATTGGGCGTAAAGAGCTCGTAGGCGGTTTGTCGCGTCTGGT GTGAAAATCCAGGGCTTAACCCTGGACCTGCATCGGGTACGGGCAGACTAGAGTGCGGTAGGGGAGATCG GAATTCCTGGTGTAGCGGTGAAATGCGCAGATATCAGGAGGAACACCGGTGGCGAAGGCGGATCTCTGGG CCGTAACTGACGCTGAGGAGCGAAAGCATGGGGAGCGAACAGGATTAGATACCCTGGTAGTCCATGCCGT AAACGTTGGGCGCTAGGTGTGGGGCTCATTCCACGAGTTCCGTGCCGCAGCAAACGCATTAAGCGCCCCG CCTGGGGAGTACGGCCGCAAGGCTAAAACTCAAAGGAATTGACGG	Angustibacter luteus gen. nov., sp. nov., isolated from subarctic forest soil
Cellulomonas seq	24	1	3M4_424964	HM036657.1	23	>Thalassiella azotivora strain DSD2 partial 16S ribosomal RNA	TACGTAGGGTGCAAGCGTTGTCCGGAATTATTGGGCGTAAAGAGCTCGTAGGCGGTCTGTCGCGTCTGCT GTGAAAACCTGGGGCTTAACCCCGGGCTTGCAGTGGGTACGGGCAGACTAGAGTGCGGTAGGGGAGACTG GAATTCCTGGTGTAGCGGTGAAATGCGCAGATATCAGGAGGAACACCGGTGGCGAAGGCGGGTCTCTGGG CCGTAACTGACGCTGAGGAGCGAAAGCATGGGGAGCGAACAGGATTAGATACCCTGGTAGTCCATGCCGT AAACGTTGGGCGCTAGGTGTGGGGCTCATTCCACGAGTTCCGTGCCGCAGCAAACGCATTAAGCGCCCCG CCTGGGGAGTACGGCCGCAAGGCTAAAACTCAAAGGAATTGACGG	Thalassiella azotovora gen. nov., sp. nov., a New Member of the Family Kineosporiaceae Isolated from Sea Water in South Korea	>Angustibacter aerolatus strain 7402J-48 partial 16S ribosomal RNA gene	TACGTAGGGTGCAAGCGTTGTCCGGAATTATTGGGCGTAAAGAGCTCGTAGGCGGTCTGTCGCGTCTGCT GTGAAAACCCAGGGCTTAACCCTGGGCCTGCAGTGGGTACGGGCAGACTAGAGTGCGGTAGGGGAGATCG GAATTCCTGGTGTAGCGGTGAAATGCGCAGATATCAGGAGGAACACCGGTGGCGAAGGCGGATCTCTGGG CCGTAACTGACGCTGAGGAGCGAAAGCATGGGGAGCGAACAGGATTAGATACCCTGGTAGTCCATGCCGT AAACGTTGGGCGCTAGGTGTGGGGCTCATTCCACGAGTTCTGTGCCGCAGCAAACGCATTAAGCGCCCCG CCTGGGGAGTACGGCCGCAAGGCTAAAACTCAAAGGAATTGACGG	Angustibacter aerolatus sp. nov., isolated from air
Agromyces humatus seq	76	1	Zn1_359319	NR_043027.1	76	>Agromyces iriomotensis strain IY07-20 partial 16S ribosomal RNA	TACGTAGGGTCCGAGCGTTGTCCGGAATTATTGGGCGTAAAGAGCTCGTAGGCGGTTTGTCGCGTCTGCT GTGAAATCCCGAGGCTCAACCTCGGGTCTGCAGTGGGTACGGGCAGACTGGAGTGCGGTAGGGGAGAATG GAATTCCTGGTGTAGCGGTGGAATGCGCAGATATCAGGAGGAACACCGATGGCGAAGGCAGTTCTCTGGG CCGTAACTGACGCTGAGGAGCGAAAGCGTGGGGAGCGAACAGGATTAGATACCCTGGTAGTCCACGCCGT AAACGTTGGGCGCTAGATGTGGGGACCTTTCCACGGTTTCCGTGTCGTAGCTAACGCATTAAGCGCCCCG CCTGGGGAGTACGGCCGCAAGGCTAAAACTCAAAGGAATTGACGG	Agromyces iriomotensis sp. nov. and Agromyces subtropicus sp. nov., isolated from soil	>Agromyces humatus strain CD5 partial 16S ribosomal RNA gene	TACGTAGGGTCCGAGCGTTGTCCGGAATTATTGGGCGTAAAGAGCTCGTAGGCGGTTTGTCGCGTCTGCT GTGAAATCCCGAGGCTCAACCTCGGGTCTGCAGTGGGTACGGGCAGACTGGAGTGCGGTAGGGGAGAATG GAATTCCTGGTGTAGCGGTGGAATGCGCAGATATCAGGAGGAACACCGATGGCGAAGGCAGTTCTCTGGG CCGTAACTGACGCTGAGGAGCGAAAGCGTGGGGAGCGAACAGGATTAGATACCCTGGTAGTCCACGCCGT AAACGTTGGGCGCTAGATGTGGGGACCTTTCCACGGTTTCCGTGTCGTAGCTAACGCATTAAGCGCCCCG CCTGGGGAGTACGGCCGCAAGGCTAAAACTCAAAGGAATTGACGG	Agromyces italicus sp. nov., Agromyces humatus sp. nov. and Agromyces lapidis sp. nov., isolated from Roman catacombs
Agromyces marinus seq	173	1	Zn4_755526	AB847105.1	173	>Agromyces marinus strain H23-8 partial 16S ribosomal RNA	TACGTAGGGTCCGAGCGTTGTCCGGAATTATTGGGCGTAAAGAGCTCGTAGGCGGTTTGTCGCGTCTGCT GTGAAATCCCGAGGCTCAACCTCGGGCCTGCAGTGGGTACGGGCAAACTTGAGTGGTGTAGGGGAGACTG GAATTCCTGGTGTAGCGGTGGAATGCGCAGATATCAGGAGGAACACCGATGGCGAAGGCAGGTCTCTGGG CACTTACTGACGCTGAGGAGCGAAAGCGTGGGGAGCGAACAGGATTAGATACCCTGGTAGTCCACGCCGT AAACGTTGGGCGCTAGATGTGGGGACCTTTCCACGGTTTCCGTGTCGTAGCTAACGCATTAAGCGCCCCG CCTGGGGAGTACGGCCGCAAGGCTAAAACTCAAAGGAATTGACGG	Agromyces marinus sp. nov., a novel actinobacterium isolated from sea sediment	>Agromyces flavus strain CPCC 202695 partial 16S ribosomal RNA gene	TACGTAGGGTCCGAGCGTTGTCCGGAATTATTGGGCGTAAAGAGCTCGTAGGCGGTTTGTCGCGTCTGCT GTGAAATCCCGGGGCTCAACTCCGGGCCTGCAGTGGGTACGGGCAGACTTGAGTGGTGTAGGGGAGACTG GAATTCCTGGTGTAGCGGTGGAATGCGCAGATATCAGGAGGAACACCGATGGCGAAGGCAGGTCTCTGGG CACTTACTGACGCTGAGGAGCGAAAGCGTGGGGAGCGAACAGGATTAGATACCCTGGTAGTCCACGCCGT AAACGTTGGGCGCTAGATGTGGGGACCTTTCCACGGTTTCCGTGTCGTAGCTAACGCATTAAGCGCCCCG CCTGGGGAGTACGGCCGCAAGGCTAAAACTCAAAGGAATTGACGG	Studies on the Actinobacteria diversity of the soil samples collected from Qinghai, China
Agromyces mediolanus seq	85	1	Zn4_520255	FJ950540.1	85	>Agromyces mediolanus strain VKM Ac-1388 partial 16S ribosomal RNA gene	TACGTAGGGTCCGAGCGTTGTCCGGAATTATTGGGCGTAAAGAGCTCGTAGGCGGTTTGTCGCGTCTGCT GTGAAAACTAGAGGCTCAACCTCTAGCCTGCAGTGGGTACGGGCAGACTTGAGTGGTGTAGGGGAGACTG GAATTCCTGGTGTAGCGGTGGAATGCGCAGATATCAGGAGGAACACCGATGGCGAAGGCAGGTCTCTGGG CACTTACTGACGCTGAGGAGCGAAAGCGTGGGGAGCGAACAGGATTAGATACCCTGGTAGTCCACGCCGT AAACGTTGGGCGCTAGATGTGGGGACCTTTCCACGGTTTCCGTGTCGTAGCTAACGCATTAAGCGCCCCG CCTGGGGAGTACGGCCGCAAGGCTAAAACTCAAAGGAATTGACGG	NCBI RefSeq Targeted Loci Project, Ariskina,E.	>Agromyces indicus strain NIO-1018 partial 16S ribosomal RNA gene	TACGTAGGGTCCGAGCGTTGTCCGGAATTATTGGGCGTAAAGAGCTCGTAGGCGGTTTGTCGCGTCTGCT GTGAAAACTAGAGGCTCAACCTCTAGCCTGCAGTGGGTACGGGCAGACTTGAGTGGTGTAGGGGAGACTG GAATTCCTGGTGTAGCGGTGGAATGCGCAGATATCAGGAGGAACACCGATGGCGAAGGCAGGTCTCTGGG CACTTACTGACGCTGAGGAGCGAAAGCGTGGGGAGCGAACAGGATTAGATACCCTGGTAGTCCACGCCGT AAACGTTGGGCGCTAGATGTGGGGACCTTTCCACGGTTTCCGTGTCGTAGCTAACGCATTAAGCGCCCCG CCTGGGGAGTACGGCCGCAAGGCTAAAACTCAAAGGAATTGACGG	Marine actinobacteria showing phosphate-solubilizing efficiency in Chorao Island, Goa, India	>Agromyces soli strain MJ21 partial 16S ribosomal RNA gene	TACGTAGGGTCCGAGCGTTGTCCGGAATTATTGGGCGTAAAGAGCTCGTAGGCGGTTTGTCGCGTCTGCT GTGAAAACTAGAGGCTCAACCTCTAGCCTGCAGTGGGTACGGGCAGACTTGAGTGGTGTAGGGGAGACTG GAATTCCTGGTGTAGCGGTGGAATGCGCAGATATCAGGAGGAACACCGATGGCGAAGGCAGGTCTCTGGG CACTTACTGACGCTGAGGAGCGAAAGCGTGGGGAGCGAACAGGATTAGATACCCTGGTAGTCCACGCCGT AAACGTTGGGCGCTAGATGTGGGGACCTTTCCACGGTTTCCGTGTCGTAGCTAACGCATTAAGCGCCCCG CCTGGGGAGTACGGCCGCAAGGCTAAAACTCAAAGGAATTGACGG	Agromyces soli sp. nov., isolated from farm soil
Yonghaparkia alkaliphila seq	103	1	Zn3_660790	AB376086.1	102	>Yonghaparkia alkaliphila strain KSL-113 partial 16S ribosomal RNA gene	TACGTAGGGTGCAAGCGTTGTCCGGAATTATTGGGCGTAAAGAGCTCGTAGGCGGTTTGTCGCGTCTGCT GTGAAAACGCGAGGCTCAACCTCGCGCCTGCAGTGGGTACGGGCAGACTAGAGTGCGGTAGGGGAGATTG GAATTCCTGGTGTAGCGGTGGAATGCGCAGATATCAGGAGGAACACCGATGGCGAAGGCAGATCTCTGGG CCGTAACTGACGCTGAGGAGCGAAAGCGTGGGGAGCGAACAGGATTAGATACCCTGGTAGTCCACGCCGT AAACGTTGGGAACTAGATGTAGGGACCATTCCACGGTTTCTGTGTCGCAGCTAACGCATTAAGTTCCCCG CCTGGGGAGTACGGTCGCAAGACTAAAACTCAAAGGAATTGACGG	Yonghaparkia alkaliphila gen. nov., sp. nov., a novel member of the family Microbacteriaceae isolated from an alkaline soil
Arthrobacter alpinus seq	859	1	Zn4_796185	KR085932.1	855	>Arthrobacter alpinus (ambiguous x20 species) strain S6-3 partial 16S ribosomal RNA gene	TACGTAGGGCGCAAGCGTTATCCGGAATTATTGGGCGTAAAGAGCTCGTAGGCGGTTTGTCGCGTCTGCC GTGAAAGTCCGGGGCTCAACTCCGGATCTGCGGTGGGTACGGGCAGACTAGAGTGATGTAGGGGAGACTG GAATTCCTGGTGTAGCGGTGAAATGCGCAGATATCAGGAGGAACACCGATGGCGAAGGCAGGTCTCTGGG CATTAACTGACGCTGAGGAGCGAAAGCATGGGGAGCGAACAGGATTAGATACCCTGGTAGTCCATGCCGT AAACGTTGGGCACTAGGTGTGGGGGACATTCCACGTTTTCCGCGCCGTAGCTAACGCATTAAGTGCCCCG CCTGGGGAGTACGGCCGCAAGGCTAAAACTCAAAGGAATTGACGG	Arthrobacter alpinus sp. nov., a psychrophilic bacterium isolated from alpine soil
Micromonospora aurantiaca seq1	176	2	Zn3_515911	AY569009.1	128	>Micromonospora oryzae strain CP2R9-1 partial 16S ribosomal RNA	GACGTAGGGCGCGAGCGTTGTCCGGATTTATTGGGCGTAAAGAGCTCGTAGGCGGCTTGTCGCGTCGACC GTGAAAACTTGGGGCTCAACCCCAAGCCTGCGGTCGATACGGGCAGGCTAGAGTTCGGTAGGGGAGACTG GAATTCCTGGTGTAGCGGTGAAATGCGCAGATATCAGGAGGAACACCGGTGGCGAAGGCGGGTCTCTGGG CCGATACTGACGCTGAGGAGCGAAAGCGTGGGGAGCGAACAGGATTAGATACCCTGGTAGTCCACGCTGT AAACGTTGGGCGCTAGGTGTGGGGGGCCTCTCCGGTTCTCTGTGCCGCAGCTAACGCATTAAGCGCCCCG CCTGGGGAGTACGGCCGCAAGGCTAAAACTCAAAGGAATTGACGG	Micromonospora oryzae sp. nov., isolated from roots of upland rice	>Micromonospora haikouensis strain 232617 partial 16S ribosomal RNA gene	GACGTAGGGCGCGAGCGTTGTCCGGATTTATTGGGCGTAAAGAGCTCGTAGGCGGCTTGTCGCGTCGACC GTGAAAACTTGGGGCTCAACCCCAAGCCTGCGGTCGATACGGGCAGGCTAGAGTTCGGTAGGGGAGACTG GAATTCCTGGTGTAGCGGTGAAATGCGCAGATATCAGGAGGAACACCGGTGGCGAAGGCGGGTCTCTGGG CCGATACTGACGCTGAGGAGCGAAAGCGTGGGGAGCGAACAGGATTAGATACCCTGGTAGTCCACGCTGT AAACGTTGGGCGCTAGGTGTGGGGGGCCTCTCCGGTTCTCTGTGCCGCAGCTAACGCATTAAGCGCCCCG CCTGGGGAGTACGGCCGCAAGGCTAAAACTCAAAGGAATTGACGG	Micromonospora haikouensis sp. nov., isolated from mangrove soil	>Micromonospora halophytica strain DSM 43171 partial 16S ribosomal RNA gene	GACGTAGGGCGCGAGCGTTGTCCGGATTTATTGGGCGTAAAGAGCTCGTAGGCGGCTTGTCGCGTCGACC GTGAAAACTTGGGGCTCAACCCCAAGCCTGCGGTCGATACGGGCAGGCTAGAGTTCGGTAGGGGAGACTG GAATTCCTGGTGTAGCGGTGAAATGCGCAGATATCAGGAGGAACACCGGTGGCGAAGGCGGGTCTCTGGG CCGATACTGACGCTGAGGAGCGAAAGCGTGGGGAGCGAACAGGATTAGATACCCTGGTAGTCCACGCTGT AAACGTTGGGCGCTAGGTGTGGGGGGCCTCTCCGGTTCTCTGTGCCGCAGCTAACGCATTAAGCGCCCCG CCTGGGGAGTACGGCCGCAAGGCTAAAACTCAAAGGAATTGACGG	Intragenetic relationships of the actinomycete genus Micromonospora	>Micromonospora carbonacea strain DSM 43168 partial 16S ribosomal RNA gene	GACGTAGGGCGCGAGCGTTGTCCGGATTTATTGGGCGTAAAGAGCTCGTAGGCGGCTTGTCGCGTCGACC GTGAAAACTTGGGGCTCAACCCCAAGCCTGCGGTCGATACGGGCAGGCTAGAGTTCGGTAGGGGAGACTG GAATTCCTGGTGTAGCGGTGAAATGCGCAGATATCAGGAGGAACACCGGTGGCGAAGGCGGGTCTCTGGG CCGATACTGACGCTGAGGAGCGAAAGCGTGGGGAGCGAACAGGATTAGATACCCTGGTAGTCCACGCTGT AAACGTTGGGCGCTAGGTGTGGGGGGCCTCTCCGGTTCTCTGTGCCGCAGCTAACGCATTAAGCGCCCCG CCTGGGGAGTACGGCCGCAAGGCTAAAACTCAAAGGAATTGACGG	Intragenetic relationships of the actinomycete genus Micromonospora
Micromonospora aurantiaca seq2	176	2	Pb3_599165	EU274369.1	48	>Micromonospora mangrovi strain 2803GPT1-18 partial 16S ribosomal RNA	GACGTAGGGCGCGAGCGTTGTCCGGATTTATTGGGCGTAAAGAGCTCGTAGGCGGCTTGTCGCGTCGACC GTGAAAACTTGGGGCTCAACCCCAAGCCTGCGGTCGATACGGGCAGGCTAGAGTTCGGTAGGGGAGACTG GAATTCCTGGTGTAGCGGTGAAATGCGCAGATATCAGGAGGAACACCGGTGGCGAAGGCGGGTCTCTGGG CCGATACTGACGCTGAGGAGCGAAAGCGTGGGGAGCGAACAGGATTAGATACCCTGGTAGTCCACGCTGT AAACGTTGGGCGCTAGGTGTGGGGGGCCTCTCCGGTTCCCTGTGCCGCAGCTAACGCATTAAGCGCCCCG CCTGGGGAGTACGGCCGCAAGGCTAAAACTCAAAGGAATTGACGG	Micromonospora mangrovi sp. nov., isolated from mangrove soil	>Micromonospora aurantiaca strain ATCC 27029 partial 16S ribosomal RNA gene	GACGTAGGGCGCGAGCGTTGTCCGGATTTATTGGGCGTAAAGAGCTCGTAGGCGGCTTGTCGCGTCGACC GTGAAAACTTGGGGCTCAACCCCAAGCCTGCGGTCGATACGGGCAGGCTAGAGTTCGGTAGGGGAGACTG GAATTCCTGGTGTAGCGGTGAAATGCGCAGATATCAGGAGGAACACCGGTGGCGAAGGCGGGTCTCTGGG CCGATACTGACGCTGAGGAGCGAAAGCGTGGGGAGCGAACAGGATTAGATACCCTGGTAGTCCACGCTGT AAACGTTGGGCGCTAGGTGTGGGGGGCCTCTCCGGTTCCCTGTGCCGCAGCTAACGCATTAAGCGCCCCG CCTGGGGAGTACGGCCGCAAGGCTAAAACTCAAAGGAATTGACGG	Complete sequence of Micromonospora aurantiaca ATCC 27029	>Micromonospora wenchangensis strain 2602GPT1-05 partial 16S ribosomal RNA gene	GACGTAGGGCGCGAGCGTTGTCCGGATTTATTGGGCGTAAAGAGCTCGTAGGCGGCTTGTCGCGTCGACC GTGAAAACTTGGGGCTCAACCCCAAGCCTGCGGTCGATACGGGCAGGCTAGAGTTCGGTAGGGGAGACTG GAATTCCTGGTGTAGCGGTGAAATGCGCAGATATCAGGAGGAACACCGGTGGCGAAGGCGGGTCTCTGGG CCGATACTGACGCTGAGGAGCGAAAGCGTGGGGAGCGAACAGGATTAGATACCCTGGTAGTCCACGCTGT AAACGTTGGGCGCTAGGTGTGGGGGGCCTCTCCGGTTCCCTGTGCCGCAGCTAACGCATTAAGCGCCCCG CCTGGGGAGTACGGCCGCAAGGCTAAAACTCAAAGGAATTGACGG	Micromonospora wenchangensis sp. nov., isolated from mangrove soil	>Micromonospora coxensis strain 2-30-b(28) partial 16S ribosomal RNA gene	GACGTAGGGCGCGAGCGTTGTCCGGATTTATTGGGCGTAAAGAGCTCGTAGGCGGCTTGTCGCGTCGACC GTGAAAACTTGGGGCTCAACCCCAAGCCTGCGGTCGATACGGGCAGGCTAGAGTTCGGTAGGGGAGACTG GAATTCCTGGTGTAGCGGTGAAATGCGCAGATATCAGGAGGAACACCGGTGGCGAAGGCGGGTCTCTGGG CCGATACTGACGCTGAGGAGCGAAAGCGTGGGGAGCGAACAGGATTAGATACCCTGGTAGTCCACGCTGT AAACGTTGGGCGCTAGGTGTGGGGGGCCTCTCCGGTTCCCTGTGCCGCAGCTAACGCATTAAGCGCCCCG CCTGGGGAGTACGGCCGCAAGGCTAAAACTCAAAGGAATTGACGG	Two new species of the genus Micromonospora: Micromonospora chokoriensis sp. nov. and Micromonospora coxensis sp. nov., isolated from sandy soil	>Micromonospora purpureochromogenes strain Antibioticos S.A. 2CG-315 partial 16S ribosomal RNA gene	GACGTAGGGCGCGAGCGTTGTCCGGATTTATTGGGCGTAAAGAGCTCGTAGGCGGCTTGTCGCGTCGACC GTGAAAACTTGGGGCTCAACCCCAAGCCTGCGGTCGATACGGGCAGGCTAGAGTTCGGTAGGGGAGACTG GAATTCCTGGTGTAGCGGTGAAATGCGCAGATATCAGGAGGAACACCGGTGGCGAAGGCGGGTCTCTGGG CCGATACTGACGCTGAGGAGCGAAAGCGTGGGGAGCGAACAGGATTAGATACCCTGGTAGTCCACGCTGT AAACGTTGGGCGCTAGGTGTGGGGGGCCTCTCCGGTTCCCTGTGCCGCAGCTAACGCATTAAGCGCCCCG CCTGGGGAGTACGGCCGCAAGGCTAAAACTCAAAGGAATTGACGG	Intragenetic relationships of the actinomycete genus Micromonospora
Virgisporangium aliadipatigenens seq	95	1	Pb1_497597	AB548617.1	95	>Virgisporangium aliadipatigenens strain IR20-55 partial 16S ribosomal RNA gene	GACGTAGGGTGCGAGCGTTGTCCGGATTTATTGGGCGTAAAGAGCTCGTAGGCGGCTCGTCGCGTCGACC GTGAAAACCCGCAGCTTAACTGCGGGCCTGCGGTTGATACGGGCGGGCTAGAGTTCGGTAGGGGAGACTG GAATTCCTGGTGTAGCGGTGAAATGCGCAGATATCAGGAGGAACACCGGTGGCGAAGGCGGGTCTCTGGG CCGATACTGACGCTGAGGAGCGAAAGCGTGGGGAGCGAACAGGATTAGATACCCTGGTAGTCCACGCTGT AAACGTTGGGCGCTAGGTGTGGGGGGCCTCTCCGGTTCTCTGTGCCGCAGCTAACGCATTAAGCGCCCCG CCTGGGGAGTACGGCCGCAAGGCTAAAACTCAAAGGAATTGACGG	Virgisporangium aliadipatigenens sp. nov., Isolated from Soil in Iriomote Island and Emended Description of the Genus Virgisporangium
Saccharothrix espanaensis seq	71	1	Pb3_355777	JX483794.1	69	>Saccharothrix tamanrassetensis strain SA198 partial 16S ribosomal RNA	TACGTAGGGTGCGAGCGTTGTCCGGAATTATTGGGCGTAAAGAGCTCGTAGGCGGTTTGTTGCGTCGGCC GTGAAAACTTCACGCTTAACGTGGAGCCTGCGGTCGATACGGGCAGACTTGAGTTCGGCAGGGGAGACTG GAATTCCTGGTGTAGCGGTGAAATGCGCAGATATCAGGAGGAACACCGGTGGCGAAGGCGGGTCTCTGGG CCGATACTGACGCTGAGGAGCGAAAGCGTGGGGAGCGAACAGGATTAGATACCCTGGTAGTCCACGCCGT AAACGGTGGGTGCTAGGTGTGGGGGACTTCCACGTTCTCCGTGCCGCAGCTAACGCATTAAGCACCCCGC CTGGGGAGTACGGCCGCAAGGCTAAAACTCAAAGGAATTGACGG	Saccharothrix tamanrassetensis sp. nov., an actinomycete isolated from Saharan soil	>Saccharothrix espanaensis strain LL-C19004-NS29 partial 16S ribosomal RNA gene	TACGTAGGGTGCGAGCGTTGTCCGGAATTATTGGGCGTAAAGAGCTCGTAGGCGGTTTGTTGCGTCGGCC GTGAAAACTTCACGCTTAACGTGGAGCCTGCGGTCGATACGGGCAGACTTGAGTTCGGCAGGGGAGACTG GAATTCCTGGTGTAGCGGTGAAATGCGCAGATATCAGGAGGAACACCGGTGGCGAAGGCGGGTCTCTGGG CCGATACTGACGCTGAGGAGCGAAAGCGTGGGGAGCGAACAGGATTAGATACCCTGGTAGTCCACGCCGT AAACGGTGGGTGCTAGGTGTGGGGGGCTTCCACGTCCTCCGTGCCGCAGCTAACGCATTAAGCACCCCGC CTGGGGAGTACGGCCGCAAGGCTAAAACTCAAAGGAATTGACGG	Complete genome sequence of Saccharothrix espanaensis DSM 44229T and comparison to the other completely sequenced Pseudonocardiaceae	>Saccharothrix xinjiangensis strain AS 4.1731 partial 16S ribosomal RNA gene	TACGTAGGGTGCGAGCGTTGTCCGGAATTATTGGGCGTAAAGAGCTCGTAGGCGGTTTGTTGCGTCGGCC GTGAAAACTTCACGCTTAACGTGGAGCCTGCGGTCGATACGGGCAGACTTGAGTTCGGCAGGGGAGACTG GAATTCCTGGTGTAGCGGTGAAATGCGCAGATATCAGGAGGAACACCGGTGGCGAAGGCGGGTCTCTGGG CCGATACTGACGCTGAGGAGCGAAAGCGTGGGGAGCGAACAGGATTAGATACCCTGGTAGTCCACGCCGT AAACGGTGGGTGCTAGGTGTGGGGGGCTTCCACGTCCTCCGTGCCGCAGCTAACGCATTAAGCACCCCGC CTGGGGAGTACGGCCGCAAGGCTAAAACTCAAAGGAATTGACGG	Saccharothrix xinjiangensis sp. nov., a pyrene-degrading actinomycete isolated from Tianchi Lake, Xinjiang, China
Solirubrobacter seq	1704	1	Zn4_790531	KF287748.1	1519	>Gaiella occulta strain F2-233 partial 16S ribosomal RNA gene	TACGTAGGGGGCAAGCGTTGTCCGGATTTATTGGGCGTAAAGAGCGTGTAGGCGGCCAGGTAGGTCGGTT GTGAAAACTGGAGGCTCAACCTTCAGACGTCGACCGAAACCCCCTGGCTAGAGTCCGGAAGAGGAGAATG GAATTCCTGGTGTAGCGGTGAAATGCGCAGATATCAGGAAGAACACCCGTGGCGAAAGCGGTTCTCTGGG ACGGTACTGACGCTGAGACGCGAAAGCGTGGGGAGCGAACAGGATTAGATACCCTGGTAGTCCACGCCGT AAACGATGGGTGCTAGGTGTGGGGGGTGTCGACTCCCCCCGTGCCGAAGCTAACGCATTAAGCACCCCGC CTGGGGAGTACGGCCGCAAGGCTAAAACTCAAAGGAATTGACGG	Gaiella occulta gen. nov., sp. nov., a novel representative of a deep branching phylogenetic lineage within the class Actinobacteria and proposal of Gaiellaceae fam. nov. and Gaiellales ord. nov
Solirubrobacter taibaiensis seq	113	1	Zn4_226339	NR_134176.1	113	>Solirubrobacter taibaiensis strain GTJR-20 partial 16S ribosomal RNA	ACGTAGGGGGCGAGCGTTGTCCGGAATCATTGGGCGTAAAGCGCGTGTAGGCGGTCCGGTAAGTCCGCTG TGAAAGTCGGGGGCTCAACCCTCGGATGCCGGTGGATACTGTCGGGCTTGAGTACGGAAGAGGCGAGTGG AATTCCTGGTGTAGCGGTGAAATGCGCAGATATCAGGAGGAACACCAATTGCGAAGGCAGCTCGCTGGGA CGTTACTGACGCTGAGACGCGAAAGCGTGGGGAGCAAACAGGATTAGATACCCTGGTAGTCCACGCTGTA AACGATGGGCACTAGGTGTGGGGGGTGTCGACTCCCTCCGTGCCGAAGCTAACGCATTAAGTGCCCCGCC TGGGGAGTACGGCCGCAAGGCTAAAACTCAAAGGAATTGACGG	Solirubrobacter taibaiensis sp. nov., isolated from a stem of Phytolacca acinosa Roxb
Thermoleophilum seq	164	1	Zn2_114939	KJ473551.1	164	>Conexibacter arvalis strain KV-962 partial 16S ribosomal RNA gene	TACGTAGGGGGCGAGCGTTGTCCGGAATCATTGGGCGTAAAGCGCGTGTAGGCGGTTCGGTAAGTCTGCT GTGAAAGTCCAGGGCTCAACCCTGGAATGCCGGTGGATACTGCTGAGCTTGAGTCCGGAAGAGGCGAGTG GAATTCCTGGTGTAGCGGTGAAATGCGCAGATATCAGGAGGAACACCAATGGCGAAGGCAGCTCGCTGGG ACGTGACTGACGCTGAGACGCGAAAGCGTGGGGAGCAAACAGGATTAGATACCCTGGTAGTCCACGCCGT AAACGATGGGCACTAGGTGTGGGGGGTGTCGACTCCCTCCGTGCCGACGCTAACGCATTAAGTGCCCCGC CTGGGGAGTACGGCCGCAAGGCTAAAACTCAAAGGAATTGACGG	Conexibacter arvalis sp. nov., isolated from a cultivated field soil sample

## Sheet: Proteobacteria
DA_Analysis	ManOTU	A_rlog	B_rlog	A_raw	B_raw	A_DESeq	B_DESeq	basemean_DESeq	Final_Regulation	log2FoldChange	lfcSE	stat	pvalue	padj	Kingdom	Phylum	Class	Order	-	Genus	Species
Control vs 3M	Alphaproteobacteria	7.57619	7.95317	186	255	193.997	277.615	236.609	3M	0.517392	0.175661	2.9454	0.00322541	0.0284422	Bacteria	Proteobacteria	Alphaproteobacteria	Alphaproteobacteria	Alphaproteobacteria	Alphaproteobacteria	Alphaproteobacteria
Control vs 3M	Phenylobacterium	3.52798	4.35869	9	24	9.94547	26.1143	17.5433	3M	1.38977	0.433858	3.20329	0.00135868	0.0149763	Bacteria	Proteobacteria	Alphaproteobacteria	Caulobacterales	Caulobacteraceae	Phenylobacterium	Phenylobacterium
Lead vs 3M	Caulobacterales	3.35933	4.22263	8	24	9.26919	26.5453	15.4272	3M	1.52512	0.489064	3.11845	0.00181806	0.0204421	Bacteria	Proteobacteria	Alphaproteobacteria	Caulobacterales	Caulobacterales	Caulobacterales	Caulobacterales
Control vs 3M	Pseudolabrys taiwanensis	1.26011	2.46892	0	10	1.30004	12.0289	4.53458	3M	INF	0.979014	3.2693	0.00107813	0.0134075	Bacteria	Proteobacteria	Alphaproteobacteria	Rhizobiales	Xanthobacteraceae	Pseudolabrys	Pseudolabrys taiwanensis
Lead vs 3M	Pseudolabrys taiwanensis	1.27753	2.46892	0	10	1.39136	12.0289	4.53458	3M	INF	0.976891	3.20786	0.00133726	0.0166616	Bacteria	Proteobacteria	Alphaproteobacteria	Rhizobiales	Xanthobacteraceae	Pseudolabrys	Pseudolabrys taiwanensis
Control vs Zinc	Rhodobacter	2.23222	3.05457	2	12	3.75538	12.2666	7.21841	Zinc	1.74926	0.573621	3.04951	0.00229214	0.0404495	Bacteria	Proteobacteria	Alphaproteobacteria	Rhodobacterales	Rhodobacteraceae	Rhodobacter	Rhodobacter
Lead vs 3M	Rhodobacter	1.98266	2.93294	1	8	1.9323	10.3436	7.21841	3M	2.45364	0.700676	3.50182	0.000462086	0.00788558	Bacteria	Proteobacteria	Alphaproteobacteria	Rhodobacterales	Rhodobacteraceae	Rhodobacter	Rhodobacter
Lead vs Zinc	Rhodobacter	1.98266	3.05457	1	12	1.9323	12.2666	7.21841	Zinc	2.7086	0.691442	3.91732	8.95402e-05	0.0064648	Bacteria	Proteobacteria	Alphaproteobacteria	Rhodobacterales	Rhodobacteraceae	Rhodobacter	Rhodobacter
Control vs 3M	Reyranella massiliensis	0.984278	2.08317	0	8	1.04272	10.7051	3.46489	3M	INF	0.959821	3.48473	0.000492642	0.0074666	Bacteria	Proteobacteria	Alphaproteobacteria	Rhodospirillales	Rhodospirillales	Reyranella	Reyranella massiliensis
Copper vs 3M	Reyranella massiliensis	1.07272	2.08317	0	8	1.42626	10.7051	3.46489	3M	INF	0.904342	3.18552	0.00144496	0.032367	Bacteria	Proteobacteria	Alphaproteobacteria	Rhodospirillales	Rhodospirillales	Reyranella	Reyranella massiliensis
Lead vs 3M	Reyranella massiliensis	1.05367	2.08317	0	8	1.39136	10.7051	3.46489	3M	INF	0.902269	3.28024	0.00103719	0.0140631	Bacteria	Proteobacteria	Alphaproteobacteria	Rhodospirillales	Rhodospirillales	Reyranella	Reyranella massiliensis
Control vs 3M	Rhodospirillales	3.46757	4.52312	8	30	9.914	34.1646	17.437	3M	1.78307	0.455348	3.91584	9.00916e-05	0.00189976	Bacteria	Proteobacteria	Alphaproteobacteria	Rhodospirillales	Rhodospirillales	Rhodospirillales	Rhodospirillales
Copper vs 3M	Rhodospirillales	3.36941	4.52312	7	30	8.76603	34.1646	17.437	3M	1.94585	0.469247	4.14675	3.37221e-05	0.00188844	Bacteria	Proteobacteria	Alphaproteobacteria	Rhodospirillales	Rhodospirillales	Rhodospirillales	Rhodospirillales
Lead vs 3M	Rhodospirillales	3.52049	4.52312	9	30	10.9139	34.1646	17.437	3M	1.6507	0.452173	3.65059	0.00026164	0.00502567	Bacteria	Proteobacteria	Alphaproteobacteria	Rhodospirillales	Rhodospirillales	Rhodospirillales	Rhodospirillales
Control vs 3M	Erythrobacter	0.844209	1.61658	0	5	1.04272	6.18784	2.49942	3M	INF	0.93551	2.76135	0.00575624	0.0443139	Bacteria	Proteobacteria	Alphaproteobacteria	Sphingomonadales	Erythrobacteraceae	Erythrobacter	Erythrobacter
Control vs 3M	Porphyrobacter	2.09205	4.02553	1	27	2.34276	30.6866	9.71892	3M	3.71776	0.64428	5.77041	7.90772e-09	4.79405e-07	Bacteria	Proteobacteria	Alphaproteobacteria	Sphingomonadales	Erythrobacteraceae	Porphyrobacter	Porphyrobacter
Copper vs 3M	Porphyrobacter	2.40573	4.02553	3	27	4.62135	30.6866	9.71892	3M	2.7389	0.559927	4.89153	1.00054e-06	0.00018899	Bacteria	Proteobacteria	Alphaproteobacteria	Sphingomonadales	Erythrobacteraceae	Porphyrobacter	Porphyrobacter
Lead vs 3M	Porphyrobacter	2.44445	4.02553	4	27	4.92968	30.6866	9.71892	3M	2.61185	0.543538	4.80527	1.54544e-06	0.000100164	Bacteria	Proteobacteria	Alphaproteobacteria	Sphingomonadales	Erythrobacteraceae	Porphyrobacter	Porphyrobacter
Zinc vs 3M	Porphyrobacter	2.52503	4.02553	5	27	6.01416	30.6866	9.71892	3M	2.39094	0.521851	4.58165	4.61321e-06	0.000708896	Bacteria	Proteobacteria	Alphaproteobacteria	Sphingomonadales	Erythrobacteraceae	Porphyrobacter	Porphyrobacter
Control vs 3M	Novosphingobium naphthalenivorans	1.16836	1.90833	0	8	1.34204	9.30556	3.8945	3M	INF	1.00182	2.8271	0.00469717	0.0379688	Bacteria	Proteobacteria	Alphaproteobacteria	Sphingomonadales	Sphingomonadaceae	Novosphingobium	Novosphingobium naphthalenivorans
Control vs 3M	Sphingomonadaceae	2.45962	3.3408	3	13	3.93347	14.83	9.65516	3M	1.89127	0.648816	2.91496	0.00355729	0.0308087	Bacteria	Proteobacteria	Alphaproteobacteria	Sphingomonadales	Sphingomonadaceae	Sphingomonadaceae	Sphingomonadaceae
Control vs 3M	Sphingomonas	4.52869	5.96775	18	79	20.0771	91.036	43.4471	3M	2.17303	0.395839	5.48969	4.02634e-08	2.16975e-06	Bacteria	Proteobacteria	Alphaproteobacteria	Sphingomonadales	Sphingomonadaceae	Sphingomonas	Sphingomonas
Copper vs 3M	Sphingomonas	5.07329	5.96775	31	79	36.1997	91.036	43.4471	3M	1.32029	0.382364	3.45298	0.000554433	0.0165591	Bacteria	Proteobacteria	Alphaproteobacteria	Sphingomonadales	Sphingomonadaceae	Sphingomonas	Sphingomonas
Lead vs 3M	Sphingomonas	4.73618	5.96775	23	79	26.1207	91.036	43.4471	3M	1.79734	0.389025	4.6201	3.83547e-06	0.000176815	Bacteria	Proteobacteria	Alphaproteobacteria	Sphingomonadales	Sphingomonadaceae	Sphingomonas	Sphingomonas
Control vs 3M	Azohydromonas lata	2.04105	1.19896	10	0	10.889	1.34556	4.11256	Control	-INF	1.00772	-2.99439	0.00274998	0.025165	Bacteria	Proteobacteria	Betaproteobacteria	Burkholderiales	Alcaligenaceae	Azohydromonas	Azohydromonas lata
Lead vs 3M	Methylibium	4.61104	3.51773	29	8	33.6385	9.95453	19.925	Lead	-1.72229	0.446058	-3.86114	0.000112858	0.00257716	Bacteria	Proteobacteria	Betaproteobacteria	Burkholderiales	N/A (methylibium monophyletic group)	Methylibium	Methylibium
Control vs 3M	Piscinibacter aquaticus	4.03283	3.09913	19	4	20.3241	5.94109	16.6563	Control	-1.77567	0.531787	-3.33907	0.000840606	0.0113248	Bacteria	Proteobacteria	Betaproteobacteria	Burkholderiales	N/A (methylibium monophyletic group)	Piscinibacter	Piscinibacter aquaticus
Lead vs 3M	Piscinibacter aquaticus	4.29725	3.09913	24	4	27.4478	5.94109	16.6563	Lead	-2.19623	0.526184	-4.17388	2.99451e-05	0.000812041	Bacteria	Proteobacteria	Betaproteobacteria	Burkholderiales	N/A (methylibium monophyletic group)	Piscinibacter	Piscinibacter aquaticus
Control vs 3M	Rhizobacter dauci	2.42791	1.48477	8	0	10.0662	1.67362	4.76506	Control	-INF	0.855442	-3.05251	0.00226934	0.0211659	Bacteria	Proteobacteria	Betaproteobacteria	Burkholderiales	N/A (methylibium monophyletic group)	Rhizobacter	Rhizobacter dauci
Lead vs 3M	Curvibacter delicatus	0.94297	1.69183	0	5	1.08545	6.53039	2.78516	3M	INF	0.946849	2.77379	0.00554081	0.0438083	Bacteria	Proteobacteria	Betaproteobacteria	Burkholderiales	Comamonadaceae	Curvibacter	Curvibacter delicatus
Lead vs Zinc	Polaromonas	4.42017	3.35313	25	6	28.3469	7.69134	20.9334	Lead	-1.89332	0.585315	-3.23471	0.00121766	0.0338135	Bacteria	Proteobacteria	Betaproteobacteria	Burkholderiales	Comamonadaceae	Polaromonas	Polaromonas
Zinc vs Copper	Polaromonas	3.35313	4.4942	6	24	7.69134	28.6004	20.9334	Copper	1.91169	0.586088	3.26177	0.00110719	0.0489009	Bacteria	Proteobacteria	Betaproteobacteria	Burkholderiales	Comamonadaceae	Polaromonas	Polaromonas
Control vs 3M	Polaromonas vacuolata	1.73796	3.50654	0	22	1.04272	24.4029	9.19117	3M	INF	1.03481	4.40892	1.03888e-05	0.000359898	Bacteria	Proteobacteria	Betaproteobacteria	Burkholderiales	Comamonadaceae	Polaromonas	Polaromonas vacuolata
Control vs Zinc	Polaromonas vacuolata	1.73796	2.66335	0	8	1.04272	9.6905	9.19117	Zinc	INF	1.04949	3.06624	0.00216768	0.0404495	Bacteria	Proteobacteria	Betaproteobacteria	Burkholderiales	Comamonadaceae	Polaromonas	Polaromonas vacuolata
Lead vs 3M	Polaromonas vacuolata	2.19416	3.50654	3	22	4.17919	24.4029	9.19117	3M	2.50965	0.825334	3.04076	0.00235979	0.0249919	Bacteria	Proteobacteria	Betaproteobacteria	Burkholderiales	Comamonadaceae	Polaromonas	Polaromonas vacuolata
Lead vs 3M	Ramlibacter tataouinensis	2.85339	3.75132	4	16	5.59497	18.44	12.5929	3M	1.72682	0.625093	2.76249	0.00573615	0.0440727	Bacteria	Proteobacteria	Betaproteobacteria	Burkholderiales	Comamonadaceae	Ramlibacter	Ramlibacter tataouinensis
Lead vs Zinc	Ramlibacter tataouinensis	2.85339	3.79537	4	22	5.59497	21.8043	12.5929	Zinc	1.97406	0.619416	3.18698	0.00143767	0.0370713	Bacteria	Proteobacteria	Betaproteobacteria	Burkholderiales	Comamonadaceae	Ramlibacter	Ramlibacter tataouinensis
Control vs 3M	Herbaspirillum seropedicae	1.04105	1.99636	0	8	1.27219	8.87745	3.14366	3M	INF	0.866397	3.236	0.00121219	0.0144453	Bacteria	Proteobacteria	Betaproteobacteria	Burkholderiales	Oxalobacteraceae	Herbaspirillum	Herbaspirillum seropedicae
Lead vs 3M	Herbaspirillum seropedicae	1.00414	1.99636	0	8	1.08545	8.87745	3.14366	3M	INF	0.923136	3.32169	0.000894742	0.0124993	Bacteria	Proteobacteria	Betaproteobacteria	Burkholderiales	Oxalobacteraceae	Herbaspirillum	Herbaspirillum seropedicae
Control vs 3M	Herminiimonas aquatilis	0.85286	1.63139	0	6	1.04272	6.97019	2.7402	3M	INF	0.977139	2.83867	0.00453017	0.0372395	Bacteria	Proteobacteria	Betaproteobacteria	Burkholderiales	Oxalobacteraceae	Herminiimonas	Herminiimonas aquatilis
Lead vs 3M	Herminiimonas aquatilis	0.864529	1.63139	0	6	1.08545	6.97019	2.7402	3M	INF	0.977139	2.78608	0.00533492	0.0438083	Bacteria	Proteobacteria	Betaproteobacteria	Burkholderiales	Oxalobacteraceae	Herminiimonas	Herminiimonas aquatilis
Lead vs 3M	Massilia	1.59331	2.42094	1	7	1.80126	8.43919	4.77091	3M	2.18563	0.787195	2.77648	0.00549519	0.0438083	Bacteria	Proteobacteria	Betaproteobacteria	Burkholderiales	Oxalobacteraceae	Massilia	Massilia
Control vs 3M	Oxalicibacterium horti	0.834181	1.63612	0	6	1.29933	8.01108	2.73072	3M	INF	0.945066	2.74299	0.00608823	0.0461374	Bacteria	Proteobacteria	Betaproteobacteria	Burkholderiales	Oxalobacteraceae	Oxalicibacterium	Oxalicibacterium horti
Lead vs 3M	Oxalicibacterium horti	0.792691	1.63612	0	6	1.08545	8.01108	2.73072	3M	INF	0.998475	2.86667	0.00414817	0.0374962	Bacteria	Proteobacteria	Betaproteobacteria	Burkholderiales	Oxalobacteraceae	Oxalicibacterium	Oxalicibacterium horti
Copper vs 3M	Thiobacillus thioparus	2.78376	4.12816	2	28	3.90284	34.9737	18.341	3M	3.13606	0.77998	4.02069	5.80271e-05	0.00263049	Bacteria	Proteobacteria	Betaproteobacteria	Hydrogenophilales	Hydrogenophilaceae	Thiobacillus	Thiobacillus thioparus
Control vs 3M	Methylobacillus	5.11291	7.79357	23	333	24.9622	352.263	143.343	3M	3.82225	0.570852	6.69569	2.14657e-11	5.20543e-09	Bacteria	Proteobacteria	Betaproteobacteria	Methylophilales	Methylophilaceae	Methylobacillus	Methylobacillus
Control vs Copper	Methylobacillus	5.11291	6.48913	23	92	24.9622	108.982	143.343	Copper	2.12822	0.574226	3.70624	0.000210361	0.0136068	Bacteria	Proteobacteria	Betaproteobacteria	Methylophilales	Methylophilaceae	Methylobacillus	Methylobacillus
Control vs Zinc	Methylobacillus	5.11291	6.80741	23	192	24.9622	198.653	143.343	Zinc	2.99437	0.57173	5.23738	1.62868e-07	2.44302e-05	Bacteria	Proteobacteria	Betaproteobacteria	Methylophilales	Methylophilaceae	Methylobacillus	Methylobacillus
Copper vs 3M	Methylobacillus	6.48913	7.79357	92	333	108.982	352.263	143.343	3M	1.69403	0.556416	3.04453	0.00233041	0.0453924	Bacteria	Proteobacteria	Betaproteobacteria	Methylophilales	Methylophilaceae	Methylobacillus	Methylobacillus
Lead vs 3M	Methylobacillus	5.31766	7.79357	28	333	31.8536	352.263	143.343	3M	3.46911	0.567308	6.11503	9.65364e-10	2.22516e-07	Bacteria	Proteobacteria	Betaproteobacteria	Methylophilales	Methylophilaceae	Methylobacillus	Methylobacillus
Lead vs Zinc	Methylobacillus	5.31766	6.80741	28	192	31.8536	198.653	143.343	Zinc	2.64123	0.568192	4.64849	3.34379e-06	0.000603554	Bacteria	Proteobacteria	Betaproteobacteria	Methylophilales	Methylophilaceae	Methylobacillus	Methylobacillus
Control vs 3M	Methylophilus methylotrophus	0.863894	1.59028	0	6	1.34204	7.70322	2.76717	3M	INF	0.948527	2.71922	0.0065436	0.0466712	Bacteria	Proteobacteria	Betaproteobacteria	Methylophilales	Methylophilaceae	Methylophilus	Methylophilus methylotrophus
Lead vs 3M	Methylophilus methylotrophus	0.819445	1.59028	0	6	1.08545	7.70322	2.76717	3M	INF	1.00382	2.85276	0.00433409	0.0384234	Bacteria	Proteobacteria	Betaproteobacteria	Methylophilales	Methylophilaceae	Methylophilus	Methylophilus methylotrophus
Control vs 3M	Nitrosospira	1.39298	3.18332	0	19	1.55593	21.9036	5.78828	3M	INF	0.773821	4.92556	8.4121e-07	3.39989e-05	Bacteria	Proteobacteria	Betaproteobacteria	Nitrosomonadales	Nitrosomonadaceae	Nitrosospira	Nitrosospira
Copper vs 3M	Nitrosospira	1.33342	3.18332	0	19	1.14751	21.9036	5.78828	3M	INF	0.878629	4.839	1.30496e-06	0.00018899	Bacteria	Proteobacteria	Betaproteobacteria	Nitrosomonadales	Nitrosomonadaceae	Nitrosospira	Nitrosospira
Lead vs 3M	Nitrosospira	1.4455	3.18332	1	19	1.80126	21.9036	5.78828	3M	3.55662	0.743798	4.7817	1.7382e-06	0.000100164	Bacteria	Proteobacteria	Betaproteobacteria	Nitrosomonadales	Nitrosomonadaceae	Nitrosospira	Nitrosospira
Zinc vs 3M	Nitrosospira	1.57571	3.18332	2	19	2.53305	21.9036	5.78828	3M	3.12682	0.677323	4.61644	3.9038e-06	0.000708896	Bacteria	Proteobacteria	Betaproteobacteria	Nitrosomonadales	Nitrosomonadaceae	Nitrosospira	Nitrosospira
Control vs 3M	Azoarcus	6.31881	7.25523	71	172	73.8151	184.655	135.576	3M	1.32339	0.355552	3.72207	0.000197596	0.00342265	Bacteria	Proteobacteria	Betaproteobacteria	Rhodocyclales	Rhodocyclaceae	Azoarcus	Azoarcus
Control vs Copper	Azoarcus	6.31881	7.2654	71	160	73.8151	186.42	135.576	Copper	1.33473	0.355723	3.75216	0.000175318	0.0136068	Bacteria	Proteobacteria	Betaproteobacteria	Rhodocyclales	Rhodocyclaceae	Azoarcus	Azoarcus
Control vs Zinc	Dechloromonas	2.22121	3.77838	2	36	2.77385	37.956	12.4596	Zinc	3.75443	0.81043	4.63264	3.61024e-06	0.000361024	Bacteria	Proteobacteria	Betaproteobacteria	Rhodocyclales	Rhodocyclaceae	Dechloromonas	Dechloromonas
Lead vs Zinc	Dechloromonas	2.30688	3.77838	2	36	3.434	37.956	12.4596	Zinc	3.4549	0.791668	4.36407	1.27664e-05	0.00153622	Bacteria	Proteobacteria	Betaproteobacteria	Rhodocyclales	Rhodocyclaceae	Dechloromonas	Dechloromonas
Control vs 3M	Sterolibacterium	3.12397	4.66803	6	37	7.12328	42.0043	23.8361	3M	2.57669	0.825017	3.1232	0.00178896	0.0180759	Bacteria	Proteobacteria	Betaproteobacteria	Rhodocyclales	Rhodocyclaceae	Sterolibacterium	Sterolibacterium
Lead vs 3M	Deltaproteobacteria	8.055	7.36124	288	145	318.737	163.862	251.953	Lead	-0.962228	0.318693	-3.0193	0.00253363	0.0251928	Bacteria	Proteobacteria	Deltaproteobacteria	Deltaproteobacteria	Deltaproteobacteria	Deltaproteobacteria	Deltaproteobacteria
Control vs 3M	Desulfuromonadales	5.35001	6.2136	35	80	37.7266	87.9405	66.2959	3M	1.22966	0.312485	3.9351	8.31627e-05	0.00183336	Bacteria	Proteobacteria	Deltaproteobacteria	Desulfuromonadales	Desulfuromonadales	Desulfuromonadales	Desulfuromonadales
Control vs Zinc	Desulfuromonadales	5.35001	6.13458	35	80	37.7266	81.5462	66.2959	Zinc	1.11756	0.312348	3.57795	0.000346301	0.010389	Bacteria	Proteobacteria	Deltaproteobacteria	Desulfuromonadales	Desulfuromonadales	Desulfuromonadales	Desulfuromonadales
Lead vs 3M	Geobacteraceae	3.53701	2.55277	18	2	21.5515	3.55625	12.7926	Lead	-2.59673	0.765806	-3.39084	0.000696783	0.0107072	Bacteria	Proteobacteria	Deltaproteobacteria	Desulfuromonadales	Geobacteraceae	Geobacteraceae	Geobacteraceae
Control vs 3M	Haliangium	2.26428	3.40591	2	14	3.08545	17.3749	8.40317	3M	2.4667	0.618796	3.98629	6.71156e-05	0.00155005	Bacteria	Proteobacteria	Deltaproteobacteria	Myxococcales	Nannocystineae	Haliangium	Haliangium
Lead vs 3M	Haliangium	2.5001	3.40591	4	14	5.01621	17.3749	8.40317	3M	1.80449	0.568345	3.17499	0.0014984	0.017269	Bacteria	Proteobacteria	Deltaproteobacteria	Myxococcales	Nannocystineae	Haliangium	Haliangium
Copper vs 3M	Povalibacter uvarum	4.37183	3.29654	24	7	28.7481	8.37967	15.7938	Copper	-1.77902	0.479964	-3.70657	0.000210081	0.00855604	Bacteria	Proteobacteria	Gammaproteobacteria	Nevskiales	Sinobacteraceae	Povalibacter	Povalibacter uvarum
Control vs 3M	Pseudomonas aeruginosa	3.84233	2.63136	19	3	20.9374	4.27188	12.1209	Control	-2.3424	0.554571	-4.22381	2.40207e-05	0.000685297	Bacteria	Proteobacteria	Gammaproteobacteria	Pseudomonadales	Pseudomonadaceae	Pseudomonas	Pseudomonas aeruginosa
Control vs Zinc	Pseudomonas aeruginosa	3.84233	2.81662	19	5	20.9374	5.87902	12.1209	Control	-1.85714	0.509981	-3.64158	0.000270966	0.00903219	Bacteria	Proteobacteria	Gammaproteobacteria	Pseudomonadales	Pseudomonadaceae	Pseudomonas	Pseudomonas aeruginosa		Povalibacter uvarum
Lead vs 3M	Pseudomonas aeruginosa	3.90086	2.63136	20	3	22.5061	4.27188	12.1209	Lead	-2.4465	0.553803	-4.41763	9.97899e-06	0.000328594	Bacteria	Proteobacteria	Gammaproteobacteria	Pseudomonadales	Pseudomonadaceae	Pseudomonas	Pseudomonas aeruginosa		Pseudomonas aeruginosa
Lead vs Zinc	Pseudomonas aeruginosa	3.90086	2.81662	20	5	22.5061	5.87902	12.1209	Lead	-1.96123	0.509146	-3.85201	0.000117154	0.00704879	Bacteria	Proteobacteria	Gammaproteobacteria	Pseudomonadales	Pseudomonadaceae	Pseudomonas	Pseudomonas aeruginosa		Pseudomonas alcaligenes
Control vs 3M	Pseudomonas alcaligenes	1.9086	1.15427	5	0	6.52378	1.0959	3.30861	Control	-INF	0.92408	-2.79562	0.00517996	0.0411849	Bacteria	Proteobacteria	Gammaproteobacteria	Pseudomonadales	Pseudomonadaceae	Pseudomonas	Pseudomonas alcaligenes		Rhodanobacter lindaniclasticus
Control vs 3M	Rhodanobacter lindaniclasticus	0.662403	1.6653	0	9	1.04272	11.804	3.21595	3M	INF	1.08013	3.22701	0.00125093	0.0144453	Bacteria	Proteobacteria	Gammaproteobacteria	Xanthomonadales	Rhodanobacteraceae	Rhodanobacter	Rhodanobacter lindaniclasticus		Lysobacter
Copper vs 3M	Rhodanobacter lindaniclasticus	0.695283	1.6653	0	9	1.14751	11.804	3.21595	3M	INF	1.08013	3.0945	0.00197143	0.0401455	Bacteria	Proteobacteria	Gammaproteobacteria	Xanthomonadales	Rhodanobacteraceae	Rhodanobacter	Rhodanobacter lindaniclasticus		Lysobacter mobilis
Lead vs 3M	Rhodanobacter lindaniclasticus	0.67478	1.6653	0	9	1.08545	11.804	3.21595	3M	INF	1.08013	3.1785	0.00148037	0.017269	Bacteria	Proteobacteria	Gammaproteobacteria	Xanthomonadales	Rhodanobacteraceae	Rhodanobacter	Rhodanobacter lindaniclasticus		Xanthomonas
Zinc vs 3M	Rhodanobacter lindaniclasticus	0.648182	1.6653	0	9	1.00007	11.804	3.21595	3M	INF	1.08013	3.28419	0.00102277	0.0421318	Bacteria	Proteobacteria	Gammaproteobacteria	Xanthomonadales	Rhodanobacteraceae	Rhodanobacter	Rhodanobacter lindaniclasticus
Control vs 3M	Lysobacter	3.96107	6.22485	10	136	12.0244	143.573	47.6631	3M	3.58285	0.60129	5.95861	2.54395e-09	2.24408e-07	Bacteria	Proteobacteria	Gammaproteobacteria	Xanthomonadales	Xanthomonadaceae	Lysobacter	Lysobacter
Lead vs 3M	Lysobacter	4.14968	6.22485	14	136	16.0137	143.573	47.6631	3M	3.1564	0.592746	5.32505	1.00924e-07	9.30522e-06	Bacteria	Proteobacteria	Gammaproteobacteria	Xanthomonadales	Xanthomonadaceae	Lysobacter	Lysobacter
Zinc vs 3M	Lysobacter	4.35459	6.22485	19	136	20.3489	143.573	47.6631	3M	2.82814	0.584875	4.83546	1.32835e-06	0.000612369	Bacteria	Proteobacteria	Gammaproteobacteria	Xanthomonadales	Xanthomonadaceae	Lysobacter	Lysobacter
Control vs 3M	Lysobacter mobilis	0.784473	1.75116	0	8	1.04272	9.14155	2.84115	3M	INF	0.984206	3.21612	0.00129937	0.0146557	Bacteria	Proteobacteria	Gammaproteobacteria	Xanthomonadales	Xanthomonadaceae	Lysobacter	Lysobacter mobilis
Lead vs 3M	Lysobacter mobilis	0.84854	1.75116	0	8	1.32405	9.14155	2.84115	3M	INF	0.931555	3.0078	0.00263143	0.0252727	Bacteria	Proteobacteria	Gammaproteobacteria	Xanthomonadales	Xanthomonadaceae	Lysobacter	Lysobacter mobilis
Zinc vs Copper	Xanthomonas	4.43608	5.74583	18	61	18.5422	71.213	43.8994	Copper	1.9373	0.47101	4.11308	3.90407e-05	0.0051729	Bacteria	Proteobacteria	Gammaproteobacteria	Xanthomonadales	Xanthomonadaceae	Xanthomonas	Xanthomonas
Annotation level	Renamed ManOTU	Kingdom	Phylum	Class	Order	Family	Genus	Species	Renamed Sub-ManOTU	Taxon_total_raw_count	number_of_SubManOTUs	SubManOTUrepresentative_SeqID	SubManOTUrepresentative_Accession#	SubManOTU_count	SubManOTUrepresentative_Sequence
Class	Uncharacterised Alphaproteobacteria	Bacteria	Proteobacteria	Alphaproteobacteria	Alphaproteobacteria	Alphaproteobacteria	Alphaproteobacteria	Alphaproteobacteria	Uncharacterised Alphaproteobacteria seq1	4426	22	Zn4_765101	HF584527.1	438	TACGGAGGGGGCCAGCGTTGCTCGGAATTATTGGGCGTAAAGGGCGCGTAGGCGGTTCGGTAAGTTTGATGTGAAATCCCATGGCTCAACCATGGAACTGCATCTCATACTGCCGGACTAGAGTCTGGGAGAGGGAAGTGGAATTCCCGGTGTAGCGGTGAAATGCGTAGATATCGGGAGGAACACCAGTGGCGAAGGCGGCTTCCTGGACCAGAACTGACGCTGATGCGCGAAAGCTAGGGGAGCAAACAGGATTAGATACCCTGGTAGTCCTAGCCTTAAACGATGTGCACTTGGTGTTGGGGGTATCGACCCCTCCAGTGCCGAAGCTAACGCATTAAGTGCACCGCCTGGGGAGTACGGTCGCAAGGCTGAAACTCAAATGAATTGACGG
Class	Uncharacterised Alphaproteobacteria	Bacteria	Proteobacteria	Alphaproteobacteria	Alphaproteobacteria	Alphaproteobacteria	Alphaproteobacteria	Alphaproteobacteria	Uncharacterised Alphaproteobacteria seq2	4426	22	Cu2_439182	AM935450.1	264	TACGAAGGGGGCTAGCGTTGTTCGGAATTACTGGGCGTAAAGGGCGCGTAGGCGGCCTTGTTAGTCGAGTGTGAAAGCCCTGGGCTTAACCCGGGAAGCGCGCTTGATACTGCAGGGCTTGAGTGTGGGAGAGGATGATGGAATTCCCAGTGTAGAGGTGAAATTCGTAGATATTGGGAAGAACACCGGTGGCGAAGGCGATCATCTGGACCACAACTGACGCTGAGGCGCGAAAGCGTGGGGAGCAAACAGGATTAGATACCCTGGTAGTCCACGCCGTAAACGATGTGTGCTAGACGCTGGAAGACCTAGTCTTTCGGTGTCGCAGCTAACGCTTTAAGCACACCGCCTGGGGAGTACGGCCGCAAGGTTAAAACTCAAAGGAATTGACGG
Class	Uncharacterised Alphaproteobacteria	Bacteria	Proteobacteria	Alphaproteobacteria	Alphaproteobacteria	Alphaproteobacteria	Alphaproteobacteria	Alphaproteobacteria	Uncharacterised Alphaproteobacteria seq3	4426	22	Zn4_701521	FJ711203.1	246	GACGAAGGGGGCTAGCGTTGTTCGGAATTACTGGGCGTAAAGCGCGTGTAGGCGGTTATCCAAGTCGGGTGTGAAAGCCTTGAGCTCAACTCAAGAAATGCACTCGGTACTGGGTGACTAGAGGACCGGAGAGGATAGTGGAATTCCCAGTGTAGTGGTGAAATACGTAGAGATTGGGAAGAACACCAGTGGCGAAGGCGGCTATCTGGACGGTTTCTGACGCTAAGACGCGAAAGCGTGGGGAGCAAACAGGATTAGATACCCTGGTAGTCCACGCCGTAAACGATGGGTGCTAGACGTTGGCGAGCTTGCTCGTCAGTGTCGCAGCTAACGCGTTAAGCACCCCGCCTGGGGAGTACGGCCGCAAGGTTGAAACTCAAAGGAATTGACGG
Class	Uncharacterised Alphaproteobacteria	Bacteria	Proteobacteria	Alphaproteobacteria	Alphaproteobacteria	Alphaproteobacteria	Alphaproteobacteria	Alphaproteobacteria	Uncharacterised Alphaproteobacteria seq4	4426	22	Zn2_430896	FM877652.1	170	TACGAAGGGGGCTAGCGTTGCTCGGAATCACTGGGCGTAAAGCGCACGTAGGCGGCTTTCTAAGTCAGGGGTGAAATCCTGGAGCTCAACTCCAGAACTGCCTTTGATACTGGGAAGCTTGAGTTCGGGAGAGGTGAGTGGAACTGCGAGTGTAGAGGTGAAATTCGTAGATATTCGCAAGAACACCAGTGGCGAAGGCGGCTCACTGGCCCGATACTGACGCTGAGGTGCGAAAGCGTGGGGAGCAAACAGGATTAGATACCCTGGTAGTCCACGCCGTAAACGATGGATGCTAGCCGTTGGCCGGTTTACCGGTCAGTGGCGCAGCTAACGCATTAAGCATCCCGCCTGGGGAGTACGGTCGCAAGATTAAAACTCAAAGGAATTGACGG
Class	Uncharacterised Alphaproteobacteria	Bacteria	Proteobacteria	Alphaproteobacteria	Alphaproteobacteria	Alphaproteobacteria	Alphaproteobacteria	Alphaproteobacteria	Uncharacterised Alphaproteobacteria seq5	4426	22	Zn4_555975	AM935307.1	160	GACGAAGGGGGCTAGCGTTGTTCGGAATTACTGGGCGTAAAGCGCGTGTAGGCGGTTGCCCAAGTCGGGTGTGAAAGCCTTGAGCTCAACTCAAGAAATGCACTCGGTACTGGGTGGCTAGAGGACCGGAGAGGATAGTGGAATTCCCAGTGTAGTGGTGAAATACGTAGAGATTGGGAAGAACACCAGTGGCGAAGGCGGCTATCTGGACGGTTTCTGACGCTAAGACGCGAAAGCGTGGGGAGCAAACAGGATTAGATACCCTGGTAGTCCACGCCGTAAACGATGGGTGCTAGACGTTGGCGAGCTTGCTCGTCAGTGTCGCAGCTAACGCGTTAAGCACCCCGCCTGGGGAGTACGGCCGCAAGGTTGAAACTCAAAGGAATTGACGG
Class	Uncharacterised Alphaproteobacteria	Bacteria	Proteobacteria	Alphaproteobacteria	Alphaproteobacteria	Alphaproteobacteria	Alphaproteobacteria	Alphaproteobacteria	Uncharacterised Alphaproteobacteria seq6	4426	22	Pb4_394981	JN178894.1	146	TACGAAGGGGGCTAGCGTTGTTCGGAATTACTGGGCGTAAAGGGCGTGTAGGCGGCCCGTTAAGTCAGGTGTGAAATTCCTGGGCTCAACCCAGGACGTGCGCCTGAGACTGGCGGGCTTGAGTCCGGGAGAGGATGGTGGAACTCCCAGTGTAGAGGTGAAATTCGTAGATATTGGGAAGAACACCCGTGGCGAAGGCGGCCATCTGGACCGGTACTGACGCTAAGGCGCGACAGCGTGGGGAGCAAACAGGATTAGATACCCTGGTAGTCCACGCCGTAAACGATGAGTGCTAGACGTTGGGAAGCCTAGCTTTTCAGTGTCGCAGCTAACGCATTAAGCACTCCGCCTGGGGAGTACGGCCGCAAGGTTGAAACTCAAAGGAATTGACGG
Class	Uncharacterised Alphaproteobacteria	Bacteria	Proteobacteria	Alphaproteobacteria	Alphaproteobacteria	Alphaproteobacteria	Alphaproteobacteria	Alphaproteobacteria	Uncharacterised Alphaproteobacteria seq7	4426	22	3M2_469207	AB121772.1	128	TACGAAGGGGGCTAGCGTTGCTCGGAATCACTGGGCGTAAAGCGCACGTAGGCGGCTTCTTAAGTCAGGGGTGAAATCCTGGAGCTCAACTCCAGAACTGCCTTTGATACTGAGAAGCTTGAGTTCGGGAGAGGTGAGTGGAACTGCGAGTGTAGAGGTGAAATTCGTAGATATTCGCAAGAACACCAGTGGCGAAGGCGGCTCACTGGCCCGATACTGACGCTGAGGTGCGAAAGCGTGGGGAGCAAACAGGATTAGATACCCTGGTAGTCCACGCCGTAAACGATGGATGCTAGCCGTTGGCAGGCTTGCCTGTCAGTGGCGCAGCTAACGCATTAAGCATCCCGCCTGGGGAGTACGGTCGCAAGATTAAAACTCAAAGGAATTGACGG
Class	Uncharacterised Alphaproteobacteria	Bacteria	Proteobacteria	Alphaproteobacteria	Alphaproteobacteria	Alphaproteobacteria	Alphaproteobacteria	Alphaproteobacteria	Uncharacterised Alphaproteobacteria seq8	4426	22	Zn4_608365	AM935214.1	106	GACGAAGGGGGCTAGCGTTGTTCGGAATTACTGGGCGTAAAGCGAGTGTAGGTGGTTGTCCAAGTTGGATGTGAAAGCCTTGAGCTCAACTCAAGAAATGCATTCAGGACTGGGCGGCTAGAGGACCGGAGAGGATAGTGGAATTCCCAGTGTAGTGGTGAAATACGTAGAGATTGGGAAGAACACCAGTGGCGAAGGCGGCTATCTGGACGGTTTCTGACACTAAGACTCGAAAGCGTGGGGAGCAAACAGGATTAGATACCCTGGTAGTCCACGCCGTAAACGATGGGTGCTAGACGTTGGCGAGCTTGCTCGTCAGTGTCGCAGCTAACGCGTTAAGCACCCCGCCTGGGGAGTACGGCCGCAAGGTTGAAACTCAAAGGAATTGACGG
Class	Uncharacterised Alphaproteobacteria	Bacteria	Proteobacteria	Alphaproteobacteria	Alphaproteobacteria	Alphaproteobacteria	Alphaproteobacteria	Alphaproteobacteria	Uncharacterised Alphaproteobacteria seq9	4426	22	Zn4_557626	AM936241.1	103	TACGAAGGGGGCAAGCGTTGTTCGGAATTACTGGGCGTAAAGGGCGCGTAGGCGGCCGATCAAGTCAGGCGTGAAATTCCCGGGCTCAACCTGGGGGCTGCGCTTGATACTGATTGGCTTGAATGCGGGAGAGGATAGTGGAATTCCCAGTGTAGAGGTGAAATTCGTAGATATTGGGAAGAACACCAGTGGCGAAGGCGGCTATCTGGCCCGTGATTGACGCTGAGGCGCGAAAGCGTGGGGAGCAAACAGGATTAGATACCCTGGTAGTCCACGCCGTAAACGATGAATGCTAGACGTTGGCGAGCATGCTCGTCAGTGTCGCAGCTAACGCATTAAGCATTCCGCCTGGGGAGTACGGTCGCAAGATTAAAACTCAAAGGAATTGACGG
Class	Uncharacterised Alphaproteobacteria	Bacteria	Proteobacteria	Alphaproteobacteria	Alphaproteobacteria	Alphaproteobacteria	Alphaproteobacteria	Alphaproteobacteria	Uncharacterised Alphaproteobacteria seq10	4426	22	CK2_421410	AJ518778.1	102	TACGAAGGGGGCTAGCGTTGTTCGGAATTACTGGGCGTAAAGCGCGCGCAGGCGGTTCTTCAAGTCAGAGGTGAAAGCCCAGGGCTCAACCCTGGAATGGCCTTTGAGACTAGAGAACTAGGGTACGGGAGAGGTGAGTGGAATTCCGAGTGTAGAGGTGAAATTCGTAGATATTCGGAAGAACACCAGTGGCGAAGGCGGCTCACTGGCCCGTTACCGACGCTCAGGCGCGACAGCGTGGGGAGCAAACAGGATTAGATACCCTGGTAGTCCACGCCGTAAACGATGGATGCTAGCCGTTGGTAAGCTTGCTTATCAGTGGCGCAGCTAACGCATTAAGCGTCCCGCCTGGGGAGTACGGCCGCAAGGTTGAAACTCAAAGGAATTGACGG
Class	Uncharacterised Alphaproteobacteria	Bacteria	Proteobacteria	Alphaproteobacteria	Alphaproteobacteria	Alphaproteobacteria	Alphaproteobacteria	Alphaproteobacteria	Uncharacterised Alphaproteobacteria seq11	4426	22	Zn4_535435	GQ452992.1	80	TACGAAGGGGGCTAGCGTTGTTCGGAATTACTGGGCGTAAAGCGCGCGTAGGCGGTTTTGCAAGCCAGAGGTGAAATGCCTGAGCTCAACTTAGGAATTGCCTTTGGGACTGCGAGGCTTTGAGGACTGGAGAGGTGAGTGGAATTCCCAGTGTAGAGGTGAAATTCGTAGATATTGGGAAGAACACCAGTGGCGAAGGCGGCTCACTGGCCAGTTTCTGACGCTGCAGCGCGAAAGCGTGGGGATCAAACAGGATTAGATACCCTGGTAGTCCACGCTGTAAACGATGAGTGCTAGGCGTCGGCACGCTTGCGTGTCGGTGCCGCAGCTAACGCGTGAAGCACTCCGCCTGGGGAGTACGGTCGCAAGATTAAAACTCAAAGGAATTGACGG
Class	Uncharacterised Alphaproteobacteria	Bacteria	Proteobacteria	Alphaproteobacteria	Alphaproteobacteria	Alphaproteobacteria	Alphaproteobacteria	Alphaproteobacteria	Uncharacterised Alphaproteobacteria seq12	4426	22	Zn4_579518	HE613600.1	79	TACGAAGGGGGCTAGCGTTGTTCGGAATTACTGGGCGTAAAGGGCGCGTAGGCGGCCTTGTTAGTCGAGTGTGAAAGCCCTGGGCTTAACCCGGGAAGCGCGCTTGATACTGCAGGGCTTGAGTGTGGGAGAGGTTGGTGGAATTCCCAGTGTAGAGGTGAAATTCGTAGATATTGGGAAGAACACCGGTGGCGAAGGCGACCAACTGGACCACAACTGACGCTGAGGCGCGAAAGCGTGGGGAGCAAACAGGATTAGATACCCTGGTAGTCCACGCCGTAAACGATGTGTGCTAGACGCTGGAGGACCTAGTCTTTCGGTGTCGCAGCTAACGCTTTAAGCACACCGCCTGGGGAGTACGGCCGCAAGGTTAAAACTCAAATGAATTGACGG
Class	Uncharacterised Alphaproteobacteria	Bacteria	Proteobacteria	Alphaproteobacteria	Alphaproteobacteria	Alphaproteobacteria	Alphaproteobacteria	Alphaproteobacteria	Uncharacterised Alphaproteobacteria seq13	4426	22	Zn1_449574	AY922001.1	71	TACGAAGGGGGCTAGCGTTGCTCGGAATCACTGGGCGTAAAGCGCACGTAGGCGGCTTGTTAAGTCAGGGGTGAAATCCTGGAGCTCAACTCCAGAACTGCCTTTGATACTGGCGAGCTTGAGTCCGGGAGAGGTGAGTGGAACTGCGAGTGTAGAGGTGAAATTCGTAGATATTCGCAAGAACACCAGTGGCGAAGGCGGCTCACTGGCCCGGTACTGACGCTGAGGTGCGAAAGCGTGGGGAGCAAACAGGATTAGATACCCTGGTAGTCCACGCCGTAAACGATGGATGCTAGCCGTTGGCAGGCTTGCCTGTCAGTGGCGCAGCTAACGCATTAAGCATCCCGCCTGGGGAGTACGGTCGCAAGATTAAAACTCAAAGGAATTGACGG
Class	Uncharacterised Alphaproteobacteria	Bacteria	Proteobacteria	Alphaproteobacteria	Alphaproteobacteria	Alphaproteobacteria	Alphaproteobacteria	Alphaproteobacteria	Uncharacterised Alphaproteobacteria seq14	4426	22	Pb1_71315	AM935958.1	70	TACGAAGGGGGCGAGCGTTGTTCGGATTTACTGGGCGTAAAGGGCGCGCAGGCGGCGGACCAAGTCAGGCGTGAAAGCCCCGGGCTTAACCTGGGAGGTGCGTCTGGGACTGGTTTGCTAGAGTTCGGGAGAGGAGAGTGGAATTCCCAGTGTAGAGGTGAAATTCGTAGATATTGGGAAGAACACCGGTGGCGAAGGCGGCTCTCTGGACCGAGACTGACGCTGAGGCGCGAAAGCGTGGGGAGCAAACAGGATTAGATACCCTGGTAGTCCACGCTGTAAACGATGTGTGCTAGACGTTGGGGAGCCTAGCTCTTCGGTGTCGCAGCTAACGCGGTAAGCACACCGCCTGGGGAGTACGGCCGCAAGGTTAAAACTCAAAGGAATTGACGG
Class	Uncharacterised Alphaproteobacteria	Bacteria	Proteobacteria	Alphaproteobacteria	Alphaproteobacteria	Alphaproteobacteria	Alphaproteobacteria	Alphaproteobacteria	Uncharacterised Alphaproteobacteria seq15	4426	22	Pb3_83473	DQ514082.1	70	TACGAAGGGGGCTAGCGTTGTTCGGAATTACTGGGCGTAAAGCGCACGTAGGCGGGTCGTTAAGTCAGGGGTGAAATCCCGGAGCTCAACTCCGGAACTGCCTTTGATACTGGCGATCTAGAGATCGAGAGAGGTGAGTGGAATTCCGAGTGTAGAGGTGAAATTCGTAGATATTCGGAAGAACACCAGTGGCGAAGGCGGCTCACTGGCTCGATACTGACGCTGAGGTGCGAAAGCGTGGGGAGCAAACAGGATTAGATACCCTGGTAGTCCACGCCGTAAACTATGGGTGCTAGCCGTCAGGGAGCTTGCTCTTTGGTGGCGCAGCTAACGCATTAAGCACCCCGCCTGGGGAGTACGGTCGCAAGATTAAAACTCAAAGGAATTGACGG
Class	Uncharacterised Alphaproteobacteria	Bacteria	Proteobacteria	Alphaproteobacteria	Alphaproteobacteria	Alphaproteobacteria	Alphaproteobacteria	Alphaproteobacteria	Uncharacterised Alphaproteobacteria seq16	4426	22	Zn1_729820	FJ711207.1	70	GACGAAGGGGGCAAGCGTTGTTCGGAATTACTGGGCGTAAAGGGCGCGTAGGCGGCCATTTGAGTCAGACGTGAAAGGCCTGGGCTCAACCTGGGAATTGCGTTTGATACTGGATGGCTTGAGAGCGGGAGAGGATGGTGGAATTCCCAGTGTAGAGGTGAAATTCGTAGATATTGGGAAGAACACCGGTGGCGAAGGCGGCCATCTGGACCGTATCTGACGCTGAGGCGCGAAAGCGTGGGGAGCAAACAGGATTAGATACCCTGGTAGTCCACGCTGTAAACGATGAGTGCTGGACGTTGGCGGGCTTGCCTGCCGGTGTCGCAGCTAACGCGTTAAGCACTCCGCCTGGGGAGTACGGCCGCAAGGTTGAAACTCAAAGGAATTGACGG
Class	Uncharacterised Alphaproteobacteria	Bacteria	Proteobacteria	Alphaproteobacteria	Alphaproteobacteria	Alphaproteobacteria	Alphaproteobacteria	Alphaproteobacteria	Uncharacterised Alphaproteobacteria seq17	4426	22	Zn4_533794	JN825382.1	69	TACGAAGGGGGCTAGCGTTGTTCGGAATTACTGGGCGTAAAGGGCGTGTAGGCGGCCCGTTAAGACAGGTGTGAAATTCCTGGGCTCAACCCAGGACGTGCGCCTGTGACTGGCGGGCTTGAGTCCGGGAGAGGATGGTGGAACTCCCAGTGTAGAGGTGAAATTCGTAGATATTGGGAAGAACACCCGTGGCGAAGGCGGCCATCTGGACCGGTACTGACGCTAAGGCGCGACAGCGTGGGGAGCAAACAGGATTAGATACCCTGGTAGTCCACGCCGTAAACGATGAGTGCTAGACGTTGGGAAGCCTAGCTTTTCAGTGTCGCAGCTAACGCATTAAGCACTCCGCCTGGGGAGTACGGCCGCAAGGTTGAAACTCAAAGGAATTGACGG
Class	Uncharacterised Alphaproteobacteria	Bacteria	Proteobacteria	Alphaproteobacteria	Alphaproteobacteria	Alphaproteobacteria	Alphaproteobacteria	Alphaproteobacteria	Uncharacterised Alphaproteobacteria seq18	4426	22	Pb3_52746	AM936916.1	66	TACGGAGGGGGCGAGCGTTATTCGGAATTATTGGGCGTAAAGGGCGCGTAGGCGGCTTGACAAGTCAAAGGTGAAATCCCTCGGCTCAACTGAGGAACTGCCTTTGAAACTGTCTGGCTTGAGGCCGGGAGGGGGTAGCGGAATTCCCAGTGTAGCGGTGAAATGCGTAGATATTGGGAGGAACACCAGTGGCGAAGGCGGCTACCTGGACCGGTTCTGACGCTGATGCGCGAAAGCGTGGGTAGCAAACAGGATTAGATACCCTGGTAGTCCACGCTGTAAACGATGGGTGCTCGGTGTCGCGGGTATCGACCCCTGCGGTGCCTTAGCCAACGCGTTAAGCACCCCGCCTGGGGAGTACGGTCGCAAGGCTGAAACTCAAAGGAATTGACGG
Class	Uncharacterised Alphaproteobacteria	Bacteria	Proteobacteria	Alphaproteobacteria	Alphaproteobacteria	Alphaproteobacteria	Alphaproteobacteria	Alphaproteobacteria	Uncharacterised Alphaproteobacteria seq19	4426	22	Zn3_782965	AY921699.1	64	TACGAAGGGGGCTAGCGTTGTTCGGAATCACTGGGCGTAAAGCGCGTGTAGGCGGACTGTTAAGTCGGGGGTGAAATCCCGAGGCTCAACCTCGGAATTGCCTTCGATACTGGCAGTCTTTGAGTCCGGGAGAGGTGAGTGGAACTCCTAGTGTAGAGGTGAAATTCGTAGATATTAGGAAGAACACCAGTGGCGAAGGCGGCTCACTGGCCCGGTACTGACGCTGTGACGCGAAAGCGTGGGGAGCAAACAGGATTAGATACCCTGGTAGTCCACGCCGTAAACGATGGAAGCTAGCCGTCGGACAGCTTGCTGTTCGGTGGCGCAGCTAACGCTTTAAGCTTCCCGCCTGGGGAGTACGGTCGCAAGATTAAAACTCAAAGGAATTGACGG
Class	Uncharacterised Alphaproteobacteria	Bacteria	Proteobacteria	Alphaproteobacteria	Alphaproteobacteria	Alphaproteobacteria	Alphaproteobacteria	Alphaproteobacteria	Uncharacterised Alphaproteobacteria seq20	4426	22	Zn2_334538	JN038941.1	49	TACGAAGGGGACTAGCGTTGTTCGGAATTACTGGGCGTAAAGCGCACGTAGGCGGATTTGTAAGTCAGGGGTGAAATCCCGGGGCTCAACCTCGGAACTGCCTTTGATACTGCAAATCTCGAGTCCGATAGAGGTGGGTGGAATTCCTAGTGTAGAGGTGAAATTCGTAGATATTAGGAAGAACACCGGTGGCGAAGGCGGCCCACTGGATCGGTACTGACGCTGAGGTGCGAAAGCGTGGGGAGCAAACAGGATTAGATACCCTGGTAGTCCACGCCGTAAACGATGGATGCTAGCCGTCGGCAAGCTTGCTTGTCGGTGGCGCAGCTAACGCATTAAGCATCCCGCCTGGGGAGTACGGCCGCAAGGTTAAAACTCAAATGAATTGACGG
Class	Uncharacterised Alphaproteobacteria	Bacteria	Proteobacteria	Alphaproteobacteria	Alphaproteobacteria	Alphaproteobacteria	Alphaproteobacteria	Alphaproteobacteria	Uncharacterised Alphaproteobacteria seq21	4426	22	Cu1_350459	AY921820.1	45	TACGAAGGGGGCTAGCGTTGCTCGGAATCACTGGGCGTAAAGCGCACGTAGGCGGATTTCTAAGTCAGGGGTGAAATCCCGGAGCTCAACTCCGGAACTGCCTCTGATACTGGAGATCTCGAGTCCGGGAGAGGTGAGTGGAACTGCGAGTGTAGAGGTGAAATTCGTAGATATTCGCAAGAACACCAGTGGCGAAGGCGGCTCACTGGCCCGGTACTGACGCTGAGGTGCGAAAGCGTGGGGAGCAAACAGGATTAGATACCCTGGTAGTCCACGCCGTAAACGATGGATGCTAGCCGTTGGCAGGTTTACCTGTCAGTGGCGCAGCTAACGCATTAAGCATCCCGCCTGGGGAGTACGGTCGCAAGATTAAAACTCAAAGGAATTGACGG
Class	Uncharacterised Alphaproteobacteria	Bacteria	Proteobacteria	Alphaproteobacteria	Alphaproteobacteria	Alphaproteobacteria	Alphaproteobacteria	Alphaproteobacteria	Uncharacterised Alphaproteobacteria seq22	4426	22	Zn2_766108	KF182966.1	45	TACGAAGGGGGCTAGCGTTGCTCGGAATCACTGGGCGTAAAGCGCACGTAGGTGGGTCGTTAAGTCGGGGGTGAAATCCCAGGGCTCAACCCTGGAACTGCCTTCGATACTGGCGACCTTCGAGTCCGGGAGAGGTGAGTGGAACTGCGAGTGTAGAGGTGAAATTCGTAGATATTCGCAAGAACACCAGTGGCGAAGGCGGCTCACTGGCCCGGTACTGACACTGAGGTGCGAAAGCGTGGGGAGCAAACAGGATTAGATACCCTGGTAGTCCACGCCGTAAACGATGGAAGCTAGCCGTTGGTAAGCATGCTTATCAGTGGCGCAGCTAACGCATTAAGCTTCCCGCCTGGGGAGTACGGTCGCAAGATTAAAACTCAAAGGAATTGACGG
Genus	Phenylobacterium	Bacteria	Proteobacteria	Alphaproteobacteria	Caulobacterales	Caulobacteraceae	Phenylobacterium	Phenylobacterium	Phenylobacterium seq1	313	8	Zn4_94963	LC017574.1	92	TACGAAGGGGGCTAGCGTTGCTCGGAATTACTGGGCGTAAAGGGCGCGTAGGCGGACAGTTTAGTCAGAGGTGAAAGCCCAGGGCTCAACCTTGGAATTGCCTTTGATACTGGCTGTCTTGAGTTCGGGAGAGGTGAGTGGAATGCCGAGTGTAGAGGTGAAATTCGTAGATATTCGGCGGAACACCAGTGGCGAAGGCGACTCACTGGCCCGATACTGACGCTGAGGCGCGAAAGCGTGGGGAGCAAACAGGATTAGATACCCTGGTAGTCCACGCTGTAAACGATGAGTGCTAGTTGTCGGCATGCATGCATGTCGGTGACGCAGCTAACGCATTAAGCACTCCGCCTGGGGAGTACGGTCGCAAGATTAAAACTTAAAGGAATTGACGG
Genus	Phenylobacterium	Bacteria	Proteobacteria	Alphaproteobacteria	Caulobacterales	Caulobacteraceae	Phenylobacterium	Phenylobacterium	Phenylobacterium seq2	313	8	Zn4_579013	EF072770.1	65	TACGAAGGGGGCTAGCGTTGCTCGGAATTACTGGGCGTAAAGGGCGCGTAGGCGGACAGTTTAGTCAGAGGTGAAAGCCCAGGGCTCAACCTTGGAATTGCCTTTGATACTGGCTGTCTTGAGTTCGGGAGAGGTGAGTGGAATGCCGAGTGTAGAGGTGAAATTCGTAGATATTCGGCGGAACACCAGTGGCGAAGGCGACTCACTGGCCCGATACTGACGCTGAGGCGCGAAAGCGTGGGGAGCAAACAGGATTAGATACCCTGGTAGTCCACGCTGTAAACGATGAGTGCTAGTTGTCGGCATGCATGCATGTCGGTGACGCAGCTAACGCATTAAGCACTCCGCCTGGGGAGTACGGTCGCAAGATTAAAACTCAAATGAATTGACGG
Genus	Phenylobacterium	Bacteria	Proteobacteria	Alphaproteobacteria	Caulobacterales	Caulobacteraceae	Phenylobacterium	Phenylobacterium	Phenylobacterium seq3	313	8	3M4_659805	KC492989.1	51	TACGAAGGGGGCTAGCGTTGCTCGGAATTACTGGGCGTAAAGGGCGCGTAGGCGGACATTTAAGTCAGAGGTGAAAGCCCAGGGCTCAACCTTGGAATTGCCTTTGATACTGGATGTCTTGAGTTCGGGAGAGGTGAGTGGAATGCCGAGTGTAGAGGTGAAATTCGTAGATATTCGGCGGAACACCAGTGGCGAAGGCGACTCACTGGCCCGATACTGACGCTGAGGCGCGAAAGCGTGGGGAGCAAACAGGATTAGATACCCTGGTAGTCCACGCCGTAAACGATGAGTGCTAGTTGTCGGCATGCATGCATGTCGGTGACGCAGCTAACGCATTAAGCACTCCGCCTGGGGAGTACGGTCGCAAGATTAAAACTCAAAGGAATTGACGG
Genus	Phenylobacterium	Bacteria	Proteobacteria	Alphaproteobacteria	Caulobacterales	Caulobacteraceae	Phenylobacterium	Phenylobacterium	Phenylobacterium seq4	313	8	Zn3_494949	EF651169.1	30	TACGAAGGGGGCTAGCGTTGCTCGGAATTACTGGGCGTAAAGGGCGCGTAGGCGGATAGTTTAGTCAGAGGTAAAAGCCCAGGGCTCAACCTTGGAACTGCCTTTGATACTGGCTATCTTGAGTTCGGGAGAGGTGAGTGGAATGCCGAGTGTAGAGGTGAAATTCGTAGATATTCGGCGGAACACCAGTGGCGAAGGCGACTCACTGGCCCGATACTGACGCTGAGGCGCGAAAGCGTGGGGAGCAAACAGGATTAGATACCCTGGTAGTCCACGCTGTAAACGATGAGTGCTAGTTGTCGGCATGCATGCATGTCGGTGACGCAGCTAACGCATTAAGCACTCCGCCTGGGGAGTACGGTCGCAAGATTAAAACTTAAAGGAATTGACGG
Genus	Phenylobacterium	Bacteria	Proteobacteria	Alphaproteobacteria	Caulobacterales	Caulobacteraceae	Phenylobacterium	Phenylobacterium	Phenylobacterium seq5	313	8	Zn3_113690	EU202833.1	17	TACGAAGGGGGCTAGCGTTGCTCGGAATTACTGGGCGTAAAGGGCGCGTAGGCGGATATTTAAGTCGGGGGTGAAAGCCCAGGGCTCAACCCTGGAATTGCCTTCGATACTGGATATCTTGAGTTCGGGAGAGGTGAGTGGAATGCCGAGTGTAGAGGTGAAATTCGTAGATATTCGGCGGAACACCAGTGGCGAAGGCGACTCACTGGCCCGATACTGACGCTGAGGCGCGAAAGCGTGGGGAGCAAACAGGATTAGATACCCTGGTAGTCCACGCTGTAAACGATGAGTGCTAGTTGTCGGCATGCATGCATGTCGGTGACGCAGCTAACGCATTAAGCACTCCGCCTGGGGAGTACGGTCGCAAGATTAAAACTCAAAGGAATTGACGG
Genus	Phenylobacterium	Bacteria	Proteobacteria	Alphaproteobacteria	Caulobacterales	Caulobacteraceae	Phenylobacterium	Phenylobacterium	Phenylobacterium seq6	313	8	Zn4_567457	HM438569.1	14	TACGAAGGGGGCTAGCGTTGCTCGGAATTACTGGGCGTAAAGGGCGCGTAGGCGGACAGTTTAGTCAGAGGTGAAAGCCCAGGGCTCAACCTTGGAATTGCCTTTGATACTGGCTGTCTTGAGTACGGGAGAGGTGTGTGGAACTCCGAGTGTAGAGGTGAAATTCGTAGATATTCGGAAGAACACCAGTGGCGAAGGCGACACACTGGCCCGTTACTGACGCTGAGGCGCGAAAGCGTGGGGAGCAAACAGGATTAGATACCCTGGTAGTCCACGCCGTAAACGATGAGTGCTAGTTGTCGGCATGCATGCATGTCGGTGACGCAGCTAACGCATTAAGCACTCCGCCTGGGGAGTACGGTCGCAAGATTAAAACTCAAAGGAATTGACGG
Genus	Phenylobacterium	Bacteria	Proteobacteria	Alphaproteobacteria	Caulobacterales	Caulobacteraceae	Phenylobacterium	Phenylobacterium	Phenylobacterium seq7	313	8	Pb4_10544	HQ183843.1	11	TACGAAGGGGGCTAGCGTTGCTCGGAATTACTGGGCGTAAAGGGCGCGTAGGCGGATATTTAAGTCAGGGGTGAAAGCCCGGGGCTCAACCTCGGAATTGCCTTTGATACTGGATATCTTGAGTTCGGGAGAGGTGAGTGGAATGCCGAGTGTAGAGGTGAAATTCGTAGATATTCGGCGGAACACCAGTGGCGAAGGCGACTCACTGGCCCGATACTGACGCTGAGGCGCGAAAGCGTGGGGAGCAAACAGGATTAGATACCCTGGTAGTCCACGCCGTAAACGATGAGTGCTAGTTGTCGGCATGCATGCATGTCGGTGACGCAGCTAACGCATTAAGCACTCCGCCTGGGGAGTACGGTCGCAAGATTAAAACTTAAAGGAATTGACGG
Genus	Phenylobacterium	Bacteria	Proteobacteria	Alphaproteobacteria	Caulobacterales	Caulobacteraceae	Phenylobacterium	Phenylobacterium	Phenylobacterium seq8	313	8	Zn2_499068	LC065315.1	10	TACGAAGGGGGCTAGCGTTGCTCGGAATTACTGGGCGTAAAGGGCGCGTAGGCGGATATCTAAGTCGGGGGTGAAAGCCCGGGGCTCAACCTCGGAATTGCCTTCGATACTGGATATCTTGAGTACGGGAGAGGTGAGTGGAACTCCGAGTGTAGAGGTGAAATTCGTAGATATTCGGAAGAACACCAGTGGCGAAGGCGACTCACTGGCCCGTTACTGACGCTGAGGCGCGAAAGCGTGGGGAGCAAACAGGATTAGATACCCTGGTAGTCCACGCCGTAAACGATGAGTGCTAGTTGTCGGCATGCATGCATGTCGGTGACGCAGCTAACGCATTAAGCACTCCGCCTGGGGAGTACGGTCGCAAGATTAAAACTTAAAGGAATTGACGG
Order	Uncharacterised Caulobacterales	Bacteria	Proteobacteria	Alphaproteobacteria	Caulobacterales	Caulobacterales	Caulobacterales	Caulobacterales	Uncharacterised Caulobacterales seq	273	1	Zn4_93055	EU202838.1	248	TACGAAGGGGGCTAGCGTTGCTCGGAATCACTGGGCGTAAAGCGCACGTAGGCGGCTTTTTAAGTCAGGGGTGAAATCCTGGAGCTCAACTCCAGAACTGCCTTTGATACTGAGAAGCTTGAGTCCGGGAGAGGTGAGTGGAACTGCGAGTGTAGAGGTGAAATTCGTAGATATTCGCAAGAACACCAGTGGCGAAGGCGGCTCACTGGCCCGGTACTGACGCTGAGGTGCGAAAGCGTGGGGAGCAAACAGGATTAGATACCCTGGTAGTCCACGCCGTAAACGATGGATGCTAGCCGTTGGCAGGCTTGCCTGTCAGTGGCGCAGCTAACGCATTAAGCATCCCGCCTGGGGAGTACGGTCGCAAGATTAAAACTCAAAGGAATTGACGG
Species	Pseudolabrys taiwanensis	Bacteria	Proteobacteria	Alphaproteobacteria	Rhizobiales	Xanthobacteraceae	Pseudolabrys	Pseudolabrys taiwanensis	Pseudolabrys taiwanensis seq	61	1	3M4_457515	NR_043515.1	60	TACGAAGGGGGCTAGCGTTGCTCGGAATTACTGGGCGTAAAGCGCACGTAGGCGGTTTCTTAAGTCGGGGGTGAAATCCTGGAGCTCAACTCCAGAACTGCCTTCGATACTGGGAAACTTGAGTTCGGGAGAGGTGAGTGGAACTGCGAGTGTAGAGGTGAAATTCGTAGATATTCGCAAGAACACCAGTGGCGAAGGCGGCTCACTGGCCCGATACTGACGCTGAGGTGCGAAAGCGTGGGGAGCAAACAGGATTAGATACCCTGGTAGTCCACGCCGTAAACGATGAATGCTAGCCGTTGGCGAGCTTGCTCGTCAGTGGCGCAGCTAACGCTTTAAGCATTCCGCCTGGGGAGTACGGTCGCAAGATTAAAACTCAAAGGAATTGACGG
Genus	Rhodobacter	Bacteria	Proteobacteria	Alphaproteobacteria	Rhodobacterales	Rhodobacteraceae	Rhodobacter	Rhodobacter	Rhodobacter seq1	116	5	Zn4_545900	EU043529.1	46	TACGGAGGGGGCTAGCGTTGTTCGGAATTACTGGGCGTAAAGCGCACGTAGGCGGACCGGAAAGTCAGAGGTGAAATCCCAGGGCTCAACCTTGGAACTGCCTTTGAAACTCCTGGTCTTGAGGTCGAGAGAGGTGAGTGGAATTCCGAGTGTAGAGGTGAAATTCGTAGATATTCGGAGGAACACCAGTGGCGAAGGCGGCTCACTGGCTCGATACTGACGCTGAGGTGCGAAAGCGTGGGGAGCAAACAGGATTAGATACCCTGGTAGTCCACGCCGTAAACGATGAATGCCAGACGTCGGCAAGCATGCTTGTCGGTGTCACACCTAACGGATTAAGCATTCCGCCTGGGGAGTACGGCCGCAAGGTTAAAACTCAAAGGAATTGACGG
Genus	Rhodobacter	Bacteria	Proteobacteria	Alphaproteobacteria	Rhodobacterales	Rhodobacteraceae	Rhodobacter	Rhodobacter	Rhodobacter seq2	116	5	Cu3_501155	KF287763.1	23	TACGGAGGGGGCTAGCGTTGTTCGGAATTACTGGGCGTAAAGCGCACGTAGGCGGACGAGAAAGTCAGAGGTGAAATCCCAGGGCTCAACCTTGGAACTGCCTTTGAAACTTCTTGTCTTGAGGTCGAGAGAGGTGAGTGGAATTCCGAGTGTAGAGGTGAAATTCGTAGATATTCGGAGGAACACCAGTGGCGAAGGCGGCTCACTGGCTCGATACTGACGCTGAGGTGCGAAAGCGTGGGGAGCAAACAGGATTAGATACCCTGGTAGTCCACGCCGTAAACGATGAATGCCAGACGTCGGCAAGCATGCTTGTCGGTGTCACACCTAACGGATTAAGCATTCCGCCTGGGGAGTACGGCCGCAAGGTTAAAACTCAAAGGAATTGACGG
Genus	Rhodobacter	Bacteria	Proteobacteria	Alphaproteobacteria	Rhodobacterales	Rhodobacteraceae	Rhodobacter	Rhodobacter	Rhodobacter seq3	116	5	Cu3_357543	EU639007.1	19	TACGGAGGGGGCTAGCGTTGTTCGGAATTACTGGGCGTAAAGCGCACGTAGGCGGATGGACAAGTCAGAGGTGAAATCCCAGGGCTCAACCTTGGAACGGCCTTTGAAACTTTCCATCTTGAGGTCGAGAGAGGTGAGTGGAATTCCGAGTGTAGAGGTGAAATTCGTAGATATTCGGAGGAACACCAGTGGCGAAGGCGGCTCACTGGCTCGATACTGACGCTGAGGTGCGAAAGCGTGGGGAGCAAACAGGATTAGATACCCTGGTAGTCCACGCCGTAAACGATGAATGCCAGACGTCGGCAAGCATGCTTGTCGGTGTCACACCTAACGGATTAAGCATTCCGCCTGGGGAGTACGGCCGCAAGGTTAAAACTCAAAGGAATTGACGG
Genus	Rhodobacter	Bacteria	Proteobacteria	Alphaproteobacteria	Rhodobacterales	Rhodobacteraceae	Rhodobacter	Rhodobacter	Rhodobacter seq4	116	5	Zn4_301449	GU271841.1	10	TACGAAGGGGGCTAGCGTTGTTCGGAATTACTGGGCGTAAAGGGCGCGTAGGCGGTGTGTCAAGTCAGGCGTGAAAGCCCCGGGCTCAACCTGGGAACCGCGCTTGAGACTGGCACGCTCGAGTTCGGGAGAGGATGGTGGAATTCCCAGTGTAGAGGTGAAATTCGTAGATATTGGGAAGAACACCGATGGCGAAGGCAGCCATCTGGACCGACACTGACGCTGAGGCGCGAAAGCGTGGGGAGCAAACAGGATTAGATACCCTGGTAGTCCACGCCGTAAACGATGAGTGCTAGACGTCGGGGCCCTCAGGGCTTCGGTGTCGCAGCTAACGCATTAAGCACTCCGCCTGGGGAGTACGGCCGCAAGGTTAAAACTCAAATGAATTGACGG
Genus	Rhodobacter	Bacteria	Proteobacteria	Alphaproteobacteria	Rhodobacterales	Rhodobacteraceae	Rhodobacter	Rhodobacter	Rhodobacter seq5	116	5	Zn4_314333	AB512188.1	5	TACGGAGGGGGCTAGCGTTGTTCGGAATTACTGGGCGTAAAGCGCACGTAGGCGGACTGGAAAGTCAGAGGTGAAATCCCAGGGCTCAACCTTGGAACTGCCTTTGAAACTCCCGGTCTTGAGGTCGAGAGAGGTGAGTGGAATTCCGAGTGTAGAGGTGAAATTCGTAGATATTCGGAGGAACACCAGTGGCGAAGGCGGCTCACTGGCTCGATACTGACGCTGAGGTGCGAAAGCGTGGGGAGCAAACAGGATTAGATACCCTGGTAGTCCACGCCGTAAACGATGAATGCCAGACGTCGGCAAGCATGCTTGTCGGTGTCACACCTAACGGATTAAGCATTCCGCCTGGGGAGTACGGCCGCAAGGTTAAAACTCAAATGAATTGACGG
Species	Reyranella massiliensis	Bacteria	Proteobacteria	Alphaproteobacteria	Rhodospirillales	Rhodospirillales	Reyranella	Reyranella massiliensis	Reyranella massiliensis seq1	42	2	Zn2_465193	NR_116005.1	33	GACGAAGGGGGCTAGCGTTGTTCGGAATTACTGGGCGTAAAGCGAGTGTAGGCGGTTGTCATAGTCAGGTGTGAAAGCCTTGAGCTCAACTCAAGAAATGCACTTGATACTGGGCGACTAGAGGACCGGAGAGGATAGTGGAATTCCCAGTGTAGTGGTGAAATACGTAGAGATTGGGAAGAACACCAGTGGCGAAGGCGGCTATCTGGACGGTTACTGACGCTAAGACTCGAAAGCGTGGGGAGCAAACAGGATTAGATACCCTGGTAGTCCACGCCGTAAACGATGGGTGCTAGACGTTGGCGAGCTTGCTCGTCAGTGTCGCAGCTAACGCGTTAAGCACCCCGCCTGGGGAGTACGGCCGCAAGGTTGAAACTCAAAGGAATTGACGG
Species	Reyranella massiliensis	Bacteria	Proteobacteria	Alphaproteobacteria	Rhodospirillales	Rhodospirillales	Reyranella	Reyranella massiliensis	Reyranella massiliensis seq2	42	2	3M1_650656	HM048834.1	9	GACGAAGGGGGCTAGCGTTGTTCGGAATTACTGGGCGTAAAGCGAGTGTAGGCGGTTGCCGTAGTCAGGTGTGAAAGCCTTGAGCTCAACTCAAGAAATGCACTTGATACTGGGCGACTAGAGGACCGGAGAGGATAGTGGAATTCCCAGTGTAGTGGTGAAATACGTAGAGATTGGGAAGAACACCAGTGGCGAAGGCGGCTATCTGGACGGTTACTGACGCTAAGACTCGAAAGCGTGGGGAGCAAACAGGATTAGATACCCTGGTAGTCCACGCCGTAAACGATGGGTGCTAGACGTTGGCGAGCTTGCTCGTCAGTGTCGCAGCTAACGCGTTAAGCACCCCGCCTGGGGAGTACGGCCGCAAGGTTGAAACTTAAAGGAATTGACGG
Order	Uncharacterised Rhodospirillales	Bacteria	Proteobacteria	Alphaproteobacteria	Rhodospirillales	Rhodospirillales	Rhodospirillales	Rhodospirillales	Uncharacterised Rhodospirillales seq	307	1	3M4_784671	EU193083.1	234	GACGAAGGGGGCTAGCGTTGTTCGGAATTACTGGGCGTAAAGCGCGTGTAGGCGGTTGCCCAAGTCGGGTGTGAAAGCCTTGAGCTCAACTCAAGAAATGCACTCGGTACTGGGTGACTAGAGGACCGGAGAGGATAGTGGAATTCCCAGTGTAGTGGTGAAATACGTAGAGATTGGGAAGAACACCAGTGGCGAAGGCGGCTATCTGGACGGTTTCTGACGCTAAGACGCGAAAGCGTGGGGAGCAAACAGGATTAGATACCCTGGTAGTCCACGCCGTAAACGATGGGTGCTAGACGTTGGCGAGCTTGCTCGTCAGTGTCGCAGCTAACGCGTTAAGCACCCCGCCTGGGGAGTACGGCCGCAAGGTTAAAACTCAAAGGAATTGACGG
Genus	Erythrobacter	Bacteria	Proteobacteria	Alphaproteobacteria	Sphingomonadales	Erythrobacteraceae	Erythrobacter	Erythrobacter	Erythrobacter seq1	27	2	Zn3_435602	HQ711917.1	20	TACGGAGGGAGCTAGCGTTGTTCGGAATTACTGGGCGTAAAGCGCACGTAGGCGGCGATTCAAGTCAGAGGTGAAAGCCCTGGGCTCAACCCCGGAACTGCCTTTGAAACTAGATTGCTAGAATCCTGGAGAGGTTAGTGGAATTCCGAGTGTAGAGGTGAAATTCGTAGATATTCGGAAGAACACCAGTGGCGAAGGCGACTAACTGGACAGGTATTGACGCTGAGGTGCGAAAGCGTTGGGAGCAAACAGGATTAGATACCCTGGTAGTCCACGCCGTAAACGATGATAACTAGCTGTCCGGGCTCATAGAGCTTGGGTGGCGCAGCTAACGCATTAAGTTATCCGCCTGGGGAGTACGGTCGCAAGATTAAAACTCAAATGAATTGACGG
Genus	Erythrobacter	Bacteria	Proteobacteria	Alphaproteobacteria	Sphingomonadales	Erythrobacteraceae	Erythrobacter	Erythrobacter	Erythrobacter seq2	27	2	3M4_441734	GU271664.1	3	TACGGAGGGGGCTAGCGTTGTTCGGAATTACTGGGCGTAAAGCGCACGTAGGCGGCTTTGTAAGTTAGAGGTGAAAGCCCGGGGCTCAACCCCGGAATTGCCTTTAAGACTGCATCGCTTGAATCCAGGAGAGGTGAGTGGAATTCCGAGTGTAGAGGTGAAATTCGTAGATATTCGGAAGAACACCAGTGGCGAAGGCGGCTCACTGGACTGGTATTGACGCTGAGGTGCGAAAGCGTGGGGAGCAAACAGGATTTGATACCCTGGTAGTCCACGCCGTAAACGATGATGACTAGCTGTCGGGGCCCTTAGGGTTTCGGTGGCGCAGCTAACGCATTAAGTCATCCGCCTGGGGAGTACGGTCGCAAGACTAAAACTCAAAGGAATTGACGG
Genus	Porphyrobacter	Bacteria	Proteobacteria	Alphaproteobacteria	Sphingomonadales	Erythrobacteraceae	Porphyrobacter	Porphyrobacter	Porphyrobacter seq1	160	3	Zn3_242482	KC934097.1	69	TACGGAGGGAGCTAGCGTTGTTCGGAATTACTGGGCGTAAAGCGCACGTAGGCGGCGATTCAAGTCAGAGGTGAAAGCCCGGGGCTCAACCCCGGAACTGCCTTTGAAACTAGATTGCTAGAATCCTGGAGAGGTTAGTGGAATTCCGAGTGTAGAGGTGAAATTCGTAGATATTCGGAAGAACACCAGTGGCGAAGGCGACTAACTGGACAGGTATTGACGCTGAGGTGCGAAAGCGTGGGGAGCAAACAGGATTAGATACCCTGGTAGTCCACGCCGTAAACGATGATAACTAGCTGTCCGGGCTCATAGAGCTTGGGTGGCGCAGCTAACGCATTAAGTTATCCGCCTGGGGAGTACGGTCGCAAGATTAAAACTCAAAGGAATTGACGG
Genus	Porphyrobacter	Bacteria	Proteobacteria	Alphaproteobacteria	Sphingomonadales	Erythrobacteraceae	Porphyrobacter	Porphyrobacter	Porphyrobacter seq2	160	3	3M3_708493	EF073346.1	47	TACGGAGGGAGCTAGCGTTGTTCGGAATTACTGGGCGTAAAGCGCACGTAGGCGGCTTTTTAAGTCAGGGGTGAAATCCCGGGGCTCAACCCCGGAACTGCCCTTGAAACTGGAGAGCTAGAATCTTGGAGAGGCGAGTGGAATTCCGAGTGTAGAGGTGAAATTCGTAGATATTCGGAAGAACACCAGTGGCGAAGGCGACTCGCTGGACAAGTATTGACGCTGAGGTGCGAAAGCGTGGGGAGCAAACAGGATTAGATACCCTGGTAGTCCACGCCGTAAACGATGATAACTAGCTGTCCGGGCTCATGGAGCTTGGGTGGCGCAGCTAACGCATTAAGTTATCCGCCTGGGGAGTACGGTCGCAAGATTAAAACTCAAAGGAATTGACGG
Genus	Porphyrobacter	Bacteria	Proteobacteria	Alphaproteobacteria	Sphingomonadales	Erythrobacteraceae	Porphyrobacter	Porphyrobacter	Porphyrobacter seq3	160	3	Pb4_19913	EF662624.1	39	TACGGAGGGAGCTAGCGTTGTTCGGATATACTGGGCGTAAAGCGCACGTAGGCGGCGCCGTAAGTCAGGGGTGAAATCCCGGAGCTCAACTCCGGAACTGCCCTTGAAACTGCAGTGCTAGAATCCTGGAGAGGCGAGTGGAATTCCGAGTGTAGAGGTGAAATTCGTAGATATTCGGAAGAACACCAGTGGCGAAGGCGACTCGCTGGACAGGTATTGACGCTGAGGTGCGAAAGCGTGGGGAGCAAACAGGATTAGATACCCTGGTAGTCCACGCCGTAAACGATGATAACTAGCTGTCCGGGCTCATGGAGCTTGGGTGGCGCAGCTAACGCATTAAGTTATCCGCCTGGGGAGTACGGTCGCAAGATTAAAACTCAAAGGAATTGACGG
Species	Novosphingobium naphthalenivorans	Bacteria	Proteobacteria	Alphaproteobacteria	Sphingomonadales	Sphingomonadaceae	Novosphingobium	Novosphingobium naphthalenivorans	Novosphingobium naphthalenivorans seq1	53	2	Cu4_18671	AB649005.1	40	TACGGAGGGAGCTAGCGTTGTTCGGAATTACTGGGCGTAAAGCGTACGTAGGCGGTTACTCAAGTCAGAGGTGAAAGCCCGGGGCTCAACCCCGGAACTGCCTTTGAAACTAGGTAGCTAGAGTCTTGGAGAGGTTAGTGGAATTCCGAGTGTAGAGGTGAAATTCGTAGATATTCGGAAGAACACCAGTGGCGAAGGCGACTAACTGGACAAGTACTGACGCTGAGGTACGAAAGCGTGGGGAGCAAACAGGATTAGATACCCTGGTAGTCCACGCCGTAAACGATGATAACTAGCTGTCCGGGCACTTGGTGCTTGGGTGGCGCAGCTAACGCATTAAGTTATCCGCCTGGGGAGTACGGTCGCAAGATTAAAACTCAAAGGAATTGACGG
Species	Novosphingobium naphthalenivorans	Bacteria	Proteobacteria	Alphaproteobacteria	Sphingomonadales	Sphingomonadaceae	Novosphingobium	Novosphingobium naphthalenivorans	Novosphingobium naphthalenivorans seq2	53	2	Zn4_27125	NR_041046.1	7	TACGGAGGGAGCTAGCGTTGTTCGGAATTACTGGGCGTAAAGCGCGCGTAGGCGGTTACTCAAGTCAGAGGTGAAAGCCCGGGGCTCAACCCCGGAACTGCCTTTGAAACTAGGTGACTAGAATCTTGGAGAGGTCAGTGGAATTCCGAGTGTAGAGGTGAAATTCGTAGATATTCGGAAGAACACCAGTGGCGAAGGCGACTGACTGGACAAGTATTGACGCTGAGGTGCGAAAGCGTGGGGAGCAAACAGGATTAGATACCCTGGTAGTCCACGCCGTAAACGATGATAACTAGCTGTCCGGGCACATGGTGTTTGGGTGGCGCAGCTAACGCATTAAGTTATCCGCCTGGGGAGTACGGTCGCAAGATTAAAACTTAAAGGAATTGACGG
Family	Uncharacterised Sphingomonadaceae	Bacteria	Proteobacteria	Alphaproteobacteria	Sphingomonadales	Sphingomonadaceae	Sphingomonadaceae	Sphingomonadaceae	Uncharacterised Sphingomonadaceae seq1	161	6	Cu1_495590	JF703488.1	42	TACGGAGGGGGCTAGCGTTGTTCGGAATTACTGGGCGTAAAGCGCACGTAGGCGGCTTTGCAAGTCAGAGGTGAAAGCCCGGGGCTCAACCCCGGAATTGCCTTTGAGACTGCATCGCTAGAATTGTGGAGAGGTGAGTGGAATTCCGAGTGTAGAGGTGAAATTCGTAGATATTCGGAAGAACACCAGTGGCGAAGGCGACTCACTGGACACATATTGACGCTGAGGTGCGAAAGCGTGGGGAGCAAACAGGATTAGATACCCTGGTAGTCCACGCCGTAAACGATGAGAACTAGCTGTCGGGGCGCTTGGCGTCTCGGTGGCGCAGCTAACGCGTTAAGTTCTCCGCCTGGGGAGTACGGCCGCAAGGTTAAAACTCAAAGGAATTGACGG
Family	Uncharacterised Sphingomonadaceae	Bacteria	Proteobacteria	Alphaproteobacteria	Sphingomonadales	Sphingomonadaceae	Sphingomonadaceae	Sphingomonadaceae	Uncharacterised Sphingomonadaceae seq2	161	6	Cu3_434176	HM438343.1	26	TACGGAGGGAGCTAGCGTTGTTCGGAAATACTGGGCGTAAAGCGCACGTAGGCGGCGCAGCAAGTCAGGGGTGAAATCCCGGGGCTCAACCCCGGAACTGCCCTTGAAACTGCAGTGCTAGAATCTTGGAGAGGCGAGTGGAATTCCGAGTGTAGAGGTGAAATTCGTAGATATTCGGAAGAACACCAGTGGCGAAGGCGACTCGCTGGACAAGTATTGACGCTGAGGTGCGAAAGCGTGGGGAGCAAACAGGATTAGATACCCTGGTAGTCCACGCCGTAAACGATGATAACTAGCTGTCCGGGCACATGGTGCTTGGGTGGCGCAGCTAACGCATTAAGTTATCCGCCTGGGGAGTACGGTCGCAAGATTAAAACTCAAAGGAATTGACGG
Family	Uncharacterised Sphingomonadaceae	Bacteria	Proteobacteria	Alphaproteobacteria	Sphingomonadales	Sphingomonadaceae	Sphingomonadaceae	Sphingomonadaceae	Uncharacterised Sphingomonadaceae seq3	161	6	Zn2_362192	HM447699.1	22	TACGGAGGGAGCTAGCGTTGTTCGGAATTACTGGGCGTAAAGCGCACGTAGGCGGCCATTCAAGTCAGAGGTGAAAGCCCAGGGCTCAACCCTGGAACTGCCTTTGAAACTAGATGGCTAGAATCCTGGAGAGGCGAGTGGAATTCCGAGTGTAGAGGTGAAATTCGTAGATATTCGGAAGAACACCAGTGGCGAAGGCGACTCGCTGGACAGGTATTGACGCTGAGGTGCGAAAGCGTGGGGAGCAAACAGGATTAGATACCCTGGTAGTCCACGCCGTAAACGATGATAACTAGCTGTCCGGGCACTTGGTGCTTGGGTGGCGCAGCTAACGCATTAAGTTATCCGCCTGGGGAGTACGGTCGCAAGATTAAAACTCAAAGGAATTGACGG
Family	Uncharacterised Sphingomonadaceae	Bacteria	Proteobacteria	Alphaproteobacteria	Sphingomonadales	Sphingomonadaceae	Sphingomonadaceae	Sphingomonadaceae	Uncharacterised Sphingomonadaceae seq4	161	6	3M2_749563	EU755068.1	18	TACGGAGGGGGCTAGCGTTGTTCGGAATTACTGGGCGTAAAGCGCACGTAGGCGGCTTTGCAAGTCAGAGGTGAAAGCCCGGGGCTCAACCCCGGAATTGCCTTTGAGACTGCATCGCTAGAACGTCGGAGAGGTAAGTGGAATTCCGAGTGTAGAGGTGAAATTCGTAGATATTCGGAAGAACACCAGTGGCGAAGGCGACTTACTGGACGACCGTTGACGCTGAGGTGCGAAAGCGTGGGGAGCAAACAGGATTAGATACCCTGGTAGTCCACGCCGTAAACGATGAGAACTAGCTGTCGGAGCGCTTAGCGTTTCGGTGGCGCAGCTAACGCGTTAAGTTCTCCGCCTGGGGAGTACGGCCGCAAGGTTAAAACTCAAAGGAATTGACGG
Family	Uncharacterised Sphingomonadaceae	Bacteria	Proteobacteria	Alphaproteobacteria	Sphingomonadales	Sphingomonadaceae	Sphingomonadaceae	Sphingomonadaceae	Uncharacterised Sphingomonadaceae seq5	161	6	Zn4_714249	FJ889316.1	9	TACGGAGGGAGCTAGCGTTGTTCGGAATTACTGGGCGTAAAGCGCGCGTAGGCGGCTTTGTAAGTTAGAGGTGAAAGCCCGGGGCTCAACTCCGGAATTGCCTTTAAGACTGCATCGCTAGAATCCGGGAGAGGTGAGTGGAATTCCGAGTGTAGAGGTGAAATTCGTAGATATTCGGAAGAACACCAGTGGCGAAGGCGGCTCACTGGACCGGTATTGACGCTGAGGTGCGAAAGCGTGGGGAGCAAACAGGATTAGATACCCTGGTAGTCCACGCCGTAAACGATGATGACTAGCTGTCGGGGGCCTTAGGCTTTCGGTGGCGCAGCTAACGCATTAAGTCATCCGCCTGGGGAGTACGGCCGCAAGGTTAAAACTCAAAGGAATTGACGG
Family	Uncharacterised Sphingomonadaceae	Bacteria	Proteobacteria	Alphaproteobacteria	Sphingomonadales	Sphingomonadaceae	Sphingomonadaceae	Sphingomonadaceae	Uncharacterised Sphingomonadaceae seq6	161	6	Zn4_184785	AB679970.1	8	TACGGAGGGGGCTAGCGTTGTTCGGAATTACTGGGCGTAAAGCGCGCGTAGGCGGCTTTGTAAGTTAGAGGTGAAAGCCCGGAGCTCAACTCCGGAACTGCCTTTAAGACTGCATCGCTAGAACGATGGAGAGGTAAGTGGAATTCCGAGTGTAGAGGTGAAATTCGTAGATATTCGGAAGAACACCAGTGGCGAAGGCGACTTACTGGACATCTGTTGACGCTGAGGTGCGAAAGCGTGGGGAGCAAACAGGATTAGATACCCTGGTAGTCCACGCCGTAAACGATGATGACTAGCTGTCGGGGCTCTTGGAGTTTCGGTGGCGCAGCTAACGCATTAAGTCATCCGCCTGGGGAGTACGGCCGCAAGGTTAAAACTCAAATGAATTGACGG
Genus	Sphingomonas	Bacteria	Proteobacteria	Alphaproteobacteria	Sphingomonadales	Sphingomonadaceae	Sphingomonas	Sphingomonas	Sphingomonas seq1	784	17	Zn4_552095	KC138682.1	95	TACGGAGGGGGCTAGCGTTGTTCGGAATTACTGGGCGTAAAGCGCACGTAGGCGGCTTTGTAAGTTAGAGGTGAAAGCCCGGAGCTCAACTCCGGAATTGCCTTTAAGACTGCATCGCTAGAATTGTGGAGAGGTGAGTGGAATTCCGAGTGTAGAGGTGAAATTCGTAGATATTCGGAAGAACACCAGTGGCGAAGGCGACTCACTGGACACATATTGACGCTGAGGTGCGAAAGCGTGGGGAGCAAACAGGATTAGATACCCTGGTAGTCCACGCCGTAAACGATGATGACTAGCTGTCGGGGCTCTTGGAGTTTCGGTGGCGCAGCTAACGCGTTAAGTCATCCGCCTGGGGAGTACGGCCGCAAGGTTAAAACTCAAAGGAATTGACGG
Genus	Sphingomonas	Bacteria	Proteobacteria	Alphaproteobacteria	Sphingomonadales	Sphingomonadaceae	Sphingomonas	Sphingomonas	Sphingomonas seq2	784	17	3M1_97940	JF833719.1	87	TACGGAGGGGGCTAGCGTTGTTCGGAATTACTGGGCGTAAAGCGCACGTAGGCGGCTTTGTAAGTTAGAGGTGAAAGCCCGGGGCTCAACTCCGGAATTGCCTTTAAGACTGCATCGCTAGAATTGTGGAGAGGTGAGTGGAATTCCGAGTGTAGAGGTGAAATTCGTAGATATTCGGAAGAACACCAGTGGCGAAGGCGACTCACTGGACACATATTGACGCTGAGGTGCGAAAGCGTGGGGAGCAAACAGGATTAGATACCCTGGTAGTCCACGCCGTAAACGATGATGACTAGCTGTCGGGGCGCTTAGCGTTCCGGTGGCGCAGCTAACGCGTTAAGTCATCCGCCTGGGGAGTACGGCCGCAAGGTTAAAACTCAAAGGAATTGACGG
Genus	Sphingomonas	Bacteria	Proteobacteria	Alphaproteobacteria	Sphingomonadales	Sphingomonadaceae	Sphingomonas	Sphingomonas	Sphingomonas seq3	784	17	Zn2_503840	AM935035.1	61	TACGGAGGGGGCTAGCGTTGTTCGGAATTACTGGGCGTAAAGCGCACGTAGGCGGCTTTGTAAGTTAGAGGTGAAAGCCCGGAGCTCAACTCCGGAACTGCCTTTAAGACTGCATCGCTTGAACGTCGGAGAGGTAAGTGGAATTCCGAGTGTAGAGGTGAAATTCGTAGATATTCGGAAGAACACCAGTGGCGAAGGCGACTTACTGGACGACTGTTGACGCTGAGGTGCGAAAGCGTGGGGAGCAAACAGGATTAGATACCCTGGTAGTCCACGCCGTAAACGATGATGACTAGCTGTCGGGGCTCATGGAGTTTCGGTGGCGCAGCTAACGCGTTAAGTCATCCGCCTGGGGAGTACGGCCGCAAGGTTAAAACTCAAAGGAATTGACGG
Genus	Sphingomonas	Bacteria	Proteobacteria	Alphaproteobacteria	Sphingomonadales	Sphingomonadaceae	Sphingomonas	Sphingomonas	Sphingomonas seq4	784	17	Zn4_784345	LN833302.1	38	TACGGAGGGGGCTAGCGTTGTTCGGAATTACTGGGCGTAAAGCGCGCGTAGGCGGCTTTGTAAGTCAGAGGTGAAAGCCTGGAGCTCAACTCCAGAACTGCCTTTGAAACTACATCGCTTGAATCATGGAGAGGTTAGTGGAATTCCGAGTGTAGAGGTGAAATTCGTAGATATTCGGAAGAACACCAGTGGCGAAGGCGACTAACTGGACATGTATTGACGCTGAGGTGCGAAAGCGTGGGGAGCAAACAGGATTAGATACCCTGGTAGTCCACGCCGTAAACGATGATGACTAGCTGTCGGGGCTCATGGAGTTTCGGTGGCGCAGCTAACGCGTTAAGTCATCCGCCTGGGGAGTACGGCCGCAAGGTTAAAACTCAAAGGAATTGACGG
Genus	Sphingomonas	Bacteria	Proteobacteria	Alphaproteobacteria	Sphingomonadales	Sphingomonadaceae	Sphingomonas	Sphingomonas	Sphingomonas seq5	784	17	Zn3_647121	HM438597.1	35	TACGGAGGGGGCTAGCGTTGTTCGGAATTACTGGGCGTAAAGCGCGCGTAGGCGGCTTTGCAAGTTAGAGGTGAAAGCCCGGAGCTTAACTCCGGAACTGCCTTTAAAACTGCATCGCTAGAATCATGGAGAGGTTAGTGGAATTCCGAGTGTAGAGGTGAAATTCGTAGATATTCGGAAGAACACCAGTGGCGAAGGCGACTAACTGGACATGTATTGACGCTGAGGTGCGAAAGCGTGGGGAGCAAACAGGATTAGATACCCTGGTAGTCCACGCCGTAAACGATGATGACTAGCTGTCGGGGCTCATGGAGTTTCGGTGGCGCAGCTAACGCGTTAAGTCATCCGCCTGGGGAGTACGGCCGCAAGGTTAAAACTCAAAGGAATTGACGG
Genus	Sphingomonas	Bacteria	Proteobacteria	Alphaproteobacteria	Sphingomonadales	Sphingomonadaceae	Sphingomonas	Sphingomonas	Sphingomonas seq6	784	17	Pb3_459708	EU193096.1	34	TACGGAGGGGGCTAGCGTTGTTCGGAATTACTGGGCGTAAAGCGCACGTAGGCGGCTTTGTAAGTTAGAGGTGAAAGCCCAGGGCTCAACCCTGGAATTGCCTTTAAGACTGCATCGCTTGAACATCGGAGAGGTAAGTGGAATTCCGAGTGTAGAGGTGAAATTCGTAGATATTCGGAAGAACACCAGTGGCGAAGGCGACTTACTGGACGATTGTTGACGCTGAGGTGCGAAAGCGTGGGGAGCAAACAGGATTAGATACCCTGGTAGTCCACGCCGTAAACGATGATGACTAGCTGTCGGGGCTCTTGGAGTTTCGGTGGCGCAGCTAACGCGTTAAGTCATCCGCCTGGGGAGTACGGCCGCAAGGTTAAAACTCAAAGGAATTGACGG
Genus	Sphingomonas	Bacteria	Proteobacteria	Alphaproteobacteria	Sphingomonadales	Sphingomonadaceae	Sphingomonas	Sphingomonas	Sphingomonas seq7	784	17	Zn2_650595	JN082679.1	33	TACGGAGGGGGCTAGCGTTGTTCGGAATTACTGGGCGTAAAGCGCGCGTAGGCGGCTTTGTAAGTCAGAGGTGAAAGCCTGGAGCTCAACTCCAGAACTGCCTTTGAGACTGCATCGCTTGAATCATGGAGAGGTTAGTGGAATTCCGAGTGTAGAGGTGAAATTCGTAGATATTCGGAAGAACACCAGTGGCGAAGGCGACTAACTGGACATGTATTGACGCTGAGGTGCGAAAGCGTGGGGAGCAAACAGGATTAGATACCCTGGTAGTCCACGCCGTAAACGATGATGACTAGCTGTCGGGGCTCATGGAGTTTCGGTGGCGCAGCTAACGCGTTAAGTCATCCGCCTGGGGAGTACGGCCGCAAGGTTAAAACTCAAAGGAATTGACGG
Genus	Sphingomonas	Bacteria	Proteobacteria	Alphaproteobacteria	Sphingomonadales	Sphingomonadaceae	Sphingomonas	Sphingomonas	Sphingomonas seq8	784	17	Zn3_20090	FJ436424.1	29	TACGGAGGGGGCTAGCGTTGTTCGGAATTACTGGGCGTAAAGCGCACGTAGGCGGCTTTGTAAGTTAGAGGTGAAAGCCCGGAGCTCAACTCCGGAATTGCCTTTAAGACTGCATCGCTCGAATCATGGAGAGGTGAGTGGAATTCCGAGTGTAGAGGTGAAATTCGTAGATATTCGGAAGAACACCAGTGGCGAAGGCGACTCACTGGACATGTATTGACGCTGAGGTGCGAAAGCGTGGGGAGCAAACAGGATTAGATACCCTGGTAGTCCACGCCGTAAACGATGATGACTAGCTGTCGGGGCGCTTGGCGTTTCGGTGGCGCAGCTAACGCGTTAAGTCATCCGCCTGGGGAGTACGGCCGCAAGGTTAAAACTCAAAGGAATTGACGG
Genus	Sphingomonas	Bacteria	Proteobacteria	Alphaproteobacteria	Sphingomonadales	Sphingomonadaceae	Sphingomonas	Sphingomonas	Sphingomonas seq9	784	17	Zn4_121509	JN693758.1	20	TACGGAGGGGGCTAGCGTTGTTCGGAATTACTGGGCGTAAAGCGCACGTAGGCGGCTTTGCAAGTCAGAGGTGAAAGCCCGGGGCTCAACCCCGGAATTGCCTTTGAGACTGCATCGCTAGAATTGTGGAGAGGTAAGTGGAATTCCGAGTGTAGAGGTGAAATTCGTAGATATTCGGAAGAACACCAGTGGCGAAGGCGACTTACTGGACACATATTGACGCTGAGGTGCGAAAGCGTGGGGAGCAAACAGGATTAGATACCCTGGTAGTCCACGCCGTAAACGATGATGACTAGCTGTCGGGGCGCTTAGCGTTTCGGTGGCGCAGCTAACGCGTTAAGTCATCCGCCTGGGGAGTACGGCCGCAAGGTTAAAACTCAAAGGAATTGACGG
Genus	Sphingomonas	Bacteria	Proteobacteria	Alphaproteobacteria	Sphingomonadales	Sphingomonadaceae	Sphingomonas	Sphingomonas	Sphingomonas seq10	784	17	Zn1_712582	EU440713.1	19	TACGGAGGGAGCTAGCGTTGTTCGGAATTACTGGGCGTAAAGCGCGCGTAGGCGGCTTTGTAAGTTAGAGGTGAAAGCCCGGGGCTCAACCCCGGAATTGCCTTTAAGACTGCATCGCTAGAATCCGGGAGAGGTGAGTGGAATTCCGAGTGTAGAGGTGAAATTCGTAGATATTCGGAAGAACACCAGTGGCGAAGGCGGCTCACTGGACCGGTATTGACGCTGAGGTGCGAAAGCGTGGGGAGCAAACAGGATTAGATACCCTGGTAGTCCACGCCGTAAACGATGATGACTAGCTGTCGGGGGCCTTAGGCTTTCGGTGGCGCAGCTAACGCATTAAGTCATCCGCCTGGGGAGTACGGCCGCAAGGTTAAAACTCAAAGGAATTGACGG
Genus	Sphingomonas	Bacteria	Proteobacteria	Alphaproteobacteria	Sphingomonadales	Sphingomonadaceae	Sphingomonas	Sphingomonas	Sphingomonas seq11	784	17	3M2_508069	AF411072.1	18	TACGGAGGGAGCTAGCGTTGTTCGGAATTACTGGGCGTAAAGCGCACGTAGGCGGCTATTCAAGTCAGAGGTGAAAGCCCGGGGCTCAACCCCGGAACTGCCTTTGAAACTAGATAGCTAGAATCTTGGAGAGGTCAGTGGAATTCCGAGTGTAGAGGTGAAATTCGTAGATATTCGGAAGAACACCAGTGGCGAAGGCGACTGACTGGACAAGTATTGACGCTGAGGTGCGAAAGCGTGGGGAGCAAACAGGATTAGATACCCTGGTAGTCCACGCCGTAAACGATGATAACTAGCTGTCCGGGCACTTGGTGCTTGGGTGGCGCAGCTAACGCATTAAGTTATCCGCCTGGGGAGTACGGTCGCAAGATTAAAACTCAAAGGAATTGACGG
Genus	Sphingomonas	Bacteria	Proteobacteria	Alphaproteobacteria	Sphingomonadales	Sphingomonadaceae	Sphingomonas	Sphingomonas	Sphingomonas seq12	784	17	Cu1_149527	HM438630.1	17	TACGGAGGGGGCTAGCGTTGTTCGGAATTACTGGGCGTAAAGCGCACGTAGGCGGCTTTGCAAGTTAGAGGTGAAAGCCCGGAGCTCAACTCCGGAATTGCCTTTAAAACTGCATCGCTAGAATTGTGGAGAGGTGAGTGGAATTCCGAGTGTAGAGGTGAAATTCGTAGATATTCGGAAGAACACCAGTGGCGAAGGCGACTCACTGGACACATATTGACGCTGAGGTGCGAAAGCGTGGGGAGCAAACAGGATTAGATACCCTGGTAGTCCACGCCGTAAACGATGATGACTAGCTGTCGGGGCTCTTGGAGTTTCGGTGGCGCAGCTAACGCGTTAAGTCATCCGCCTGGGGAGTACGGCCGCAAGGTTAAAACTCAAAGGAATTGACGG
Genus	Sphingomonas	Bacteria	Proteobacteria	Alphaproteobacteria	Sphingomonadales	Sphingomonadaceae	Sphingomonas	Sphingomonas	Sphingomonas seq13	784	17	Zn3_528509	HM438612.1	16	TACGGAGGGGGCTAGCGTTGTTCGGAATTACTGGGCGTAAAGCGCGCGTAGGCGGCTTTGTAAGTTAGAGGTGAAAGCCCGGAGCTTAACTCCGGAACTGCCTTTAAGACTGCATCGCTAGAATTGTGGAGAGGTAAGTGGAATTCCGAGTGTAGAGGTGAAATTCGTAGATATTCGGAAGAACACCAGTGGCGAAGGCGACTTACTGGACACATATTGACGCTGAGGTGCGAAAGCGTGGGGAGCAAACAGGATTAGATACCCTGGTAGTCCACGCCGTAAACGATGATAACTAGCTGTCGGGGCTCATGGAGTTTCGGTGGCGCAGCTAACGCTTTAAGTTATCCGCCTGGGGAGTACGGCCGCAAGGTTAAAACTCAAAGGAATTGACGG
Genus	Sphingomonas	Bacteria	Proteobacteria	Alphaproteobacteria	Sphingomonadales	Sphingomonadaceae	Sphingomonas	Sphingomonas	Sphingomonas seq14	784	17	Pb3_649396	HM438633.1	15	TACGGAGGGGGCTAGCGTTGTTCGGAATTACTGGGCGTAAAGCGCACGTAGGCGGCTTTGTAAGTTAGAGGTGAAAGCCCAGGGCTCAACCCTGGAATTGCCTTTAAGACTGCATCGCTTGAATCATGGAGAGGTGAGTGGAATTCCGAGTGTAGAGGTGAAATTCGTAGATATTCGGAAGAACACCAGTGGCGAAGGCGACTCACTGGACATGTATTGACGCTGAGGTGCGAAAGCGTGGGGAGCAAACAGGATTAGATACCCTGGTAGTCCACGCCGTAAACGATGATGACTAGCTGTCGGGGCGCTTGGCGTTTCGGTGGCGCAGCTAACGCGTTAAGTCATCCGCCTGGGGAGTACGGCCGCAAGGTTAAAACTCAAAGGAATTGACGG
Genus	Sphingomonas	Bacteria	Proteobacteria	Alphaproteobacteria	Sphingomonadales	Sphingomonadaceae	Sphingomonas	Sphingomonas	Sphingomonas seq15	784	17	Zn2_303429	LN833305.1	13	TACGGAGGGGGCTAGCGTTGTTCGGAATTACTGGGCGTAAAGCGCGCGTAGGCGGCTTTGTAAGTTAGAGGTGAAAGCCCGGAGCTTAACTCCGGAACTGCCTTTAAGACTGCATCGCTAGAATTGTGGAGAGGTGAGTGGAATTCCGAGTGTAGAGGTGAAATTCGTAGATATTCGGAAGAACACCAGTGGCGAAGGCGACTCACTGGACACATATTGACGCTGAGGTGCGAAAGCGTGGGGAGCAAACAGGATTAGATACCCTGGTAGTCCACGCCGTAAACGATGATGACTAGCTGTCGGGGCTCATGGAGTTTCGGTGGCGCAGCTAACGCGTTAAGTCATCCGCCTGGGGAGTACGGCCGCAAGGTTAAAACTCAAAGGAATTGACGG
Genus	Sphingomonas	Bacteria	Proteobacteria	Alphaproteobacteria	Sphingomonadales	Sphingomonadaceae	Sphingomonas	Sphingomonas	Sphingomonas seq16	784	17	CK3_207994	EU630460.1	12	TACGGAGGGAGCTAGCGTTGTTCGGAATTACTGGGCGTAAAGCGCACGTAGGCGGCTTTGTAAGTTAGAGGTGAAAGCCTGGAGCTCAACTCCAGAACTGCCTTTAAGACTGCATCGCTCGAATCCAGGAGAGGTGAGTGGAATTCCGAGTGTAGAGGTGAAATTCGTAGATATTCGGAAGAACACCAGTGGCGAAGGCGGCTCACTGGACTGGTATTGACGCTGAGGTGCGAAAGCGTGGGGAGCAAACAGGATTAGATACCCTGGTAGTCCACGCCGTAAACGATGATAACTAGCTGTCCGGTCACTTGGTGATTGGGTGGCGCAGCTAACGCATTAAGTTATCCGCCTGGGGAGTACGGCCGCAAGGTTAAAACTCAAAGGAATTGACGG
Genus	Sphingomonas	Bacteria	Proteobacteria	Alphaproteobacteria	Sphingomonadales	Sphingomonadaceae	Sphingomonas	Sphingomonas	Sphingomonas seq17	784	17	Zn2_754576	HM438629.1	11	TACGGAGGGGGCTAGCGTTGTTCGGAATTACTGGGCGTAAAGCGCACGTAGGCGGCTTTGTAAGTTAGAGGTGAAAGCCCGGGGCTCAACTCCGGAATTGCCTTTAAGACTGCATCGCTAGAATTGTGGAGAGGTGAGTGGAATTCCGAGTGTAGAGGTGAAATTCGTAGATATTCGGAAGAACACCAGTGGCGAAGGCGACTCACTGGACACATATTGACGCTGAGGTGCGAAAGCGTGGGGAGCAAACAGGATTAGATACCCTGGTAGTCCACGCCGTAAACGATGATGACTAGCTGTCGGGGCTCTTGGAGTTTCGGTGGCGCAGCTAACGCGTTAAGTCATCCGCCTGGGGAGTACGGCCGCAAGGTTAAAACTCAAAGGAATTGACGG
Genus	Azohydromonas lata	Bacteria	Proteobacteria	Betaproteobacteria	Burkholderiales	Alcaligenaceae	Azohydromonas	Azohydromonas lata	Azohydromonas lata seq	60	1	Zn2_190372	NR_041244.1	60	TACGTAGGGTGCAAGCGTTAATCGGAATTACTGGGCGTAAAGCGTGCGCAGGCGGTTGTGCAAGACAGATGTGAAATCCCCGGGCTCAACCTGGGAACTGCATTTGTGACTGCACGGCTGGAGTGCGGCAGAGGGGGATGGAATTCCGCGTGTAGCAGTGAAATGCGTAGATATGCGGAGGAACACCGATGGCGAAGGCAATCCCCTGGGCCTGCACTGACGCTCATGCACGAAAGCGTGGGGAGCAAACAGGATTAGATACCCTGGTAGTCCACGCCCTAAACGATGTCAACTGGTTGTTGGGTGGGTTTCTACTCAGTAACGTAGCTAACGCGTGAAGTTGACCGCCTGGGGAGTACGGCCGCAAGGTTGAAACTCAAAGGAATTGACGG
Genus	Methylibium	Bacteria	Proteobacteria	Betaproteobacteria	Burkholderiales	Burkholderiales	Methylibium	Methylibium	Methylibium seq1	353	5	Zn4_253455	GQ369048.1	138	TACGTAGGGTGCAAGCGTTAATCGGAATTACTGGGCGTAAAGCGTGCGCAGGCGGCTTTGCAAGACAGATGTGAAATCCCCGGGCTTAACCTGGGAACTGCATTTGTGACTGCATGGCTGGAGTGCGGCAGAGGGGGATGGAATTCCGCGTGTAGCAGTGAAATGCGTAGATATGCGGAGGAACACCGATGGCGAAGGCAATCCCCTGGGCCTGCACTGACGCTCATGCACGAAAGCGTGGGGAGCAAACAGGATTAGATACCCTGGTAGTCCACGCCCTAAACGATGTCAACTGGTTGTTGGACGGCTTGCTGTTCAGTAACGAAGCTAACGCGTGAAGTTGACCGCCTGGGGAGTACGGCCGCAAGGTTGAAACTCAAATGAATTGACGG
Genus	Methylibium	Bacteria	Proteobacteria	Betaproteobacteria	Burkholderiales	Burkholderiales	Methylibium	Methylibium	Methylibium seq2	353	5	Zn3_372474	JF807028.1	119	TACGTAGGGTGCAAGCGTTAATCGGAATTACTGGGCGTAAAGCGTGCGCAGGCGGTCTTGCAAGACAGATGTGAAATCCCCGGGCTCAACCTGGGAACTGCATTTGTGACTGCAAGGCTGGAGTGCGGCAGAGGGGGATGGAATTCCGCGTGTAGCAGTGAAATGCGTAGATATGCGGAGGAACACCGATGGCGAAGGCAATCCCCTGGGCCTGCACTGACGCTCATGCACGAAAGCGTGGGGAGCAAACAGGATTAGATACCCTGGTAGTCCACGCCCTAAACGATGTCAACTGGTTGTTGGACGGCTTGCTGTTCAGTAACGAAGCTAACGCGTGAAGTTGACCGCCTGGGGAGTACGGCCGCAAGGTTGAAACTCAAAGGAATTGACGG
Genus	Methylibium	Bacteria	Proteobacteria	Betaproteobacteria	Burkholderiales	Burkholderiales	Methylibium	Methylibium	Methylibium seq3	353	5	Pb3_371468	EU130974.1	35	TACGTAGGGTGCAAGCGTTAATCGGAATTACTGGGCGTAAAGCGTGCGCAGGCGGCTTTGCAAGACAGATGTGAAATCCCCGGGCTCAACCTGGGAACTGCATTTGTGACTGCATCGCTCGAGTGCGGCAGAGGGGGATGGAATTCCGCGTGTAGCAGTGAAATGCGTAGATATGCGGAGGAACACCGATGGCGAAGGCAATCCCCTGGGCCTGCACTGACGCTCATGCACGAAAGCGTGGGGAGCAAACAGGATTAGATACCCTGGTAGTCCACGCCCTAAACGATGTCAACTGGTTGTTGGACGGCTTGCTGTTCAGTAACGAAGCTAACGCGTGAAGTTGACCGCCTGGGGAGTACGGCCGCAAGGTTGAAACTCAAAGGAATTGACGG
Genus	Methylibium	Bacteria	Proteobacteria	Betaproteobacteria	Burkholderiales	Burkholderiales	Methylibium	Methylibium	Methylibium seq4	353	5	Zn2_795680	JX402118.1	25	TACGTAGGGTGCAAGCGTTAATCGGAATTACTGGGCGTAAAGCGTGCGCAGGCGGCTTTGCAAGACAGATGTGAAATCCCCGGGCTCAACCTGGGAACTGCATTTGTGACTGCATGGCTAGAGTGCGGCAGAGGGGGATGGAATTCCGCGTGTAGCAGTGAAATGCGTAGATATGCGGAGGAACACCGATGGCGAAGGCAATCCCCTGGGCCTGCACTGACGCTCATGCACGAAAGCGTGGGGAGCAAACAGGATTAGATACCCTGGTAGTCCACGCCCTAAACGATGTCAACTGGTTGTTGGACGGCTTGCTGTTCAGTAACGAAGCTAACGCGTGAAGTTGACCGCCTGGGGAGTACGGCCGCAAGGTTGAAACTCAAATGAATTGACGG
Genus	Methylibium	Bacteria	Proteobacteria	Betaproteobacteria	Burkholderiales	Burkholderiales	Methylibium	Methylibium	Methylibium seq5	353	5	Pb3_301040	AB769199.1	19	TACGTAGGGTGCAAGCGTTAATCGGAATTACTGGGCGTAAAGCGTGCGCAGGCGGCTATGCAAGACAGATGTGAAATCCCCGGGCTCAACCTGGGAACTGCATTTGTGACTGCATGGCTAGAGTACGGCAGAGGGGGATGGAATTCCGCGTGTAGCAGTGAAATGCGTAGATATGCGGAGGAACACCGATGGCGAAGGCAATCCCCTGGGCCTGTACTGACGCTCATGCACGAAAGCGTGGGGAGCAAACAGGATTAGATACCCTGGTAGTCCACGCCCTAAACGATGTCAACTGGTTGTTGGACGGCTTGCTGTTCAGTAACGAAGCTAACGCGTGAAGTTGACCGCCTGGGGAGTACGGCCGCAAGGTTGAAACTCAAAGGAATTGACGG
Species	Piscinibacter aquaticus	Bacteria	Proteobacteria	Betaproteobacteria	Burkholderiales	Burkholderiales	Piscinibacter	Piscinibacter aquaticus	Piscinibacter aquaticus seq	292	1	Zn4_279152	NR_043921.1	290	TACGTAGGGTGCAAGCGTTAATCGGAATTACTGGGCGTAAAGCGTGCGCAGGCGGCTTTGCAAGACAGATGTGAAATCCCCGGGCTCAACCTGGGAACTGCATTTGTGACTGCATGGCTGGAGTGCGGCAGAGGGGGATGGAATTCCGCGTGTAGCAGTGAAATGCGTAGATATGCGGAGGAACACCGATGGCGAAGGCAATCCCCTGGGCCTGCACTGACGCTCATGCACGAAAGCGTGGGGAGCAAACAGGATTAGATACCCTGGTAGTCCACGCCCTAAACGATGTCAACTGGTTGTTGGACGGCTTGCTGTTCAGTAACGAAGCTAACGCGTGAAGTTGACCGCCTGGGGAGTACGGCCGCAAGGTTGAAACTCAAAGGAATTGACGG
Species	Rhizobacter dauci	Bacteria	Proteobacteria	Betaproteobacteria	Burkholderiales	Burkholderiales	Rhizobacter	Rhizobacter dauci	Rhizobacter dauci seq	70	1	Zn4_22308	HM224398.1	70	TACGTAGGGTGCAAGCGTTAATCGGAATTACTGGGCGTAAAGCGTGCGCAGGCGGCTATGCAAGACAGATGTGAAATCCCCGGGCTCAACCTGGGAACTGCATTTGTGACTGCATGGCTAGAGTACGGTAGAGGGGGATGGAATTCCGCGTGTAGCAGTGAAATGCGTAGATATGCGGAGGAACACCGATGGCGAAGGCAATCCCCTGGACCTGTACTGACGCTCATGCACGAAAGCGTGGGGAGCAAACAGGATTAGATACCCTGGTAGTCCACGCCCTAAACGATGTCAACTGGTTGTTGGACGGCTTGCTGTTCAGTAACGAAGCTAACGCGTGAAGTTGACCGCCTGGGGAGTACGGCCGCAAGGTTGAAACTCAAAGGAATTGACGG
Species	Curvibacter delicatus	Bacteria	Proteobacteria	Betaproteobacteria	Burkholderiales	Comamonadaceae	Curvibacter	Curvibacter delicatus	Curvibacter delicatus seq	33	1	3M4_439093	HG974535.1	29	TACGTAGGGTGCAAGCGTTAATCGGAATTACTGGGCGTAAAGCGTGCGCAGGCGGTCTTGTAAGACAGGTGTGAAATCCCCGGGCTTAACCTGGGAACTGCACTTGTGACTGCAAGGCTGGAGTACGGCAGAGGGGGATGGAATTCCGCGTGTAGCAGTGAAATGCGTAGATATGCGGAGGAACACCGATGGCGAAGGCAATCCCCTGGGCCTGTACTGACGCTCATGCACGAAAGCGTGGGGAGCAAACAGGATTAGATACCCTGGTAGTCCACGCCCTAAACGATGTCAACTGGTTGTTGGGTCTTCACTGACTCAGTAACGAAGCTAACGCGTGAAGTTGACCGCCTGGGGAGTACGGCCGCAAGGTTGAAACTCAAAGGAATTGACGG
Genus	Polaromonas	Bacteria	Proteobacteria	Betaproteobacteria	Burkholderiales	Comamonadaceae	Polaromonas	Polaromonas	Polaromonas seq1	359	2	Zn4_31597	GU271581.1	282	TACGTAGGGTGCAAGCGTTAATCGGAATTACTGGGCGTAAAGCGTGCGCAGGCGGTTGTGCAAGACAGGTGTGAAATCCCCGGGCTTAACCTGGGAACTGCACTTGTGACTGCACGGCTGGAGTACGGCAGAGGGGGATGGAATTCCGCGTGTAGCAGTGAAATGCGTAGATATGCGGAGGAACACCGATGGCGAAGGCAGTCCCCTGGGCCTGTACTGACGCTCATGCACGAAAGCGTGGGGAGCAAACAGGATTAGATACCCTGGTAGTCCACGCCCTAAACGATGTCAACTGGTTGTTGGGAAGGTTTCTTCTCAGTAACGTAGCTAACGCGTGAAGTTGACCGCCTGGGGAGTACGGCCGCAAGGTTGAAACTCAAAGGAATTGACGG
Genus	Polaromonas	Bacteria	Proteobacteria	Betaproteobacteria	Burkholderiales	Comamonadaceae	Polaromonas	Polaromonas	Polaromonas seq2	359	2	3M4_71807	JQ177612.1	56	TACGTAGGGTGCGAGCGTTAATCGGAATTACTGGGCGTAAAGCGTGCGCAGGCGGTTATGTAAGACAGTTGTGAAATCCCTGGGCTCAACCTGGGAATTGCATCTGTGACTGCATGGCTAGAGTACGGTAGAGGGGGATGGAATTCCGCGTGTAGCAGTGAAATGCGTAGATATGCGGAGGAACACCGATGGCGAAGGCAATCCCCTGGACCTGTACTGACGCTCATGCACGAAAGCGTGGGGAGCAAACAGGATTAGATACCCTGGTAGTCCACGCCCTAAACGATGTCAACTGGTTGTTGGGTGCATTAGTACTCAGTAACGAAGCTAACGCGTGAAGTTGACCGCCTGGGGAGTACGGCCGCAAGGTTGAAACTCAAATGAATTGACGG
Species	Polaromonas vacuolata	Bacteria	Proteobacteria	Betaproteobacteria	Burkholderiales	Comamonadaceae	Polaromonas	Polaromonas vacuolata	Polaromonas vacuolata seq	156	1	Zn4_492689	KC920996.1	156	TACGTAGGGTGCGAGCGTTAATCGGAATTACTGGGCGTAAAGCGTGCGCAGGCGGTTCTATAAGACAGATGTGAAATCCCCGGGCTCAACCTGGGAATGGCATTTGTGACTGTAGAGCTAGAGTACGGTAGAGGGGGATGGAATTCCGCGTGTAGCAGTGAAATGCGTAGATATGCGGAGGAACACCGATGGCGAAGGCAATCCCCTGGACCTGTACTGACGCTCATGCACGAAAGCGTGGGGAGCAAACAGGATTAGATACCCTGGTAGTCCACGCCCTAAACGATGTCAACTGGTTGTTGGGTGCATTAGTACTCAGTAACGAAGCTAACGCGTGAAGTTGACCGCCTGGGGAGTACGGCCGCAAGGTTGAAACTCAAAGGAATTGACGG
Species	Ramlibacter tataouinensis	Bacteria	Proteobacteria	Betaproteobacteria	Burkholderiales	Comamonadaceae	Ramlibacter	Ramlibacter tataouinensis	Ramlibacter tataouinensis seq1	228	2	Zn4_648473	KC788162.1	114	TACGTAGGGTGCAAGCGTTAATCGGAATTACTGGGCGTAAAGCGTGCGCAGGCGGTTATGTAAGACAGGTGTGAAATCCCCGGGCTTAACCTGGGAACTGCATTTGTGACTGCATAGCTAGAGTACGGTAGAGGGGGATGGAATTCCGCGTGTAGCAGTGAAATGCGTAGATATGCGGAGGAACACCGATGGCGAAGGCAATCCCCTGGACCTGTACTGACGCTCATGCACGAAAGCGTGGGGAGCAAACAGGATTAGATACCCTGGTAGTCCACGCCCTAAACGATGTCAACTGGTTGTTGGTCCTTCACTGGATCAGTAACGAAGCTAACGCGTGAAGTTGACCGCCTGGGGAGTACGGCCGCAAGGTTGAAACTCAAAGGAATTGACGT
Species	Ramlibacter tataouinensis	Bacteria	Proteobacteria	Betaproteobacteria	Burkholderiales	Comamonadaceae	Ramlibacter	Ramlibacter tataouinensis	Ramlibacter tataouinensis seq2	228	2	Zn2_382705	KT345639.1	107	TACGTAGGGTGCAAGCGTTAATCGGAATTACTGGGCGTAAAGCGTGCGCAGGCGGTGATGTAAGACAGATGTGAAATCCCCGGGCTCAACCTGGGAACTGCATTTGTGACTGCATCGCTGGAGTGCGGCAGAGGGGGATGGAATTCCGCGTGTAGCAGTGAAATGCGTAGATATGCGGAGGAACACCGATGGCGAAGGCAATCCCCTGGGCCTGCACTGACGCTCATGCACGAAAGCGTGGGGAGCAAACAGGATTAGATACCCTGGTAGTCCACGCCCTAAACGATGTCAACTGGTTGTTGGTCCTTCACTGGATCAGTAACGAAGCTAACGCGTGAAGTTGACCGCCTGGGGAGTACGGCCGCAAGGTTGAAACTCAAAGGAATTGACGG
Species	Herbaspirillum seropedicae	Bacteria	Proteobacteria	Betaproteobacteria	Burkholderiales	Oxalobacteraceae	Herbaspirillum	Herbaspirillum seropedicae	Herbaspirillum seropedicae seq	40	1	3M1_376222	HQ406764.1	36	TACGTAGGGTGCAAGCGTTAATCGGAATTACTGGGCGTAAAGCGTGCGCAGGCGGTTGTGCAAGACAGATGTGAAATCCCCGGGCTCAACCTGGGAATTGCATTTGTGACTGCACGGCTAGAGTGTGTCAGAGGGGGGTAGAATTCCACGTGTAGCAGTGAAATGCGTAGAGATGTGGAGGAATACCGATGGCGAAGGCAGCCCCCTGGGATAACACTGACGCTCATGCACGAAAGCGTGGGGAGCAAACAGGATTAGATACCCTGGTAGTCCACGCCCTAAACGATGTCAACTAGTTGTCGGGTCTTAATTGACTTGGTAACGCAGCTAACGCGTGAAGTTGACCGCCTGGGGAGTACGGTCGCAAGATTAAAACTCAAAGGAATTGACGG
Species	Herminiimonas aquatilis	Bacteria	Proteobacteria	Betaproteobacteria	Burkholderiales	Oxalobacteraceae	Herminiimonas	Herminiimonas aquatilis	Herminiimonas aquatilis seq	33	1	Zn3_734	NR_042431.1	33	TACGTAGGGTGCAAGCGTTAATCGGAATTACTGGGCGTAAAGCGTGCGCAGGCGGTTTGGTAAGACAGATGTGAAATCCCCGGGCTCAACCTGGGAATTGCATTTGTGACTGCCCGGCTAGAGTGTGTCAGAGGGGGGTAGAATTCCACGTGTAGCAGTGAAATGCGTAGAGATGTGGAGGAATACCGATGGCGAAGGCAGCCCCCTGGGATAACACTGACGCTCATGCACGAAAGCGTGGGGAGCAAACAGGATTAGATACCCTGGTAGTCCACGCCCTAAACGATGTCTACTAGTTGTCGGGACTTAATTGTCTTGGTAACGCAGCTAACGCGTGAAGTAGACCGCCTGGGGAGTACGGTCGCAAGATTAAAACTCAAAGGAATTGACGG
Genus	Massilia	Bacteria	Proteobacteria	Betaproteobacteria	Burkholderiales	Oxalobacteraceae	Massilia	Massilia	Massilia seq1	69	3	Zn4_110862	JX949993.1	44	TACGTAGGGTGCAAGCGTTAATCGGAATTACTGGGCGTAAAGCGTGCGCAGGCGGTTTTGTAAGTCTGATGTGAAATCCCCGGGCTCAACCTGGGAATTGCATTGGAGACTGCAAGGCTAGAATCTGGCAGAGGGGGGTAGAATTCCACGTGTAGCAGTGAAATGCGTAGAGATGTGGAGGAACACCGATGGCGAAGGCAGCCCCCTGGGTCAAGATTGACGCTCATGCACGAAAGCGTGGGGAGCAAACAGGATTAGATACCCTGGTAGTCCACGCCCTAAACGATGTCTACTAGTTGTCGGGTTTTAATTAACTTGGTAACGCAGCTAACGCGTGAAGTAGACCGCCTGGGGAGTACGGTCGCAAGATTAAAACTCAAATGAATTGACGG
Genus	Massilia	Bacteria	Proteobacteria	Betaproteobacteria	Burkholderiales	Oxalobacteraceae	Massilia	Massilia	Massilia seq2	69	3	Zn2_70539	JQ860930.1	10	TACGTAGGGTGCAAGCGTTAATCGGAATTACTGGGCGTAAAGCGTGCGCAGGCGGTTTTGTAAGTCTGTCGTGAAATCCCCGGGCTTAACCTGGGAATTGCGATGGAGACTGCAAGGCTAGAATCTGGCAGAGGGGGGTAGAATTCCACGTGTAGCAGTGAAATGCGTAGAGATGTGGAGGAACACCGATGGCGAAGGCAGCCCCCTGGGTCAAGATTGACGCTCATGCACGAAAGCGTGGGGAGCAAACAGGATTAGATACCCTGGTAGTCCACGCCCTAAACGATGTCTACTAGTTGTCGGGTCTTAATTGACTTGGTAACGCAGCTAACGCGTGAAGTAGACCGCCTGGGGAGTACGGTCGCAAGATTAAAACTCAAATGAATTGACGG
Genus	Massilia	Bacteria	Proteobacteria	Betaproteobacteria	Burkholderiales	Oxalobacteraceae	Massilia	Massilia	Massilia seq3	69	3	Zn4_522740	JQ288657.1	9	TACGTAGGGTGCAAGCGTTAATCGGAATTACTGGGCGTAAAGCGTGCGCAGGCGGTTTTGTAAGTCTGTCGTGAAATCCCCGGGCTCAACCTGGGAATTGCGATGGAGACTGCAAGGCTAGAATCTGGCAGAGGGGGGTAGAATTCCACGTGTAGCAGTGAAATGCGTAGAGATGTGGAGGAACACCGATGGCGAAGGCAGCCCCCTGGGTCAAGATTGACGCTCATGCACGAAAGCGTGGGGAGCAAACAGGATTAGATACCCTGGTAGTCCACGCCCTAAACGATGTCTACTAGTTGTCGGGTTTTAATTAACTTGGTAACGCAGCTAACGCGTGAAGTAGACCGCCTGGGGAGTACGGTCGCAAGATTAAAACTTAAATGAATTGACGG
Species	Oxalicibacterium horti	Bacteria	Proteobacteria	Betaproteobacteria	Burkholderiales	Oxalobacteraceae	Oxalicibacterium	Oxalicibacterium horti	Oxalicibacterium horti seq	28	1	3M2_625807	NR_112833.1	28	TACGTAGGGTGCAAGCGTTAATCGGAATTACTGGGCGTAAAGCGTGCGCAGGCGGTTGTGCAAGACAGATGTGAAATCCCCGGGCTCAACCTGGGAATTGCATTTGTGACTGCACGGCTAGAGTGTGTCAGAGGGGGGTAGAATTCCACGTGTAGCAGTGAAATGCGTAGAGATGTGGAGGAATACCGATGGCGAAGGCAGCCCCCTGGGATAACACTGACGCTCATGCACGAAAGCGTGGGGAGCAAACAGGATTAGATACCCTGGTAGTCCACGCCCTAAACGATGTCTACTAGTTGTCGGGTCTTAATTGACTTGGTAACGCAGCTAACGCGTGAAGTAGACCGCCTGGGGAGTACGGTCGCAAGATTAAAACTCAAAGGAATTGACGG
Species	Thiobacillus thioparus	Bacteria	Proteobacteria	Betaproteobacteria	Hydrogenophilales	Hydrogenophilaceae	Thiobacillus	Thiobacillus thioparus	Thiobacillus thioparus seq1	310	2	Zn3_241902	GU967680.1	163	TACGTAGGGTGCGAGCGTTAATCGGAATTACTGGGCGTAAAGCGTGCGCAGGCGGATTGTTAAGCAAGATGTGAAATCCCCGGGCTTAACCTGGGAATGGCATTTTGAACTGGCAGTCTAGAGTGCGTCAGAGGGGGGTGGAATTCCACGTGTAGCAGTGAAATGCGTAGAGATGTGGAGGAACACCAATGGCGAAGGCAGCCCCCTGGGATGACACTGACGCTCATGTACGAAAGCGTGGGTAGCAAACAGGATTAGATACCCTGGTAGTCCACGCCCTAAACGATGTCAACTGGTTGTTGGGGGAGTGAAATCCCTTAGTAACGAAGCTAACGCGTGAAGTTGACCGCCTGGGGAGTACGGTCGCAAGATTAAAACTCAAAGGAATTGACGG
Species	Thiobacillus thioparus	Bacteria	Proteobacteria	Betaproteobacteria	Hydrogenophilales	Hydrogenophilaceae	Thiobacillus	Thiobacillus thioparus	Thiobacillus thioparus seq2	310	2	Zn4_355863	HM535225.1	147	TACGTAGGGTGCGAGCGTTAATCGGAATTACTGGGCGTAAAGCGTGCGCAGGCGGATTGTTAAGCAAGACGTGAAATCCCCGGGCTTAACCTGGGAATGGCGTTTTGAACTGGCAGTCTAGAGTGCGTCAGAGGGGGGTGGAATTCCACGTGTAGCAGTGAAATGCGTAGAGATGTGGAGGAACACCGATGGCGAAGGCAGCCCCCTGGGATGACACTGACGCTCATGTACGAAAGCGTGGGTAGCAAACAGGATTAGATACCCTGGTAGTCCACGCCCTAAACGATGTCAACTGGTTGTTGGGGGAGTGAAATCCCTTAGTAACGAAGCTAACGCGTGAAGTTGACCGCCTGGGGAGTACGGTCGCAAGATTAAAACTCAAAGGAATTGACGG
Genus	Methylobacillus	Bacteria	Proteobacteria	Betaproteobacteria	Methylophilales	Methylophilaceae	Methylobacillus	Methylobacillus	Methylobacillus seq	2676	1	Zn4_748695	GU271388.1	2637	TACGTAGGGTGCGAGCGTTAATCGGAATTACTGGGCGTAAAGTGTGCGCAGGTGGCCTCGCAAGTCGAGTGTGAAATCCCCGGGCTTAACTTGGGAATTGCGCTCGAAACTACGGGGCTCGAGTGTGGCAGAGGGAGGTGGAATTCCACGTGTAGCGGTGAAATGCGTAGAGATGTGGAGGAACACCAATGGCGAAGGCAGCCTCCTGGGCCAACACTGACGCTCATGCACGAAAGCGTGGGGAGCAAACAGGATTAGATACCCTGGTAGTCCACGCCCTAAACGATGATGACTAGTTGTTGGGGGAGTTAAATCCCTTAGTAACGCAGCTAACGCGCGAAGTCATCCGCCTGGGGAGTACGGTCGCAAGATTAAAACTCAAAGGAATTGACGG
Species	Methylophilus methylotrophus	Bacteria	Proteobacteria	Betaproteobacteria	Methylophilales	Methylophilaceae	Methylophilus	Methylophilus methylotrophus	Methylophilus methylotrophus seq	33	1	Zn2_294872	KF911346.1	32	TACGTAGGGTGCGAGCGTTAATCGGAATTACTGGGCGTAAAGCGTGCGCAGGCGGTTTTGTAAGTCAGATGTGAAATCCCCGAGCTCAACTTGGGAACTGCGTTTGAAACTACAAGACTAGAATATGTCAGAGGGGGGTAGAATTCCACGTGTAGCAGTGAAATGCGTAGAGATGTGGAGGAATACCAATGGCGAAGGCAGCCCCCTGGGATAATATTGACGCTCATGCACGAAAGCGTGGGGAGCAAACAGGATTAGATACCCTGGTAGTCCACGCCCTAAACGATGTCTACTAGTTGTTGGTGGAGTAAAATCCATGAGTAACGCAGCTAACGCGTGAAGTAGACCGCCTGGGGAGTACGGTCGCAAGATTAAAACTCAAAGGAATTGACGG
Genus	Nitrosospira	Bacteria	Proteobacteria	Betaproteobacteria	Nitrosomonadales	Nitrosomonadaceae	Nitrosospira	Nitrosospira	Nitrosospira seq	86	1	3M4_782766	JQ684443.1	81	TACGTAGGGTGCAGGCGTTAATCGGAATTACTGGGCGTAAAGCGTGCGCAGGCGGTTTGCTAAGACAGGTGTGAAATCCCCGAGCTTAACTTGGGAATTGCGCTTGTAACTGGCAGGCTAGAGTGTAGCAGAGGGGGGTGGAATTCCACGTGTAGCAGTGAAATGCGTAGATATGTGGAGGAACACCGATGGCGAAGGCAGCCCCCTGGGTTAACACTGACGCTCATGCACGAAAGCGTGGGGAGCAAACAGGATTAGATACCCTGGTAGTCCACGCCCTAAACTATGTCAACTAGTTGTCGGGGAAGAAATTCCTTGGTAACGAAGCTAACGCGTGAAGTTGACCGCCTGGGGAGTACGGCCGCAAGGTTAAAACTCAAAGGAATTGACGG
Genus	Azoarcus	Bacteria	Proteobacteria	Betaproteobacteria	Rhodocyclales	Rhodocyclaceae	Azoarcus	Azoarcus	Azoarcus seq1	2502	4	Zn4_752677	GU271742.1	1086	TACGTAGGGTGCGAGCGTTAATCGGAATTACTGGGCGTAAAGTGTGCGCAGGCGGCGTCGCAAGTCGAGTGTGAAAGCCCCGGGCTTAACTTGGGAATTGCGCTCGAAACTACGGTGCTGGAGTATGGCAGAGGAAGGTGGAATTCCACGTGTAGCGGTGAAATGCGTAGAGATGTGGAGGAACACCGATGGCGAAGGCAGCCTTCTGGGCCAATACTGACGCTCATGCACGAAAGCGTGGGGAGCAAACAGGATTAGATACCCTGGTAGTCCACGCCCTAAACGATGATGACTAGTTGTTGGAGGAGTTAAATCCTTTAGTAACGCAGCTAACGCGTGAAGTCATCCGCCTGGGGAGTACGGTCGCAAGATTAAAACTCAAAGGAATTGACGG
Genus	Azoarcus	Bacteria	Proteobacteria	Betaproteobacteria	Rhodocyclales	Rhodocyclaceae	Azoarcus	Azoarcus	Azoarcus seq2	2502	4	Zn4_89036	GU271529.1	792	TACGTAGGGTGCGAGCGTTAATCGGAATTACTGGGCGTAAAGTGTGCGCAGGTGGCTGAGCAAGTCGAGTGTGAAATCCCCGGGCTTAACTTGGGAATTGCGCTCGAAACTACTTGGCTCGAGTGTGGCAGAGGAAGGTGGAATTCCAGGTGTAGCGGTGAAATGCGTAGAGATCTGGAGGAACACCGATGGCGAAGGCAGCCTTCTGGGCCAACACTGACGCTCATGCACGAAAGCGTGGGGAGCAAACAGGATTAGATACCCTGGTAGTCCACGCCCTAAACGATGATGACTAGTTGTTGGGGGAGTTAAATCCCTTAGTAACGCAGCTAACGCGTGAAGTCATCCGCCTGGGGAGTACGGTCGCAAGATTAAAACTCAAAGGAATTGACGG
Genus	Azoarcus	Bacteria	Proteobacteria	Betaproteobacteria	Rhodocyclales	Rhodocyclaceae	Azoarcus	Azoarcus	Azoarcus seq3	2502	4	Zn3_638843	GU271549.1	503	TACGTAGGGTGCGAGCGTTAATCGGAATTACTGGGCGTAAAGTGTGCGCAGGCGGCCGAGCAAGTCGAGTGTGAAATCCCCGGGCTTAACTTGGGAATTGCGCTCGAAACTACTTGGCTGGAGTGTGGCAGAGGAAGGTGGAATTCCACGTGTAGCGGTGAAATGCGTAGAGATGTGGAGGAACACCGATGGCGAAGGCAGCCTTCTGGGCCAACACTGACGCTCATGCACGAAAGCGTGGGGAGCAAACAGGATTAGATACCCTGGTAGTCCACGCCCTAAACGATGATGACTAGTTGTTGGGGGAGTTAAATCCCTTAGTAACGCAGCTAACGCGTGAAGTCATCCGCCTGGGGAGTACGGTCGCAAGATTAAAACTCAAAGGAATTGACGG
Genus	Azoarcus	Bacteria	Proteobacteria	Betaproteobacteria	Rhodocyclales	Rhodocyclaceae	Azoarcus	Azoarcus	Azoarcus seq4	2502	4	Zn3_512866	Y13222.1	113	TACGTAGGGTGCGAGCGTTAATCGGAATTACTGGGCGTAAAGCGTGCGCAGGCGGTTGTGTAAGACAGGTGTGAAATCCCCGGGCTTAACCTGGGAACTGCGCTTGTGACTGCACGGCTAGAGTACGGCAGAGGGGGGTGGAATTCCACGTGTAGCAGTGAAATGCGTAGATATGTGGAGGAACACCGATGGCGAAGGCAGCCCCCTGGGCCGATACTGACGCTCATGCACGAAAGCGTGGGGAGCAAACAGGATTAGATACCCTGGTAGTCCACGCCCTAAACGATGTCAACTAGTTGTTCGGAGAGGTAACTTTCTGAGTAACGCAGCTAACGCGTGAAGTTGACCGCCTGGGGAGTACGGCCGCAAGGTTAAAACTCAAAGGAATTGACGG
Genus	Dechloromonas	Bacteria	Proteobacteria	Betaproteobacteria	Rhodocyclales	Rhodocyclaceae	Dechloromonas	Dechloromonas	Dechloromonas seq1	216	3	Cu2_256763	EU809553.1	144	TACGTAGGGTGCGAGCGTTAATCGGAATTACTGGGCGTAAAGCGTGCGCAGGCGGTTTTTTAAGACAGGCGTGAAATCCCCGGGCTCAACCTGGGAACTGCGCTTGTGACTGGAAGGCTAGAGTACGGCAGAGGGGGGTGGAATTCCACGTGTAGCAGTGAAATGCGTAGAGATGTGGAGGAACACCAATGGCGAAGGCAGCCCCCTGGGTCGATACTGACGCTCATGCACGAAAGCGTGGGTAGCAAACAGGATTAGATACCCTGGTAGTCCACGCCCTAAACGATGTCAACTAGGTGTTGGAAGGGTAAAACCTTTTAGTACCGGAGCTAACGCGTGAAGTTGACCGCCTGGGGAGTACGGCCGCAAGGTTAAAACTCAAAGGAATTGACGG
Genus	Dechloromonas	Bacteria	Proteobacteria	Betaproteobacteria	Rhodocyclales	Rhodocyclaceae	Dechloromonas	Dechloromonas	Dechloromonas seq2	216	3	Zn2_739830	JQ288587.1	32	TACGTAGGGTGCGAGCGTTAATCGGAATTACTGGGCGTAAAGCGTGCGCAGGCGGTTTTGTAAGACAGGCGTGAAATCCCCGGGCTCAACCTGGGAACTGCGTTTGTGACTGCAAGGCTAGAGTATGGCAGAGGGGGGTGGAATTCCACGTGTAGCAGTGAAATGCGTAGAGATGTGGAGGAACACCGATGGCGAAGGCAGCCCCCTGGGCCAATACTGACGCTCATGCACGAAAGCGTGGGTAGCAAACAGGATTAGATACCCTGGTAGTCCACGCCCTAAACGATGTCAACTAGGTGTTGGGTGGGTAAAACCATTTAGTACCGGAGCTAACGCGTGAAGTTGACCGCCTGGGGAGTACGGCCGCAAGGTTAAAACTTAAATGAATTGACGG
Genus	Dechloromonas	Bacteria	Proteobacteria	Betaproteobacteria	Rhodocyclales	Rhodocyclaceae	Dechloromonas	Dechloromonas	Dechloromonas seq3	216	3	Zn4_503861	JQ288706.1	20	TACGTAGGGTGCGAGCGTTAATCGGAATTACTGGGCGTAAAGCGTGCGCAGGCGGTTTTGTAAGACAGGCGTGAAATCCCCGGGCTCAACCTGGGAACTGCGTTTGTGACTGCAAGGCTAGAGTATGGCAGAGGGGGGTGGAATTCCACGTGTAGCAGTGAAATGCGTAGAGATGTGGAGGAACACCGATGGCGAAGGCAGCCCCCTGGGCCAATACTGACGCTCATGCACGAAAGCGTGGGTAGCAAACAGGATTAGATACCCTGGTAGTCCACGCCCTAAACGATGTCAACTAGGTGTTGGGTGGGTAAAACCATTTAGTACCGGAGCTAACGCGTGAAGTTGACCGCCTGGGGAGTACGGCCGCAAGGTTAAAACTCAAATGAATTGACGG
Genus	Sterolibacterium	Bacteria	Proteobacteria	Betaproteobacteria	Rhodocyclales	Rhodocyclaceae	Sterolibacterium	Sterolibacterium	Sterolibacterium seq1	422	2	Zn4_609539	AM990454.1	275	TACGTAGGGTGCGAGCGTTAATCGGAATTACTGGGCGTAAAGCGTGCGCAGGCGGTTTCGTAAGCTGGAGGTGAAATCCCCGGGCTTAACCTGGGAATGGCCTTCAGGACTGCGAGGCTAGAGTGCGGCAGAGGGAGGTGGAATTCCACGTGTAGCAGTGAAATGCGTAGAGATGTGGAGGAACACCGATGGCGAAGGCAGCCTCCTGGGCCAGCACTGACGCTCATGCACGAAAGCGTGGGGAGCAAACAGGATTAGATACCCTGGTAGTCCACGCCCTAAACGATGTCAACTAGGTGTTGGGGAAGGTGACTTCCTTAGTACCGCAGCTAACGCGTGAAGTTGACCGCCTGGGGAGTACGGCCGCAAGGTTAAAACTCAAAGGAATTGACGG
Genus	Sterolibacterium	Bacteria	Proteobacteria	Betaproteobacteria	Rhodocyclales	Rhodocyclaceae	Sterolibacterium	Sterolibacterium	Sterolibacterium seq2	422	2	Zn1_87839	KF009019.1	139	TACGTAGGGTGCGAGCGTTAATCGGAATTACTGGGCGTAAAGCGTGCGCAGGCGGTTTTGTAAGACAGGCGTGAAATCCCCGGGCTTAACCTGGGAACTGCGTTTGTGACTGCAAGGCTAGAGTGTGGCAGAGGGGGGTAGAATTCCGCGTGTAGCAGTGAAATGCGTAGATATGCGGAGGAATACCGATGGCGAAGGCAGCCCCCTGGGTCAACACTGACGCTCATGCACGAAAGCGTGGGGAGCAAACAGGATTAGATACCCTGGTAGTCCACGCCCTAAACGATGTCAACTAGGTGTTGGGGGAGGAGACTTCCTTAGTACCGCAGCTAACGCGTGAAGTTGACCGCCTGGGGAGTACGGCCGCAAGGTTGAAACTCAAAGGAATTGACGG
Class	Uncharacterised Deltaproteobacteria	Bacteria	Proteobacteria	Deltaproteobacteria	Deltaproteobacteria	Deltaproteobacteria	Deltaproteobacteria	Deltaproteobacteria	Uncharacterised Deltaproteobacteria seq1	4663	27	Zn4_352706	JN038745.1	402	TACGGAGGGTGCGAGCGTTGTTCGGAATTATTGGGCGTAAAGCGCGTGTAGGCGGTTCTCTAAGTCTGATGTGAAAGCCCCGGGCTCAACCCGGGAAGTGCATTGGAAACTGGAGAACTTGAGTACGGGAGAGGGTAGTGGAATTCCGAGTGTAGGGGTGAAATCCGTAGATATTCGGAGGAACACCGGTGGCGAAGGCGGCTACCTGGACCGATACTGACGCTGAGACGCGAAAGCGTGGGGAGCAAACAGGATTAGATACCCTGGTAGTCCACGCCGTAAACGATGGGCACTAGGTGTCGCGGGTATTGACCCCTGCGGTGCCGAAGCTAACGCATTAAGTGCCCCGCCTGGGGAGTACGGCCGCAAGGCTAAAACTCAAAGGAATTGACGG
Class	Uncharacterised Deltaproteobacteria	Bacteria	Proteobacteria	Deltaproteobacteria	Deltaproteobacteria	Deltaproteobacteria	Deltaproteobacteria	Deltaproteobacteria	Uncharacterised Deltaproteobacteria seq2	4663	27	Zn4_794687	AM934955.1	343	GACGGAGGGTGCTAGCGTTGTTCGGAATTACTGGGCGTAAAGCGCGTGCAGGCGGTCCACTAAGTCATATGTGAAAGCCCTCAGCTCAACTGAGGAACGACGTGTGAAACTGATGGACTCGAGTACGGGAGAGGGGGGTGGAATTCCCGGTGTAGCGGTGAAATGCGTAGATATCGGGAGGAACACCTGTGGCGAAGGCGGCCCCCTGGTCCGATACTGACGCTAATACGCGAAAGCGTGGGGAGCAAACAGGATTAGATACCCTGGTAGTCCACGCTGTAAACGATGGGCACTAGGTGTCTGGGGTATTGACCCCCTGGGTGCCGTAGCTAACGCATTAAGTGCCCCGCCTGGGGAGTACGGCCGCAAGGTTAAAACTCAAAGGAATTGACGG
Class	Uncharacterised Deltaproteobacteria	Bacteria	Proteobacteria	Deltaproteobacteria	Deltaproteobacteria	Deltaproteobacteria	Deltaproteobacteria	Deltaproteobacteria	Uncharacterised Deltaproteobacteria seq3	4663	27	Zn4_642067	JN038822.1	288	TACGGAGGGTGCAAGCGTTGTTCGGAATTATTGGGCGTAAAGCGCGTGTAGGCGGTTTGTTAAGTCTGGTGTGAAAGCCCTGGGCTCAACCTGGGAAGTGCATTGGATACTGGCAAACTTGAGTACGGGAGAGGATAGTGGAATTTCGAGTGTAGGGGTGAAATCCGTAGATATTCGAAGGAACACCGGTGGCGAAGGCGGCTATCTGGACCGATACTGACGCTGAGACGCGAAAGCGTGGGGAGCAAACAGGATTAGATACCCTGGTAGTCCACGCCGTAAACGATGGGTACTAGGTGTTGCGGGTATTGACCCCTGCAGTGCCGAAGCTAACGCATTAAGTACCCCGCCTGGGGAGTACGGTCGCAAGACTAAAACTCAAAGGAATTGACGG
Class	Uncharacterised Deltaproteobacteria	Bacteria	Proteobacteria	Deltaproteobacteria	Deltaproteobacteria	Deltaproteobacteria	Deltaproteobacteria	Deltaproteobacteria	Uncharacterised Deltaproteobacteria seq4	4663	27	Zn4_668216	EU299159.1	183	TACAGAGGGTGCAAACGTTGTTCGGAATTACTGGGCGTAAAGCGCGTGCAGGCGGCCTTGCAAGTCGGACGTGAAATCCCACGGCTCAACCGTGGAAGTGCATTCGAAACTGCGAGGCTGGAGTCCTGGAGAGGAAAGTGGAATACTCGGTGTAGAGGTGAAATTCGTAGATATCGAGTGGAACACCGGTGGCGAAGGCGGCTTTCTGGACAGGTACTGACGCTGAGACGCGAAAGCGTGGGGAGCAAACAGGATTAGATACCCTGGTAGTCCACGCCGTAAACGATGAGTGCTAGGTGTCACGGGCTTTGACCCTCGTGGTGCCGAAGCTAACGCGTTAAGCACTCCGCCTGGGGAGTACGGCCGCAAGGCTAAAACTCAAAGGAATTGACGG
Class	Uncharacterised Deltaproteobacteria	Bacteria	Proteobacteria	Deltaproteobacteria	Deltaproteobacteria	Deltaproteobacteria	Deltaproteobacteria	Deltaproteobacteria	Uncharacterised Deltaproteobacteria seq5	4663	27	Zn4_480629	HG379852.1	181	TACGGAGGGCGCAAGCGTTGTTCGGAATTACTGGGCGTAAAGCGCGTGTAGGCGGCCAGGTAAGTCGGATGTGAAAGCCCGGGGCCCAACCCCGGAACTGCACCCGATACTGCTTGGCTGGAGTCCCGGAGAGGATGGCGGAATTTCCGGTGTAGAGGTGAAATTCGTAGATATCGGAAGGAACACCAGTGGCGAAGGCGGCCATCTGGACGGTGACTGACGCTGAGACGCGAAAGCGTGGGGAGCAAACAGGATTAGATACCCTGGTAGTCCACGCCGTAAACGTTGGGTGCTAGACGTCGGGGGTATTGACCCCTCCGGTGTCGAAGCTAACGCATTAAGCACCCCGCCTGGGGAGTACGGCCGCAAGGCTAAAACTCAAAGGAATTGACGG
Class	Uncharacterised Deltaproteobacteria	Bacteria	Proteobacteria	Deltaproteobacteria	Deltaproteobacteria	Deltaproteobacteria	Deltaproteobacteria	Deltaproteobacteria	Uncharacterised Deltaproteobacteria seq6	4663	27	Zn3_237880	KR054691.1	165	TACAGAGGGTGCGAACGTTGCTCGGAATTACTGGGCGTAAAGCGCGTGTAGGCGGTCCGTTAAGTTGGTAGTGAAATCCCATGGCTCAACCATGGAAGTGCTGCCAAAACTGGCGGGCTGGAGTGCCGGAGAGGGTGGCGGAATTCCCAGTGTAGAGGTGAAATTCGTAGATATTGGGAGGAACACCGGTGGCGAAGGCGGCCACCTGGACGGTAACTGACGCTAAGACGCGAAAGCGTGGGGAGCAAACAGGATTAGATACCCTGGTAGTCCACGCTGTAAACGATGAGCACTAGGTGTTGCGGGTATTGACCCCTGCAGTGCCGACGCTAACGCATTAAGTGCTCCGCCTGGGGACTACGGCCGCAAGGCTAAAACTCAAAGGAATTGACGG
Class	Uncharacterised Deltaproteobacteria	Bacteria	Proteobacteria	Deltaproteobacteria	Deltaproteobacteria	Deltaproteobacteria	Deltaproteobacteria	Deltaproteobacteria	Uncharacterised Deltaproteobacteria seq7	4663	27	Zn4_559617	HF584699.1	161	TACGGAGGGTGCAAGCGTTGTTCGGAATCATTGGGCGTAAAGCGCGTGTAGGCGGCTTGGTAAGTCGGGTGTGAAATCCCGGGGCCCAACCCCGGAACTGCATTCGAAACTGCCTCGCTAGAGTCCCGGAGAGGAAGGCGGAATTCCCGGTGTAGAGGTGAAATTCGTAGATATCGGGAGGAACACCAGCGGCGAAGGCGGCCTTCTGGACGGTGACTGACGCTGAGACGCGAAAGCGTGGGGAGCAAACAGGATTAGATACCCTGGTAGTCCACGCCGTAAACGTTGGGTGCTAGGTGTCGCGGGTATTGACCCCTGCGGTGCCGACGCTAACGCATTAAGCACCCCGCCTGGGAAGTACGGTCGCAAGACTAAAACTCAAATGAATTGACGG
Class	Uncharacterised Deltaproteobacteria	Bacteria	Proteobacteria	Deltaproteobacteria	Deltaproteobacteria	Deltaproteobacteria	Deltaproteobacteria	Deltaproteobacteria	Uncharacterised Deltaproteobacteria seq8	4663	27	Zn4_597121	AJ519664.1	152	TACGGAGGGTGCAAGCGTTGTTCGGAATTATTGGGCGTAAAGCGCGTGTAGGCGGTTTGTTAAGTCTGGTGTGAAAGCCCTGGGCTCAACCTGGGAAGTGCATTGGATACTGGCAAACTTGAGTACGGGAGAGGATAGTGGAATTTCGAGTGTAGGGGTGAAATCCGTAGATATTCGAAGGAACACCGGTGGCGAAGGCGGCTATCTGGACCGATACTGACGCTGAGACGCGAAAGCGTGGGGAGCAAACAGGATTAGATACCCTGGTAGTCCACGCCGTAAACGATGGGCACTAGGTGTTGCGGGTATTGACCCCTGCAGTGCCGAAGCTAACGCATTAAGTGCCCCGCCTGGGGAGTACGGTCGCAAGACTAAAACTCAAAGGAATTGACGG
Class	Uncharacterised Deltaproteobacteria	Bacteria	Proteobacteria	Deltaproteobacteria	Deltaproteobacteria	Deltaproteobacteria	Deltaproteobacteria	Deltaproteobacteria	Uncharacterised Deltaproteobacteria seq9	4663	27	Zn3_524187	EF663249.1	125	TACGGAGGGTGCAAACGTTGCTCGGAATCATTGGGCGTAAAGCGCACGTAGGCGGACCGCTAAGTCGGATGTGAAAGCCCTCGGCTTAACCGAGGAAGTGCATTCGAAACTGACGGTCTTGAGTATGGAAGAGGGTCGCGGAATTCCCGGTGTAGAGGTGAAATTCGTAGATATCGGGAGGAACACCAGTGGCGAAGGCGGCGACCTGGGCCAATACTGACGCTGAGGTGCGAAAGCGTGGGGAGCAAACAGGATTAGATACCCTGGTAGTCCACGCCGTAAACGATGAGTGCTAGATGTCGCGGGTATTGACCCCTGCGGCGTCGTAGCTAACGCGTTAAGCACTCCGCCTGGGGAGTACGGCCGCAAGGCTAAAACTCAAAGGAATTGACGG
Class	Uncharacterised Deltaproteobacteria	Bacteria	Proteobacteria	Deltaproteobacteria	Deltaproteobacteria	Deltaproteobacteria	Deltaproteobacteria	Deltaproteobacteria	Uncharacterised Deltaproteobacteria seq10	4663	27	Pb2_133295	HF584636.1	101	TACGGAGGGTGCAAGCGTTGTTCGGAATCATTGGGCGTAAAGCGCGTGTAGGCGGCTTGGCAAGTCGGTTGTGAAAGCCCGGGGCCCAACCCCGGAACTGCATCTGAAACTGCCTGGCTAGAGTCCCGGAGAGGAAGGCAGAATTCCCGGTGTAGGGGTGAAATCCGTAGATATCGGGAGGAATACCAGCGGCGAAGGCGGCCTTCTGGACGGTGACTGACGCTGAGACGCGAAAGCGTGGGGAGCAAACAGGATTAGATACCCTGGTAGTCCACGCCGTAAACGTTGAGTGCTAGGTGTCGCGGGTATTGACCCCTGCGGTGCCGTCGTTAACGCATTTAGCACTCCGCCTGGGGAGTACGGTCGCAAGGCTAAAACTCAAATGAATTGACGG
Class	Uncharacterised Deltaproteobacteria	Bacteria	Proteobacteria	Deltaproteobacteria	Deltaproteobacteria	Deltaproteobacteria	Deltaproteobacteria	Deltaproteobacteria	Uncharacterised Deltaproteobacteria seq11	4663	27	Zn4_707975	JF833491.1	87	TACAGAGGGTGCAAGCGTTGTTCGGAATCATTGGGCGTAAAGGGCGTGTAGGCGGTCTGTTAAGTCATGTGTGAAATCCCTCGGCTCAACCGGGGAAGGACGCATGAAACTGACAAGCTAGAGTACCAAAGAGGGGGGTGGAATTCCCGGTGTAGCGGTGAAATGCGTAGATATCGGGAGGAACACCGGTGGCGAAGGCGGCCCCCTGGTTGGATACTGACGCTGAGACGCGAAAGCGTGGGGAGCAAACAGGATTAGATACCCTGGTAGTCCACGCTGTAAACGATGGGCACTAGGTGTCCGGGGTATTGACCCCCTGGGTGCCGCAGCTAACGCATTAAGTGCCCCGCCTGGGGAGTACGGTCGCAAGATTAAAACTCAAAGGAATTGACGG
Class	Uncharacterised Deltaproteobacteria	Bacteria	Proteobacteria	Deltaproteobacteria	Deltaproteobacteria	Deltaproteobacteria	Deltaproteobacteria	Deltaproteobacteria	Uncharacterised Deltaproteobacteria seq12	4663	27	Cu4_397094	KJ192013.1	85	TACGGAGGGCGCAAGCGTTGTTCGGAATTACTGGGCGTAAAGGGCGTGTAGGCGGTCTGGTAAGTCGGTTGTGAAATCCCCGGGCTCAACCCGGGAACTGCATCCGAAACTGCTGGGCTAGAGTTCCGGAGAGGAAGGCAGAATTCCCAATGTAGGGGTGAAATCCGTAGATATTGGGAGGAATACCAGTGGCGAAGGCGGCCTTCTGGACGGTGACTGACGCTGAGACGCGAAAGCGTGGGGAGCAAACAGGATTAGATACCCTGGTAGTCCACGCCGTAAACGGTGCGCACTAGGTGTCGGGGGTATTCACCCCTCCGGTGCCGAAGCTAACGTATTAAGTGCGCCGCCTGGGAAGTACGGCCGCAAGGCTAAAACTCAAAGGAATTGACGG
Class	Uncharacterised Deltaproteobacteria	Bacteria	Proteobacteria	Deltaproteobacteria	Deltaproteobacteria	Deltaproteobacteria	Deltaproteobacteria	Deltaproteobacteria	Uncharacterised Deltaproteobacteria seq13	4663	27	Zn4_226875	HE974832.1	84	TACGGAGGGTGCAAGCGTTGTTCGGAATCATTGGGCGTAAAGCGCGTGTAGGCGGCTTGGTAAGTCGGTTGTGAAAGCCCGGGGCCCAACCCCGGAATTGCAGCCGAAACTGCCTCGCTAGAGTCCCGGAGAGGAAGGCAGAATTCCCGGTGTAGGGGTGAAATCCGTAGATATCGGGAGGAATACCGGCGGCGAAGGCGGCCTTCTGGACGGTGACTGACGCTGAGACGCGAAAGCGTGGGGAGCAAACAGGATTAGATACCCTGGTAGTCCACGCCGTAAACGTTGAGTGCTAGGTGTCGCGGGTATTGACCCCTGCGGTGCCGTCGTTAACGCATTTAGCACTCCGCCTGGGGAGTACGGTCGCAAGGCTAAAACTCAAAGGAATTGACGG
Class	Uncharacterised Deltaproteobacteria	Bacteria	Proteobacteria	Deltaproteobacteria	Deltaproteobacteria	Deltaproteobacteria	Deltaproteobacteria	Deltaproteobacteria	Uncharacterised Deltaproteobacteria seq14	4663	27	Pb4_638879	JN038742.1	73	TACGGAGGGCGCAAGCGTTGTTCGGAATTACTGGGCGTAAAGCGCGTGTAGGCGGCCTGAAAAGTCGGGTGTGAAATCCCGGAGCTCAACTCCGGAACTGCATCCGATACTGTCAGGCTCGAGTCTCGGAGAGGATGGCGGAATTTCCGGTGTAGAGGTGAAATTCGTAGATATCGGAAGGAACACCAGTGGCGAAGGCGGCCGTCTGGACGATGACTGACGCTGAGACGCGAAAGCGTGGGGAGCAAACAGGATTAGATACCCTGGTAGTCCACGCCATAAACGTTGGGTGCTAGACGTCGGGGGTATTGACCCCCTCGGTGTCGAAGCTAACGCATTAAGCACCCCGCCTGGGGAGTACGGCCGCAAGGCTAAAACTCAAAGGAATTGACGG
Class	Uncharacterised Deltaproteobacteria	Bacteria	Proteobacteria	Deltaproteobacteria	Deltaproteobacteria	Deltaproteobacteria	Deltaproteobacteria	Deltaproteobacteria	Uncharacterised Deltaproteobacteria seq15	4663	27	Pb4_211691	AM935978.1	70	TACGGAGGGTGCAAGCGTTGTTCGGAATCACTGGGCGTAAAGCGCGTGCAGGCGGCTCGTTAAGTCTGGTGTGAAAGCCCGGGGCTCACCCCCGGAAGTGCACTGGATACTGGCGAGCTCGAGTCCCGGAGAGGAGGGTGGAATTCCTGGTGTAGCGGTGAAATGCGTAGATATCAGGAGGAACACCGGCGGCGAAGGCGGCCCTCTGGACGGTGACTGACGCTGAGACGCGAAAGCGTGGGGAGCAAACAGGATTAGATACCCTGGTAGTCCACGCTGTAAACGATGAGCACTAGGTGTCGCGGGTATTGACCCCTGCGGTGCCGTCGCAAACGCATTAAGTGCTCCGCCTGGGGAGTACGGTCGCAAGATTAAAACTCAAAGGAATTGACGG
Class	Uncharacterised Deltaproteobacteria	Bacteria	Proteobacteria	Deltaproteobacteria	Deltaproteobacteria	Deltaproteobacteria	Deltaproteobacteria	Deltaproteobacteria	Uncharacterised Deltaproteobacteria seq16	4663	27	Zn1_169424	AY921674.1	69	TACGAAGGGTGCAAACGTTGCTCGGAATTATTGGGCGTAAAGCGCACGTAGGCGGCATTGCAAGTCGGATGTGAAATCCCACGGCTTAACCATGGAAGTGCATCCGAAACTGCAGTGCTTGAGTACTTAAGAGGATCGCGGAATTCCCGGTGTAGAGGTGAAATTCGTAGATATCGGGAGGAACACCAGTGGCGAAGGCGGCGATCTGGGAAGATACTGACGCTGAGGTGCGAAAGCGTGGGGAGCAAACAGGATTAGATACCCTGGTAGTCCACGCCGTAAACGATGAGTGCTAGATGCTGTGGGTATTGACCCCCGCGGTGTCGCAGCCAACGCGTTAAGCACTCCGCCTGGGGAGTACGGCCGCAAGGCTAAAACTCAAAGGAATTGACGG
Class	Uncharacterised Deltaproteobacteria	Bacteria	Proteobacteria	Deltaproteobacteria	Deltaproteobacteria	Deltaproteobacteria	Deltaproteobacteria	Deltaproteobacteria	Uncharacterised Deltaproteobacteria seq17	4663	27	Zn1_456583	KJ192021.1	67	TACAGAGGGTGCAAGCGTTGTTCGGAATCATTGGGCGTAAAGGGCGTGTAGGCGGTTTGTTAAGTCATGTGTGAAAACCCTCGGCTCAACCGGGGAAGGGCGCATGAAACTGGCAAGCTAGAGTACCAAAGAGGGGGGTGGAATTCCCGGTGTAGCGGTGAAATGCGTAGATATCGGGAGGAACACCTGTGGCGAAGGCGACCCCCTGGTTGGATACTGACGCTGAGACGCGAAAGCGTGGGGAGCAAACAGGATTAGATACCCTGGTAGTCCACGCTGTAAACGATGGGCACTAGGTGTCCGGGGTATTGACCCCCTGGGTGCCGCAGCTAACGCATTAAGTGCCCCGCCTGGGGAGTACGGTCGCAAGATTAAAACTCAAAGGAATTGACGG
Class	Uncharacterised Deltaproteobacteria	Bacteria	Proteobacteria	Deltaproteobacteria	Deltaproteobacteria	Deltaproteobacteria	Deltaproteobacteria	Deltaproteobacteria	Uncharacterised Deltaproteobacteria seq18	4663	27	Cu2_428326	JQ726879.1	66	TACGGAGGGTGCAAGCGTTGTTCGGAATTATTGGGCGTAAAGCGCGTGTAGGCGGTTGCTTAAGTCTGATGTGAAAGCCCTGGGCTCAACCCGGGAAGTGCATTGGAAACTGGGCAACTTGAGTACGGGAGAGGGTAGTGGAATTCCGAGTGTAGGGGTGAAATCCGTAGATATTCGGAGGAACACCGGTGGCGAAGGCGGCTACCTGGACCGATACTGACGCTGAGACGCGAAAGCGTGGGGAGCAAACAGGATTAGATACCCTGGTAGTCCACGCCGTAAACGATGGGTACTAGGTGTTGCGGGTATTGACCCCTGCAGTGCCGAAGCTAACGCATTAAGTACCCCGCCTGGGGAGTACGGTCGCAAGACTAAAACTCAAATGAATTGACGG
Class	Uncharacterised Deltaproteobacteria	Bacteria	Proteobacteria	Deltaproteobacteria	Deltaproteobacteria	Deltaproteobacteria	Deltaproteobacteria	Deltaproteobacteria	Uncharacterised Deltaproteobacteria seq19	4663	27	Zn4_330642	HG379854.1	54	TACGGAGGGTGCAAGCGTTGTTCGGAATCATTGGGCGTAAAGCGCGTGTAGGCGGCTTGGCAAGTCGGTTGTGAAAGCCCGGGGCCCAACCCCGGAACTGCATCTGAAACTGCCTGGCTAGAGTCCCGGAGAGGAAGGCAGAATTCCCGGTGTAGGGGTGAAATCCGTAGATATCGGGAGGAATACCAGCGGCGAAGGCGGCCTTCTGGACGGTGACTGACGCTGAGACGCGAAAGCGTGGGGAGCAAACAGGATTAGATACCCTGGTAGTCCACGCCGTAAACGTTGAGTGCTAGGTGTCGCGGGTATTGACCCCTGCGGTGCCGTCGTTAACGCATTTAGCACTCCGCCTGGGGAGTACGGTCGCAAGGCTAAAACTCAAAGGAATTGACGG
Class	Uncharacterised Deltaproteobacteria	Bacteria	Proteobacteria	Deltaproteobacteria	Deltaproteobacteria	Deltaproteobacteria	Deltaproteobacteria	Deltaproteobacteria	Uncharacterised Deltaproteobacteria seq20	4663	27	Pb2_511437	JN409271.1	51	GACAGAGGGTGCGAACGTTGTTCGGAATTACTGGGCGTAAAGCGCGTGTAGGCGGCAGCGTGTGTCGGGCGTGAAATCCCACGGCTCAACCGTGGAAGTGCACTCGAAACTGCGCAGCTAGAGTCCTGGAGAGGAAGGTGGAATGCTTGGTGTAGAGGTGAAATTCGTAGATATCAAGCGGAACACCGGTGGCGAAGGCGGCCTTCTGGACAGTGACTGACGCTGAGACGCGAAAGCGTGGGGAGCAAACAGGATTAGATACCCTGGTAGTCCACGCTGTAAACGATGAGTGCTAGGTGTCACGGGCTTTGACCCTCGTGGTGCCGAAGCTAACGCGTTAAGCACTCCGCCTGGGGAGTACGGCCGCAAGGCTAAAACTCAAAGGAATTGACGG
Class	Uncharacterised Deltaproteobacteria	Bacteria	Proteobacteria	Deltaproteobacteria	Deltaproteobacteria	Deltaproteobacteria	Deltaproteobacteria	Deltaproteobacteria	Uncharacterised Deltaproteobacteria seq21	4663	27	Zn2_407733	JF681875.1	50	TACAGAGGGTGCAAGCGTTGTTCGGAATTACTGGGCGTAAAGCGCGTGTAGGCGGCCAGGCAAGTCGGATGTGAAAGCCCTGGGCTTAACCCAGGAAGTGCATTCGAAACTGCCCGGCTCGAGTACGGGAGAGGGAGGTGGAATTCCCAGTGTAGAGGTGAAATTCGTAGATATTGGGAGGAACACCGGTGGCGAAAGCGACCTCCTGGACCGATACTGACGCTGAGACGCGAAAGCGTGGGGAGCAAACAGGATTAGATACCCTGGTAGTCCACGCTGTAAACGATGGGCGCTAGGTGTGGCGGGTATTGACCCCTGCCGTGCCGCAGCTAACGCATTAAGCGCCCCGCCTGGGAAGTACGGCCGCAAGGCTAAAACTCAAATGAATTGACGG
Class	Uncharacterised Deltaproteobacteria	Bacteria	Proteobacteria	Deltaproteobacteria	Deltaproteobacteria	Deltaproteobacteria	Deltaproteobacteria	Deltaproteobacteria	Uncharacterised Deltaproteobacteria seq22	4663	27	Zn4_386309	AY921790.1	48	AACGTAGGAGGCGAGCGTTATCCGGATTCACTGGGCGTAAAGCGCGTGCAGGCGGTTCGGTAAGTTGGGTATGAAATCTCCTGGCTTAACTAGGAGAGGTTATCCAATACTACCGGACTAGAGAGTGGTAGAGGAAGATGGAATTCCAGGTGTAGTGGTGAAATGCGTAGATATCTGGAGGAACACCAGTGGCGAAAGCGATCTTCTGGACCATTTCTGACGCTCAGACGCGAAAGCTAGGGTAGTAAACGGGATTAGAGACCCCGGTAATCCTAGCCGTAAACGATGTAAACTTGGTGTCGGTGGCTTTAACTCCTTCGGTACCGAAGCTAACGCGATAAGTTTACCGCCTGGGGACTACGATCGCAAGATTAAAACTCAAAGGAATTGACGG
Class	Uncharacterised Deltaproteobacteria	Bacteria	Proteobacteria	Deltaproteobacteria	Deltaproteobacteria	Deltaproteobacteria	Deltaproteobacteria	Deltaproteobacteria	Uncharacterised Deltaproteobacteria seq23	4663	27	Pb1_464453	EF612424.1	46	TACGAAGGGTGCAAACGTTGCTCGGAATTATTGGGCGTAAAGCGCACGTAGGCGGCTTGGCAAGTCGGATGTGAAATCCCTCGGCTCAACCAAGGAAGTGCATCCGAAACTGCCGAGCTTGAGTACTTAAGAGGATCGCGGAATTCCCGGTGTAGAGGTGAAATTCGTAGATATCGGGAGGAACACCAGTGGCGAAGGCGGCGATCTGGGAAGATACTGACGCTGAGGTGCGAAAGCGTGGGGAGCAAACAGGATTAGATACCCTGGTAGTCCACGCCGTAAACGATGAGTGCTAGATGCTGTGGGTATTGACCCCCGCGGTGTCGCAGCCAACGCGTTAAGCACTCCGCCTGGGGAGTACGGCCGCAAGGCTAAAACTCAAAGGAATTGACGG
Class	Uncharacterised Deltaproteobacteria	Bacteria	Proteobacteria	Deltaproteobacteria	Deltaproteobacteria	Deltaproteobacteria	Deltaproteobacteria	Deltaproteobacteria	Uncharacterised Deltaproteobacteria seq24	4663	27	Pb3_313449	GQ914040.1	45	TACAGAGGGTGCAAACGTTGCTCGGAATTATTGGGCGTAAAGCGCGTGTAGGCGGCTTGTTAAGTCGGTTGTGAAAACCCATGGCTCAACCATGGAAGGGCGTCCGAAACTGGCAAGCTAGAGTCCCGACGAGGATGGCGGAATTCCCAGTGTAGAGGTGAAATTCGTAGATATTGGGAGGAACACCGGTGGCGAAGGCGGCCATCTGGGAGGGCACTGACGCTGAGACGCGAAAGCGTGGGGAGCAAACAGGATTAGATACCCTGGTAGTCCACGCCGTAAACGATGAGCACTAGATGTTGCGGGTATTGACCCCTGCAGTGTCGACGCTAACGCATTAAGTGCTCCGCCTGGGGAGTACGGCCGCAAGGCTAAAACTCAAAGGAATTGACGG
Class	Uncharacterised Deltaproteobacteria	Bacteria	Proteobacteria	Deltaproteobacteria	Deltaproteobacteria	Deltaproteobacteria	Deltaproteobacteria	Deltaproteobacteria	Uncharacterised Deltaproteobacteria seq25	4663	27	Zn2_619639	HF584631.1	45	GACAGAGGGTGCGAGCGTTGTTCGGAATTACTGGGCGTAAAGGGCGCGTAGGCGGTCTGTTAAGTTCGGTGTGAAAGCCCTCGGCTCACCCGAGGAAGTGCGCCGGATACTGGCAGACTTGAGTACCGGAGAGGAGGGTGGAATTCCTGGTGTAGCGGTGAAATGCGTAGATATCAGGAGGAACACCGGTGGCGAAGGCGGCCCTCTGGACGAGTACTGACGCTGAGGCGCGAAAGCGTGGGGATCAAACAGGATTAGATACCCTGGTAGTCCACGCTGTAAACGATGGGGACTAGGTGTGGGGGGTATTGACCCCTCCCGTGCCGACGCTAACGCATTAAGTCCCCCGCCTGGGGATTACGGCCGCAAGGTTAAAACTCAAATGAATTGACGG
Class	Uncharacterised Deltaproteobacteria	Bacteria	Proteobacteria	Deltaproteobacteria	Deltaproteobacteria	Deltaproteobacteria	Deltaproteobacteria	Deltaproteobacteria	Uncharacterised Deltaproteobacteria seq26	4663	27	Zn1_400985	EF041028.1	44	GACAGAGGGTGCAAACGTTGTTCGGAATTACTGGGCGTAAAGCGCGTGTAGGCGGCTATGTAAGTCGGGCGTGAAATCCCACGGCTCAACCGTGGAAGTGCACCCGAAACTGCGTAGCTAGAGTCCTGGAGAGGAAGGTGGAATGCTTGGTGTAGAGGTGAAATTCGTAGATATCAAGCGGAACACCGGTGGCGAAGGCGGCCTTCTGGACAGTGACTGACGCTGAGACGCGAAAGCGTGGGGAGCAAACAGGATTAGATACCCTGGTAGTCCACGCCGTAAACGATGAGTGCTAGGTGTCACGGGCTTTGACCCTCGTGGTGCCGAAGCTAACGCGTTAAGCACTCCGCCTGGGGAGTACGGCCGCAAGGCTAAAACTCAAAGGAATTGACGG
Class	Uncharacterised Deltaproteobacteria	Bacteria	Proteobacteria	Deltaproteobacteria	Deltaproteobacteria	Deltaproteobacteria	Deltaproteobacteria	Deltaproteobacteria	Uncharacterised Deltaproteobacteria seq27	4663	27	Zn1_102825	KJ192015.1	42	TACGGAAGGGGCAAGCGTTGTTCGGAATCATTGGGCGTAAAGGGCGCGTAGGTGGTTCTGTATGTCTACCGTGAAAGCGTACGGCTCAACCGTATTTTGTCGGTAGAAACTGCAGGACTTGAGGCTGGGAGGGGCTGGTGGAATTCCCTGTGTAGCGGTGAAATGCGTAGAGATGGGGGAGAACACTCGTGGCGAAGGCGGCCAGCTAGACCAGTTCTGACACTGAGGCGCGACAGCGTGGGGAGCAAACAGGATTAGATACCCTGGTAGTCCACGCTGTAAACGATGGGCACTAGGTGCCGGCGGTCTTGATCCCGTCGGTGCCGGCGCTAACGCAGTAAGTGCCCCGCCTGGGGAGTACGGTCGCAAGGCTGAAACTCAAAGGAATTGACGG
Order	Uncharacterised Desulfuromonadales	Bacteria	Proteobacteria	Deltaproteobacteria	Desulfuromonadales	Desulfuromonadales	Desulfuromonadales	Desulfuromonadales	Uncharacterised Desulfuromonadales seq1	1212	9	Zn3_530092	AM935776.1	298	TACAGAGGGTGCAAGCGTTGTTCGGAATCATTGGGCGTAAAGGGCGTGTAGGCGGTTTGTTAAGTCATGTGTGAAATCCCTCGGCTCAACCGGGGAACGACGCATGAAACTGGCAAGCTAGAGTACCAAAGAGGGGGGTGGAATTCCCGGTGTAGCGGTGAAATGCGTAGATATCGGGAGGAACACCTGTGGCGAAGGCGACCCCCTGGTTGGATACTGACGCTGAGACGCGAAAGCGTGGGGAGCAAACAGGATTAGATACCCTGGTAGTCCACGCTGTAAACGATGGGCACTAGGTGTCCGAGGTATTGACCCCTTGGGTGCCGCAGCTAACGCATTAAGTGCCCCGCCTGGGGAGTACGGTCGCAAGATTAAAACTCAAAGGAATTGACGG
Order	Uncharacterised Desulfuromonadales	Bacteria	Proteobacteria	Deltaproteobacteria	Desulfuromonadales	Desulfuromonadales	Desulfuromonadales	Desulfuromonadales	Uncharacterised Desulfuromonadales seq2	1212	9	Zn4_742130	AM935263.1	270	TACAGAGGGTGCAAGCGTTGTTCGGAATCATTGGGCGTAAAGGGCGTGTAGGCGGTTTGTTAAGTCATGTGTGAAATCCCTCGGCTCAACCGGGGAACGACGCATGAAACTGGCAAGCTAGAGTACCAAAGAGGGCGGTGGAATTCCCGGTGTAGCGGTGAAATGCGTAGATATCGGGAGGAACACCTGTGGCGAAGGCGGCCGCCTGGTTGGATACTGACGCTGAGACGCGAAAGCGTGGGGAGCAAACAGGATTAGATACCCTGGTAGTCCACGCTGTAAACGATGGGCACTAGGTGTCCGGGGTATTGACCCCCTGGGTGCCGCAGCTAACGCATTAAGTGCCCCGCCTGGGGAGTACGGTCGCAAGATTAAAACTCAAAGGAATTGACGG
Order	Uncharacterised Desulfuromonadales	Bacteria	Proteobacteria	Deltaproteobacteria	Desulfuromonadales	Desulfuromonadales	Desulfuromonadales	Desulfuromonadales	Uncharacterised Desulfuromonadales seq3	1212	9	Zn4_727066	KJ192022.1	263	TACAGAGGGTGCAAGCGTTGTTCGGAATCATTGGGCGTAAAGGGCGTGTAGGCGGTTTGTTAAGTCATGTGTGAAATCCCTCGGCTCAACCGGGGAACGACGCATGAAACTGGCAAGCTAGAGTACCAAAGAGGGGGGTGGAATTCCCGGTGTAGCGGTGAAATGCGTAGATATCGGGAGGAACACCTGTGGCGAAGGCGGCCCCCTGGTTGGATACTGACGCTGAGACGCGAAAGCGTGGGGAGCAAACAGGATTAGATACCCTGGTAGTCCACGCTGTAAACGATGGGCACTAGGTGTCCGGGGTATTGACCCCCTGGGTGCCGCAGCTAACGCATTAAGTGCCCCGCCTGGGGAGTACGGTCGCAAGATTAAAACTCAAAGGAATTGACGG
Order	Uncharacterised Desulfuromonadales	Bacteria	Proteobacteria	Deltaproteobacteria	Desulfuromonadales	Desulfuromonadales	Desulfuromonadales	Desulfuromonadales	Uncharacterised Desulfuromonadales seq4	1212	9	Zn4_360136	AM935473.1	92	TACGGAGGGTGCAAGCGTTGCTCGGAATTACTGGGCGTAAAGGGCGTGTAGGCGGTTTCGTATGTCTGGCGTGAAAGCCCCGGGCTCACCTCGGGAAGTGCGTCGGAAACTGCGAGACTAGAGTCCCGGAGAGGGAGGTGGAATTCCAGGTGTAGCGGTGAAATGCGTAGATATCTGGAAGAACACCGGTGGCGAAAGCGGCCTCCTGGACGGTGACTGACGCTGAGACGCGAAAGCGTGGGGAGCAAACAGGATTAGATACCCTGGTAGTCCACGCCATAAACGATGAGCACTAGGTGTCGCGGGTATTGACCCCTGCGGTGCCGCCGCTAACGCATTAAGTGCTCCGCCTGGGGACTACGGCCGCAAGGTTAAAACTCAAAGGAATTGACGG
Order	Uncharacterised Desulfuromonadales	Bacteria	Proteobacteria	Deltaproteobacteria	Desulfuromonadales	Desulfuromonadales	Desulfuromonadales	Desulfuromonadales	Uncharacterised Desulfuromonadales seq5	1212	9	Zn4_37314	AM935893.1	78	TACAGAGGGTGCAAGCGTTGTTCGGAATCATTGGGCGTAAAGGGCGTGTAGGCGGTTTGTTAAGTCATGTGTGAAATCCCTCGGCTCAACCGGGGAACGACGCATGAAACTGGCAAGCTAGAGTACCAAAGAGGGTGGTGGAATTCCCGGTGTAGCGGTGAAATGCGTAGATATCGGGAGGAACACCTGTGGCGAAGGCGGCCACCTGGTTGGATACTGACGCTGATACGCGAAAGCGTGGGGAGCAAACAGGATTAGATACCCTGGTAGTCCACGCTGTAAACGATGGGCACTAGGTGTCCGGGGTATTGACCCCCTGGGTGCCGCAGCTAACGCATTAAGTGCCCCGCCTGGGGAGTACGGTCGCAAGATTAAAACTCAAAGGAATTGACGG
Order	Uncharacterised Desulfuromonadales	Bacteria	Proteobacteria	Deltaproteobacteria	Desulfuromonadales	Desulfuromonadales	Desulfuromonadales	Desulfuromonadales	Uncharacterised Desulfuromonadales seq6	1212	9	Pb3_561662	AM935314.1	56	GACGGAAGGTGCAAGCGTTGCTCGGAATCACTGGGCGTAAAGGGTGCGTAGGCGGCTTCTTAAGTCTGGTGTGAAAGCCCAGGGCTCAGCTCTGGAAGTGCACTAGATACTGGGAAGCTTGAGTACCGGAGGGGAGAGTGGAATTCCTGGTGTAGCGGTGAAATGCGTAGATATCAGGAGGAATACCGGTGGCGAAAGCGACTCTCTGGACGGTTACTGACGCTGAGGCACGAAAGCGTGGGGAGCAAACAGGATTAGATACCCTGGTAGTCCACGCCGTAAACGATGGGCACTAGGTGTCGGGGGTATCCACTCCCTCGGTGCCGCCGCTAACGCATTAAGTGTCCCGCCTGGGAAGTACGGTCGCAAGATTAAAACTCAAAGGAATTGACGG
Order	Uncharacterised Desulfuromonadales	Bacteria	Proteobacteria	Deltaproteobacteria	Desulfuromonadales	Desulfuromonadales	Desulfuromonadales	Desulfuromonadales	Uncharacterised Desulfuromonadales seq7	1212	9	Zn4_286103	AM936357.1	44	TACAGAGGGTGCAAGCGTTGTTCGGAATCATTGGGCGTAAAGGGCGTGTAGGCGGTTTGTTAAGTCATGTGTGAAATCCCTCGGCTCAACCGGGGAACGACGCATGAAACTGACAAGCTAGAGTACCAAAGAGGGGGGTGGAATTCCCGGTGTAGCGGTGAAATGCGTAGATATCGGGAGGAACACCTGTGGCGAAGGCGACCCCCTGGTTGGATACTGACGCTGAGACGCGAAAGCGTGGGGAGCAAACAGGATTAGATACCCTGGTAGTCCACGCTGTAAACGATGGGCACTAGGTGTCCGAGGTATTGACCCCTTGGGTGCCGCAGCTAACGCATTAAGTGCCCCGCCTGGGGAGTACGGTCGCAAGATTAAAACTCAAAGGAATTGACGG
Order	Uncharacterised Desulfuromonadales	Bacteria	Proteobacteria	Deltaproteobacteria	Desulfuromonadales	Desulfuromonadales	Desulfuromonadales	Desulfuromonadales	Uncharacterised Desulfuromonadales seq8	1212	9	3M2_16050	LN555086.1	39	TACGGAGGGTGCTAGCGTTGTTCGGAATCACTGGGCGTAAAGGGCGTGTAGGCGGTCTGTTAAGTCTGATGTGAAATCCCCTCGCTTAACGAGGGAACTGCGTCGGATACTGGCAGACTCGAGTACCGGAGAGGAAGGTGGAATTCCCGGTGTAGCGGTGAAATGCGTAGATATCGGGAGGAACACCGGTGGCGAAGGCGGCCTTCTGGACGGATACTGACGCTGAGACGCGAAAGCGTGGGGAGCAAACAGGATTAGATACCCTGGTAGTCCACGCTGTAAACGATGGGCACTAGGTGTCGCGGGTATTGACCCCTGCGGTGCCGCAGCTAACGCACTAAGTGCCCCGCCTGGGGACTACGGCCGCAAGGTTAAAACTCAAAGGAATTGACGG
Order	Uncharacterised Desulfuromonadales	Bacteria	Proteobacteria	Deltaproteobacteria	Desulfuromonadales	Desulfuromonadales	Desulfuromonadales	Desulfuromonadales	Uncharacterised Desulfuromonadales seq9	1212	9	Pb1_535880	AM934915.1	35	TACAGAGGGTGCAAGCGTTGTTCGGAATCATTGGGCGTAAAGGGCGTGTAGGCGGTTTGTTAAGTCATGTGTGAAATCCCTCGGCTCAACCGGGGAACGACGCATGAAACTGACAAGCTAGAGTACCAAAGAGGGGGGTGGAATTCCCGGTGTAGCGGTGAAATGCGTAGATATCGGGAGGAACACCTGTGGCGAAGGCGACCCCCTGGTTGGATACTGACGCTGATACGCGAAAGCGTGGGGAGCAAACAGGATTAGATACCCTGGTAGTCCACGCTGTAAACGATGGGCACTAGGTGTCCGGGGTATTGACCCCCTGGGTGCCGCAGCTAACGCATTAAGTGCCCCGCCTGGGGAGTACGGTCGCAAGATTAAAACTCAAAGGAATTGACGG
Family	Uncharacterised Geobacteraceae	Bacteria	Proteobacteria	Deltaproteobacteria	Desulfuromonadales	Geobacteraceae	Geobacteraceae	Geobacteraceae	Uncharacterised Geobacteraceae seq1	224	2	Zn4_618529	KM083014.1	183	TACGGAGGGTGCGAGCGTTGTTCGGATTTATTGGGCGTAAAGCGCGTGTAGGCGGTTTTATAAGTCTGATGTGAAAGCCCCGGGCTCAACCTGGGAAGTGCATTGGATACTGTAAGACTTGAATACGGGAGAGGGCAGTGGAATTCCTGGTGTAGGAGTGAAATCCGTAGATATCAGGAGGAACACCGGTGGCGAAGGCGGCTGCCTGGACCGATATTGACGCTGAGACGCGAAAGCGTGGGTAGCAAACAGGATTAGATACCCTGGTAGTCCACGCTGTAAACGATGAGTACTAGGTGTTGCGGGTATTGACCCCTGCAGTGCCGCAGCTAACGCATTAAGTACTCCGCCTGGGAAGTACGGTCGCAAGACTAAAACTCAAAGGAATTGACGG
Family	Uncharacterised Geobacteraceae	Bacteria	Proteobacteria	Deltaproteobacteria	Desulfuromonadales	Geobacteraceae	Geobacteraceae	Geobacteraceae	Uncharacterised Geobacteraceae seq2	224	2	Zn4_362397	EF059536.1	33	TACGGAGGGTGCGAGCGTTGTTCGGAATTATTGGGCGTAAAGCGCGTGTAGGCGGTCTTTTAAGTCTGATGTGAAAGCCCTGGGCTCAACCCAGGAAGTGCATTGGAAACTGGGAGACTTGAATACGGGAGAGGGTAGTGGAATTCCTAGTGTAGGAGTGAAATCCGTAGATATTAGGAGGAACACCGGTGGCGAAGGCGGCTACCTGGACCGATATTGACGCTGAGACGCGAAAGCGTGGGGAGCAAACAGGATTAGATACCCTGGTAGTCCACGCCGTAAACGATGAGTACTAGGTGTTGCGGGTATTGACCCCTGCAGTGCCGCAGCTAACGCATTAAGTACTCCGCCTGGGAAGTACGGTCGCAAGACTAAAACTCAAAGGAATTGACGG
Genus	Haliangium	Bacteria	Proteobacteria	Deltaproteobacteria	Myxococcales	Nannocystineae	Haliangium	Haliangium	Haliangium seq	133	1	Zn1_183673	JX505299.1	108	TACGAAGGGTGCAAACGTTGCTCGGAATTATTGGGCGTAAAGCGCACGTAGGCGGCTTTGCAAGTCGGATGTGAAATCCCTCGGCTTAACCAAGGAAGTGCATCCGAAACTGCAGAGCTTGAGTACTTAAGAGGATCGCGGAATTCCCGGTGTAGAGGTGAAATTCGTAGATATCGGGAGGAACACCAGTGGCGAAGGCGGCGATCTGGGAAGATACTGACGCTGAGGTGCGAAAGCGTGGGGAGCAAACAGGATTAGATACCCTGGTAGTCCACGCCGTAAACGATGAGTGCTAGATGCTGTGGGTATTGACCCCCGCGGTGTCGCAGCCAACGCGTTAAGCACTCCGCCTGGGGAGTACGGCCGCAAGGCTAAAACTCAAAGGAATTGACGG
Species	Povalibacter uvarum	Bacteria	Proteobacteria	Gammaproteobacteria	Nevskiales	Sinobacteraceae	Povalibacter	Povalibacter uvarum	Povalibacter uvarum seq	273	1	Zn4_414203	NR_126172.1	273	TACAGAGGGTGCGAGCGTTAATCGGAATTACTGGGCGTAAAGCGCGCGTAGGCGGCTTTGCAAGTCGGGTGTGAAATCCCCAGGCTTAACCTGGGAACTGCATTCGAGACTGCATTGCTAGAGTATGGGAGAGGGAAGTGGAATTTCCGGTGTAGCGGTGAAATGCGTAGATATCGGAAGGAACATCAGTGGCGAAAGCGACTTCCTGGACCAATACTGACGCTCATGTGCGAAAGCGTGGGGAGCAAACAGGATTAGATACCCTGGTAGTCCACGCCATAAACGATGACAACTGGATGTCGGGAGGGTCTGCCTCTCGGTGTCGTAGCTAACGCGTTAAGTTGTCCGCCTGGGGAGTACGGCCGCAAGGTTGAAACTCAAAGGAATTGACGG
Species	Pseudomonas aeruginosa	Bacteria	Proteobacteria	Gammaproteobacteria	Pseudomonadales	Pseudomonadaceae	Pseudomonas	Pseudomonas aeruginosa	Pseudomonas aeruginosa seq1	207	1	Zn4_405324	KF929419.1	158	TACGAAGGGTGCAAGCGTTAATCGGAATTACTGGGCGTAAAGCGCGCGTAGGTGGTTCAGCAAGTTGGAGGTGAAATCCCCGGGCTCAACCTGGGAACTGCCTCCAAAACTACTGAGCTAGAGTACGGTAGAGGGTGGTGGAATTTCCTGTGTAGCGGTGAAATGCGTAGATATAGGAAGGAACACCAGTGGCGAAGGCGACCACCTGGACTGATACTGACACTGAGGTGCGAAAGCGTGGGGAGCAAACAGGATTAGATACCCTGGTAGTCCACGCCGTAAACGATGTCGACTAGCCGTTGGGATCCTTGAGATCTTAGTGGCGCAGCTAACGCGATAAGTCGACCGCCTGGGGAGTACGGCCGCAAGGTTAAAACTCAAATGAATTGACGG
Species	Pseudomonas alcaligenes	Bacteria	Proteobacteria	Gammaproteobacteria	Pseudomonadales	Pseudomonadaceae	Pseudomonas	Pseudomonas alcaligenes	Pseudomonas alcaligenes seq2	42	1	Zn1_592097	JQ795781.1	41	TACGAAGGGTGCAAGCGTTAATCGGAATTACTGGGCGTAAAGCGCGCGTAGGTGGTTCAGCAAGTTGGATGTGAAAGCCCTGGGCTCAACCTGGGAACTGCATCCAAAACTACTGAGCTAGAGTACGGTAGAGGGTAGTGGAATTTCCTGTGTAGCGGTGAAATGCGTAGATATAGGAAGGAACACCAGTGGCGAAGGCGACTACCTGGACTGATACTGACACTGAGGTGCGAAAGCGTGGGGAGCAAACAGGATTAGATACCCTGGTAGTCCACGCCGTAAACGATGTCGACTAGCCGTTGGGATCCTTGAGATCTTAGTGGCGCAGCTAACGCATTAAGTCGACCGCCTGGGGAGTACGGCCGCAAGGTTAAAACTCAAATGAATTGACGG
Species	Rhodanobacter lindaniclasticus	Bacteria	Proteobacteria	Gammaproteobacteria	Xanthomonadales	Rhodanobacteraceae	Rhodanobacter	Rhodanobacter lindaniclasticus	Rhodanobacter lindaniclasticus seq	35	1	3M4_754611	HG794330.1	35	TACGAAGGGTGCAAGCGTTAATCGGAATTACTGGGCGTAAAGGGTGCGTAGGCGGTTCGTTAAGTCTGTCGTGAAATCCCCGGGCTCAACCTGGGAATGGCGATGGATACTGGCGAGCTAGAGTGTGTCAGAGGATGGTGGAATTCCCGGTGTAGCGGTGAAATGCGTAGAGATCGGGAGGAACATCAGTGGCGAAGGCGGCCATCTGGGACAACACTGACGCTGAAGCACGAAAGCGTGGGGAGCAAACAGGATTAGATACCCTGGTAGTCCACGCCCTAAACGATGCGAACTGGATGTTGGTCTCAACTCGGAGATCAGTGTCGAAGCTAACGCGTTAAGTTCGCCGCCTGGGGAGTACGGTCGCAAGACTGAAACTCAAAGGAATTGACGG
Genus	Lysobacter	Bacteria	Proteobacteria	Gammaproteobacteria	Xanthomonadales	Xanthomonadaceae	Lysobacter	Lysobacter	Lysobacter seq1	877	4	Zn3_258977	FJ898300.1	412	TACGAAGGGTGCAAGCGTTACTCGGAATTACTGGGCGTAAAGCGTGCGTAGGCGGTTTGTTAAGTCTGATGTGAAAGCCCCGGGCTCAACCTGGGAATGGCATTGGATACTGGCAATCTAGAATGTGGTAGAGGGTGGCGGAATTCCCGGTGTAGCAGTGAAATGCGTAGATATCGGGAGGAACATCCGTGGCGAAGGCGGCCACCTGGACCAACATTGACGCTGAGGCACGAAAGCGTGGGGAGCAAACAGGATTAGATACCCTGGTAGTCCACGCCCTAAACGATGCGAACTGGATGTTGGGCTCAATTGAGAGCTCAGTATCGAAGCTAACGCGTTAAGTTCGCCGCCTGGGAAGTACGGTCGCAAGACTGAAACTCAAAGGAATTGACGG
Genus	Lysobacter	Bacteria	Proteobacteria	Gammaproteobacteria	Xanthomonadales	Xanthomonadaceae	Lysobacter	Lysobacter	Lysobacter seq2	877	4	Zn4_512647	KX014807.1	166	TACGAAGGGTGCAAGCGTTACTCGGAATTACTGGGCGTAAAGCGTGCGTAGGTGGTTTGTTAAGTCTGATGTGAAAGCCCTGGGCTCAACCTGGGAATGGCATTGGATACTGGCGAGCTAGAGTGCGGTAGAGGGTAGTGGAATTCCCGGTGTAGCAGTGAAATGCGTAGAGATCGGGAGGAACATCTGTGGCGAAGGCGACTACCTGGACCAGCACTGACACTGAGGCACGAAAGCGTGGGGAGCAAACAGGATTAGATACCCTGGTAGTCCACGCCCTAAACGATGCGAACTGGATGTTGGGAGCAATTAGGCTCTCAGTATCGAAGCTAACGCGTTAAGTTCGCCGCCTGGGGAGTACGGTCGCAAGACTGAAACTCAAAGGAATTGACGG
Genus	Lysobacter	Bacteria	Proteobacteria	Gammaproteobacteria	Xanthomonadales	Xanthomonadaceae	Lysobacter	Lysobacter	Lysobacter seq3	877	4	Cu1_270984	JX097006.1	116	TACGAAGGGTGCAAGCGTTACTCGGAATTACTGGGCGTAAAGCGTGCGTAGGCGGTTTGTTAAGTCTGATGTGAAAGCCCCGGGCTCAACCTGGGAATGGCATTGGATACTGGCAATCTAGAATGTGGTAGAGGGTGGCGGAATTCCCGGTGTAGCAGTGAAATGCGTAGATATCGGGAGGAACATCCGTGGCGAAGGCGGCCACCTGGACCAACATTGACGCTGAGGCACGAAAGCGTGGGGAGCAAACAGGATTAGATACCCTGGTAGTCCACGCCCTAAACGATGCGAACTGGATGTTGGGTGCAATTGAGCACTCAGTATCGAAGCTAACGCGTTAAGTTCGCCGCCTGGGAAGTACGGTCGCAAGACTGAAACTCAAAGGAATTGACGG
Genus	Lysobacter	Bacteria	Proteobacteria	Gammaproteobacteria	Xanthomonadales	Xanthomonadaceae	Lysobacter	Lysobacter	Lysobacter seq4	877	4	Pb4_505	GQ421125.1	42	TACGAAGGGTGCAAGCGTTACTCGGAATTACTGGGCGTAAAGCGTGCGTAGGCGGTTTGTTAAGTCTGTCGTGAAAGCCCCGGGCTCAACCTGGGAATGGCGATGGATACTGGCGAGCTAGAGTACGGTAGAGGAGAGTGGAATTCCCGGTGTAGCAGTGAAATGCGTAGAGATCGGGAGGAACATCAGTTGCGAAGGCGGCTCTCTGGACCAGTACTGACGCTGAGGCACGAAAGCGTGGGGAGCAAACAGGATTAGATACCCTGGTAGTCCACGCCCTAAACGATGCGAACTGGACGTTGGGAGCAATTAGGCTCTCAGTGTCGAAGCTAACGCGTTAAGTTCGCCGCCTGGGGAGTACGGTCGCAAGACTGAAACTCAAAGGAATTGACGG
Species	Lysobacter mobilis	Bacteria	Proteobacteria	Gammaproteobacteria	Xanthomonadales	Xanthomonadaceae	Lysobacter	Lysobacter mobilis	Lysobacter mobilis seq	35	1	Pb4_76738	NR_134760.1	35	TACGAAGGGTGCAAGCGTTACTCGGAATTACTGGGCGTAAAGCGTGCGTAGGTGGTTCGTTAAGTCTGATGTGAAAGCCCTGGGCTCAACCTGGGAACTGCATTGGATACTGGCGATCTGGAGTGCGGTAGAGGGTGGCGGAATTCCCGGTGTAGCAGTGAAATGCGTAGATATCGGGAGGAACATCCGTGGCGAAGGCGGCCACCTGGACCAGCACTGACACTGAGGCACGAAAGCGTGGGGAGCAAACAGGATTAGATACCCTGGTAGTCCACGCCCTAAACGATGCGAACTGGATGTTGGGTGCAACTTGGCACTCAGTATCGAAGCTAACGCGTTAAGTTCGCCGCCTGGGAAGTACGGTCGCAAGACTGAAACTCAAAGGAATTGACGG
Genus	Xanthomonas	Bacteria	Proteobacteria	Gammaproteobacteria	Xanthomonadales	Xanthomonadaceae	Xanthomonas	Xanthomonas	Xanthomonas seq1	796	2	Zn4_772788	GU245905.1	410	TACAGAGGGTGCGAGCGTTAATCGGATTTACTGGGCGTAAAGCGTGTGTAGGTGGCTTTCTAAGTCGGTTGTGAAATCCCTGGGCTCAACCTGGGAATTGCAGTCGATACTGGAAAGCTCGAGTTCGGTAGAGGACGGCGGAATTCCCGGTGTAGCGGTGAAATGCGTAGATATCGGGAGGAACATCGATGGCGAAAGCAACCGTCTGGGCCTGAACTGACACTGAGACACGAAAGCGTGGGGAGCAAACAGGATTAGATACCCTGGTAGTCCACGCCGTAAACGATGAGAACCTGACGTCGGTTTGCTCTGCGAATCGGTGTCGTAGCTAACGCGCTAAGTTCTCCGCCTGGGGAGTACGGCCGCAAGGTTGAAACTCAAAGGAATTGACGG
Genus	Xanthomonas	Bacteria	Proteobacteria	Gammaproteobacteria	Xanthomonadales	Xanthomonadaceae	Xanthomonas	Xanthomonas	Xanthomonas seq2	796	2	Cu4_591935	KR054693.1	378	TACAGAGGGTGCGAGCGTTAATCGGATTTACTGGGCGTAAAGCGTGTGTAGGTGGCTTCCTAAGTCGGTTGTGAAATCCCTGGGCTCAACCTGGGAATTGCAGTCGATACTGGGAAGCTAGAGTTCGGTAGAGGACGGCGGAATTCCCGGTGTAGCGGTGAAATGCGTAGATATCGGGAGGAACATCGATGGCGAAAGCAACCGTCTGGGCCTGAACTGACACTGAGACACGAAAGCGTGGGGAGCAAACAGGATTAGATACCCTGGTAGTCCACGCCGTAAACGATGAGAACCTGACGTCGGTTTGCTCTGCGAATCGGTGTCGTAGCTAACGCGATAAGTTCTCCGCCTGGGGAGTACGGCCGCAAGGTTGAAACTCAAAGGAATTGACGG
Spikes
Renamed Sub-ManOTU	Taxon_total_raw_count	number_of_SubManOTUs	SubManOTUrepresentative_SeqID	SubManOTUrepresentative_Accession#	SubManOTU_count	Hit	seq	Ref	Hit	seq	Ref	Hit	seq	Ref
Uncharacterised Alphaproteobacteria seq1	4426	22	Zn4_765101	HF584527.1	438	>Acidobacterium capsulatum strain ATCC 51196 partial 16S ribosomal RNA gene	TACGAGGGGGGCGAGCGTTGTTCGGAATTATTGGGCGTAAAGGGTGCGTAGGCGGTTCGGTAAGTTTGAT GTGAAATCTTCGGGCTCAACTCGAAGTCTGCATCGAAAACTGCCGGGCTTGAGTGTGGGAGAGGTGAGTG GAATTTCCGGTGTAGCGGTGAAATGCGTAGATATCGGAAGGAACACCTGTGGCGAAAGCGGCTCACTGGA CCACAACTGACGCTGATGCACGAAAGCTAGGGGAGCAAACAGGATTAGATACCCTGGTAGTCCTAGCCCT AAACGATGATCGCTTGGTGTGGCGGGTACCCAATCCCGTCGTGCCGTAGCTAACGCGTTAAGCGATCCGC CTGGGGAGTACGGTCGCAAGGCTGAAACTCAAAGGAATTGACGG	Three genomes from the phylum Acidobacteria provide insight into the lifestyles of these microorganisms in soils	>Acidipila dinghuensis strain DHOF10 partial 16S ribosomal RNA	TACGAGGGGGGCGAGCGTTGTTCGGAATTATTGGGCGTAAAGGGTGCGTAGGCGGTTCGGTAAGTCTTGT GTGAAATCTTCGGGCTCAACTCGAAGTCTGCACTCGAAACTGCCGGGCTTGAGTATGGGAGAGGTGAGTG GAATTTCCGGTGTAGCGGTGAAATGCGTAGATATCGGAAGGAACACCTGTGGCGAAAGCGGCTCACTGGA CCATAACTGACGCTGATGCACGAAAGCTAGGGGAGCAAACAGGATTAGATACCCTGGTAGTCCTAGCCCT AAACGATGATCGCTTGGTGTGACGGGTACCCAATCCCGCCGTGCCGAAGCTAACGCGTTAAGCGATCCGC CTGGGGAGTACGGTCGCAAGGCTGAAACTCAAAGGAATTGACGG	Acidipila dinghuensis sp. nov., an acidobacterium isolated from forest soil
Uncharacterised Alphaproteobacteria seq2	4426	22	Cu2_439182	AM935450.1	264	>Azospirillum halopraeferens strain DSM 3675 partial 16S ribosomal RNA gene	TACGAAGGGGGCTAGCGTTGTTCGGAATTACTGGGCGTAAAGGGCGCGTAGGCGGCCTGTTCAGTCAGGA GTGAAAGCCCCGGGCTTAACCCGGGAACGGCTTTTGATACTGGCAGGCTTGAGTTCCGGAGAGGATGGTG GAATTCCCAGTGTAGAGGTGAAATTCGTAGATATTGGGAAGAACACCGGTGGCGAAGGCGGCCATCTGGA CGGACACTGACGCTGAGGCGCGAAAGCGTGGGGAGCAAACAGGATTAGATACCCTGGTAGTCCACGCCGT AAACGATGAGTGCCAGACGCTGGGATGCATGCATTTCGGTGTCGTCGCTAACGCATTAAGCACTCCGCCT GGGGAGTACGGCCGCAAGGTTAAAACTCAAAGGAATTGACGG	Rapid detection and identification of the free-living nitrogen fixing genus Azospirillum by 16S rRNA-gene-targeted genus-specific primers	>Azospirillum soli strain CC-LY788 partial 16S ribosomal RNA	TACGAAGGGGGCTAGCGTTGTTCGGAATTACTGGGCGTAAAGGGCGCGTAGGCGGCCTTGCCAGTCAGGA GTGAAAGCCCCGGGCTCAACCTGGGAACCGCTCTTGATACTGCAAGGCTTGAGTTCCGGAGAGGATGGTG GAATTCCCAGTGTAGAGGTGAAATTCGTAGATATTGGGAAGAACACCGGTGGCGAAGGCGGCCATCTGGA CGGACACTGACGCTGAGGCGCGAAAGCGTGGGGAGCAAACAGGATTAGATACCCTGGTAGTCCACGCCGT AAACGATGAATGCTAGACGTCGGGGTGCATGCACTTCGGTGTCGCCGCTAACGCATTAAGCATTCCGCCT GGGGAGTACGGCCGCAAGGTTAAAACTCAAAGGAATTGACGG	Azospirillum soli sp. nov., a nitrogen-fixing species isolated from agricultural soil
Uncharacterised Alphaproteobacteria seq3	4426	22	Zn4_701521	FJ711203.1	246	>Reyranella graminifolii strain Wo-34 partial 16S ribosomal RNA gene	GACGAAGGGGGCTAGCGTTGTTCGGAATTACTGGGCGTAAAGCGCGTGTAGGCGGTTGCCATAGTCAGGT GTGAAAGCCTTGAGCTTAACTCAAGAAATGCACTTGATACTGGGCGACTAGAGGACCGGAGAGGATAGTG GAATTTCCCAGTGTAGTGGTGAAATACGTAGAGATTGGGAAGAACACCAGTGGCGAAGGCGGCTATCTGG ACGGTTACTGACGCTAAGACGCGAAAGCGTGGGGAGCAAACAGGATTAGATACCCTGGTAGTCCACGCCG TAAACGATGGGTGCTAGACGTTGGCGAGCTTGCTCGTCAGTGTCGCAGCTAACGCGTTAAGCACCCCGCC TGGGGAGTACGGCCGCAAGGTTGAAACTCAAAGGAATTGACGG	Reyranella graminifolii sp. nov., isolated from bamboo (Phyllostachys bambusoides) litter	>Reyranella massiliensis strain 521 partial 16S ribosomal RNA gene	GACGAAGGGGGCTAGCGTTGTTCGGAATTACTGGGCGTAAAGCGAGTGTAGGCGGTTGTCATAGTCAGGT GTGAAAGCCTTGAGCTCAACTCAAGAAATGCACTTGATACTGGGCGACTAGAGGACCGGAGAGGATAGTG GAATTCCCAGTGTAGTGGTGAAATACGTAGAGATTGGGAAGAACACCAGTGGCGAAGGCGGCTATCTGGA CGGTTACTGACGCTAAGACTCGAAAGCGTGGGGAGCAAACAGGATTAGATACCCTGGTAGTCCACGCCGT AAACGATGGGTGCTAGACGTTGGCGAGCTTGCTCGTCAGTGTCGCAGCTAACGCGTTAAGCACCCCGCCT GGGGAGTACGGCCGCAAGGTTGAAACTCAAAGGAATTGACGG	Isolation and characterization of Reyranella massiliensis gen. nov., sp. nov. from freshwater samples by using an amoeba co-culture procedure
Uncharacterised Alphaproteobacteria seq4	4426	22	Zn2_430896	FM877652.1	170	>Pseudorhodoplanes sinuspersici strain RIPI 110 partial 16S ribosomal RNA	TACGAAGGGGGCTAGCGTTGCTCGGAATCACTGGGCGTAAAGCGCACGTAGGCGGCTTTCTAAGTCAGGG GTGAAATCCTGGAGCTCAACTCCAGAACTGCCTTTGATACTGGAGAGCTTGAGTTCGAGAGAGGTGAGTG GAACTGCGAGTGTAGAGGTGAAATTCGTAGATATTCGCAAGAACACCAGTGGCGAAGGCGGCTCACTGGC TCGATACTGACGCTGAGGTGCGAAAGCGTGGGGAGCAAACAGGATTAGATACCCTGGTAGTCCACGCCGT AAACGATGGATGCTAGCCGTTGGACAGCTTGCTGTTCAGTGGCGCAGCTAACGCATTAAGCATCCCGCCT GGGGAGTACGGTCGCAAGATTAAAACTCAAAGGAATTGACGG	Pseudorhodoplanes sinuspersici gen. nov., sp. nov., isolated from oil-contaminated soil	>Rhodoplanes oryzae strain JA793 partial 16S ribosomal RNA	TACGAAGGGGGCTAGCGTTGCTCGGAATCACTGGGCGTAAAGCGCACGTAGGCGGCTTTCTAAGTCAGGG GTGAAATCCCGGAGCTCAACTCCGGAACTGCCTTTGATACTGGGAGGCTCGAGTCCGGGAGAGGTGAGTG GAACTGCGAGTGTAGAGGTGAAATTCGTAGATATTCGCAAGAACACCAGTGGCGAAGGCGGCTCACTGGC CCGGTACTGACGCTGAGGTGCGAAAGCGTGGGGAGCAAACAGGATTAGATACCCTGGTAGTCCACGCCGT AAACGATGGATGCTAGCCGTTGGGCAGCTTGCTGCTCAGTGGCGCAGCTAACGCCTTAAGCATCCCGCCT GGGGAGTACGGTCGCAAGATTAAAACTCAAAGGAATTGACGG	Rhodoplanes oryzae sp. nov., a phototrophic alphaproteobacterium isolated from the rhizosphere soil of paddy
Uncharacterised Alphaproteobacteria seq5	4426	22	Zn4_555975	AM935307.1	160	>Reyranella soli strain KIS14-15 partial 16S ribosomal RNA gene	GACGAAGGGGGCTAGCGTTGTTCGGAATTACTGGGCGTAAAGCGAGTGTAGGTGGTTGTCCAAGTTGGAT GTGAAAGCCTTGAGCTCAACTCAAGAAATGCATTCAGGACTGGATGGCTAGAGGACCGGAGAGGATAGTG GAATTCCCAGTGTAGTGGTGAAATACGTAGAGATTGGGAAGAACACCAGTGGCGAAGGCGGCTATCTGGA CGGTTTCTGACACTAAGACTCGAAAGCGTGGGGAGCAAACAGGATTAGATACCCTGGTAGTCCACGCCGT AAACGATGGGTGCTAGACGTTGGCGAGCTTGCTCGTCAGTGTCGCAGCTAACGCGTTAAGCACCCCGCCT GGGGAGTACGGCCGCAAGGTTGAAACTCAAAGGAATTGACGG	Reyranella soli sp. nov., isolated from forest soil, and emended description of the genus Reyranella Pagnier et al. 2011
Uncharacterised Alphaproteobacteria seq6	4426	22	Pb4_394981	JN178894.1	146	>Dongia rigui strain 04SU4-P partial 16S ribosomal RNA	TACGAAGGGGGCTAGCGTTGTTCGGAATTACTGGGCGTAAAGGGCGCGTAGGCGGCCGTTTAAGTTAGGT GTGAAAGTCCTGGGCTCAACCTGGGGACTGCACTTAATACTGGATGGCTTGAATTCGGGAGAGGATAGCG GAATTCCCAGTGTAGAGGTGAAATTCGTAGATATTGGGAAGAACACCGGTGGCGAAGGCGGCTATCTGGA CCGACATTGACGCTGAGGCGCGAAAGCGTGGGGAGCAAACAGGATTAGATACCCTGGTAGTCCACGCCGT AAACGATGAGTGCTAGACGTTGGGAAGCTTAGCTTTTCAGTGTCGCAGCTAACGCATTAAGCACTCCGCC TGGGGAGTACGGTCGCAAGATTAAAACTCAAAGGAATTGACGG	Dongia rigui sp. nov., isolated from freshwater of a large wetland in Korea
Uncharacterised Alphaproteobacteria seq7	4426	22	3M2_469207	AB121772.1	128	>Pseudolabrys taiwanensis strain CC-BB4 partial 16S ribosomal RNA gene	TACGAAGGGGGCTAGCGTTGCTCGGAATTACTGGGCGTAAAGCGCACGTAGGCGGTTTCTTAAGTCGGGG GTGAAATCCTGGAGCTCAACTCCAGAACTGCCTTCGATACTGGGAAACTTGAGTTCGGGAGAGGTGAGTG GAACTGCGAGTGTAGAGGTGAAATTCGTAGATATTCGCAAGAACACCAGTGGCGAAGGCGGCTCACTGGC CCGATACTGACGCTGAGGTGCGAAAGCGTGGGGAGCAAACAGGATTAGATACCCTGGTAGTCCACGCCGT AAACGATGAATGCTAGCCGTTGGCGAGCTTGCTCGTCAGTGGCGCAGCTAACGCTTTAAGCATTCCGCCT GGGGAGTACGGTCGCAAGATTAAAACTCAAAGGAATTGACGG	Pseudolabrys taiwanensis gen. nov., sp. nov., an alphaproteobacterium isolated from soil
Uncharacterised Alphaproteobacteria seq8	4426	22	Zn4_608365	AM935214.1	106
Uncharacterised Alphaproteobacteria seq9	4426	22	Zn4_557626	AM936241.1	103	>Dongia mobilis strain LM22 partial 16S ribosomal RNA gene	TACGAAGGGGGCTAGCGTTGTTCGGAATTACTGGGCGTAAAGGGCGCGTAGGCGGCCATTTAAGTTAGGT GTGAAAGTCCTGGGCTCAACCTGGGGACTGCACTTAATACTGGGTGGCTTGAATTCGGGAGAGGATAGCG GAATTCCCAGTGTAGAGGTGAAATTCGTAGATATTGGGAAGAACACCGGTGGCGAAGGCGGCTATCTGGA CCGACATTGACGCTGAGGCGCGAAAGCGTGGGGAGCAAACAGGATTAGATACCCTGGTAGTCCACGCCGT AAACGATGAATGCTAGACGTTGGGGAGCTTAGCTCTTCGGTGTCGCAGCTAACGCATTAAGCATTCCGCC TGGGGAGTACGGTCGCAAGATTAAAACTCAAAGGAATTGACGG	Dongia mobilis gen. nov., sp. nov., a new member of the family Rhodospirillaceae isolated from a sequencing batch reactor for treatment of malachite green effluent
Uncharacterised Alphaproteobacteria seq10	4426	22	CK2_421410	AJ518778.1	102	>Rhizomicrobium palustre strain A48 partial 16S ribosomal RNA gene	TACGAAGGGGGCTAGCGTTGTTCGGAATTACTGGGCGTAAAGCGTGCGCAGGCGGCTTTTCAAGTCAGGG GTGAAAGCCCAGAGCTCAACTCTGGAAATGCCTTTGAAACTGTTAAGCTTGAGTGCGGGAGAGGTGAGTG GAATTCCCAGTGTAGAGGTGAAATTCGTAGATATTGGGAAGAACACCGGTGGCGAAGGCGGCTCACTGGC CCGTTTCTGACGCTCATGCACGATAGCGTGGGGATCAAACAGGATTAGATACCCTGGTAGTCCACGCCGT AAACTATGGACGCTAGCCGTTGGGTAGCTTGCTATTCAGTGGCGCAGCTAACGCCTTAAGCGTCCCGCCT GGGGAGTACGGCCGCAAGGTTGAAACTCAAAGGAATTGACGG	Rhizomicrobium palustre gen. nov., sp. nov., a facultatively anaerobic, fermentative stalked bacterium in the class Alphaproteobacteria isolated from rice plant roots	>Rhizomicrobium electricum strain Mfc52 partial 16S ribosomal RNA gene	TACGAAGGGGGCTAGCGTTGTTCGGAATTACTGGGCGTAAAGCGTGCGCAGGCGGCCTTTCAAGTCAGGG GTGAAAGCCCAGAGCTCAACTCTGGAATTGCCTTTGAAACTGTTTGGCTTGAGTGCGGGAGAGGTGAGTG GAATTCCCAGTGTAGAGGTGAAATTCGTAGATATTGGGAAGAACACCGGTGGCGAAGGCGGCTCACTGGC CCGTTTCTGACGCTCATGCACGATAGCGTGGGGATCAAACAGGATTAGATACCCTGGTAGTCCACGCTGT AAACTATGGACGCTAGCCGTTGGGTAGCTTGCTATTCAGTGGCGCAGCTAACGCATTAAGCGTCCCGCCT GGGGAGTACGGCCGCAAGGTTGAAACTCAAAGGAATTGACGG	An electricity-generating prosthecate bacterium strain Mfc52 isolated from a microbial fuel cell
Uncharacterised Alphaproteobacteria seq11	4426	22	Zn4_535435	GQ452992.1	80
Uncharacterised Alphaproteobacteria seq12	4426	22	Zn4_579518	HE613600.1	79
Uncharacterised Alphaproteobacteria seq13	4426	22	Zn1_449574	AY922001.1	71
Uncharacterised Alphaproteobacteria seq14	4426	22	Pb1_71315	AM935958.1	70
Uncharacterised Alphaproteobacteria seq15	4426	22	Pb3_83473	DQ514082.1	70
Uncharacterised Alphaproteobacteria seq16	4426	22	Zn1_729820	FJ711207.1	70
Uncharacterised Alphaproteobacteria seq17	4426	22	Zn4_533794	JN825382.1	69
Uncharacterised Alphaproteobacteria seq18	4426	22	Pb3_52746	AM936916.1	66
Uncharacterised Alphaproteobacteria seq19	4426	22	Zn3_782965	AY921699.1	64
Uncharacterised Alphaproteobacteria seq20	4426	22	Zn2_334538	JN038941.1	49
Uncharacterised Alphaproteobacteria seq21	4426	22	Cu1_350459	AY921820.1	45
Uncharacterised Alphaproteobacteria seq22	4426	22	Zn2_766108	KF182966.1	45
Phenylobacterium seq1	313	8	Zn4_94963	LC017574.1	92	>Phenylobacterium muchangponense strain A8 partial 16S ribosomal RNA gene	TACGAAGGGGGCTAGCGTTGCTCGGAATTACTGGGCGTAAAGGGCGCGTAGGCGGACAGTTTAGTCAGAG GTGAAAGCCCAGGGCTCAACCTTGGAAATGCCTTTGATACTGGCTGTCTTGAGTTCGGGAGAGGTGAGTG GAATGCCGAGTGTAGAGGTGAAATTCGTAGATATTCGGCGGAACACCAGTGGCGAAGGCGACTCACTGGC CCGATACTGACGCTGAGGCGCGAAAGCGTGGGGAGCAAACAGGATTAGATACCCTGGTAGTCCACGCTGT AAACGATGAGTGCTAGTTGTCGGCATGCATGCATGTCGGTGACGCAGCTAACGCATTAAGCACTCCGCCT GGGGAGTACGGTCGCAAGATTAAAACTCAAAGGAATTGACGG	Phenylobacterium muchangponense sp. nov., isolated from beach soil, and emended description of the genus Phenylobacterium	>Phenylobacterium mobile strain GZ6 partial 16S ribosomal RNA gene	TACGAAGGGGGCTAGCGTTGCTCGGAATTACTGGGCGTAAAGGGCGCGTAGGCGGACAGTTTAGTCAGAG GTGAAAGCCCAGGGCTCAACCTTGGAATTGCCTTTGATACTGGCTGTCTTGAGTTCGGGAGAGGTGAGTG GAATGCCGAGTGTAGAGGTGAAATTCGTAGATATTCGGCGGAACACCAGTGGCGAAGGCGACTCACTGGC CCGATACTGACGCTGAGGCGCGAAAGCGTGGGGAGCAAACAGGATTAGATACCCTGGTAGTCCACGCCGT AAACGATGAGTGCTAGTTGTCGGCATGCATGCATGTCGGTGACGCAGCTAACGCATTAAGCACTCCGCCT GGGGAGTACGGTCGCAAGATTAAAACTCAAAGGAATTGACGG	NCBI RefSeq Targeted Loci Project, Ke,N.	>Phenylobacterium immobile strain E partial 16S ribosomal RNA gene	TACGAAGGGGGCTAGCGTTGCTCGGAATTACTGGGCGTAAAGGGCGCGTAGGCGGACAGCTTAGTCAGAG GTGAAAGCCCAGGGCTCAACCTTGGAACTGCCTTTGATACTGGCTGTCTTGAGTTCGGGAGAGGTGAGTG GAATGCCGAGTGTAGAGGTGAAATTCGTAGATATTCGGCGGAACACCAGTGGCGAAGGCGACTCACTGGC CCGATACTGACGCTGAGGCGCGAAAGCGTGGGGAGCAAACAGGATTAGATACCCTGGTAGTCCACGCTGT AAACGATGAGTGCTAGTTGTCGGCATGCATGCATGTCGGTGACGCAGCTAACGCATTAAGCACTCCGCCT GGGGAGTACGGTCGCAAGATTAAAACTCAAAGGAATTGACGG	NCBI RefSeq Targeted Loci Project, Ke,N.
Phenylobacterium seq2	313	8	Zn4_579013	EF072770.1	65
Phenylobacterium seq3	313	8	3M4_659805	KC492989.1	51
Phenylobacterium seq4	313	8	Zn3_494949	EF651169.1	30
Phenylobacterium seq5	313	8	Zn3_113690	EU202833.1	17
Phenylobacterium seq6	313	8	Zn4_567457	HM438569.1	14
Phenylobacterium seq7	313	8	Pb4_10544	HQ183843.1	11
Phenylobacterium seq8	313	8	Zn2_499068	LC065315.1	10
Uncharacterised Caulobacterales seq	273	1	Zn4_93055	EU202838.1	248
Pseudolabrys taiwanensis seq	61	1	3M4_457515	NR_043515.1	60
Rhodobacter seq1	116	5	Zn4_545900	EU043529.1	46	>Tabrizicola aquatica strain RCRI19 partial 16S ribosomal RNA gene	TACGGAGGGGGCTAGCGTTGTTCGGAATTACTGGGCGTAAAGCGCACGTAGGCGGACCGGAAAGTCAGAG GTGAAATCCCAGGGCTCAACCTTGGAACTGCCTTTGAAACTCCTGGTCTTGAGGTCGAGAGAGGTGAGTG GAATTCCGAGTGTAGAGGTGAAATTCGTAGATATTCGGAGGAACACCAGTGGCGAAGGCGGCTCACTGGC TCGATACTGACGCTGAGGTGCGAAAGCGTGGGGAGCAAACAGGATTAGATACCCTGGTAGTCCACGCCGT AAACGATGAATGCCAGACGTCGGGTAGCATGCTATTCGGTGTCACACCTAACGGATTAAGCATTCCGCCT GGGGAGTACGGCCGCAAGGTTAAAACTCAAAGGAATTGACGG	Tabrizicola aquatica gen. nov. sp. nov., a novel alphaproteobacterium isolated from Qurugol Lake nearby Tabriz city, Iran	>Catellibacterium nectariphilum strain NBRC 100046 partial 16S ribosomal RNA gene	TACGGAGGGGGCTAGCGTTGTTCGGAATTACTGGGCGTAAAGCGCACGTAGGCGGATCAGAAAGTCAGAG GTGAAATCCCAGGGCTCAACCTTGGAACTGCCTTTGAAACTCCTGGTCTTGAGGTCGAGAGAGGTGAGTG GAATTCCGAGTGTAGAGGTGAAATTCGTAGATATTCGGAGGAACACCAGTGGCGAAGGCGGCTCACTGGC TCGATACTGACGCTGAGGTGCGAAAGCGTGGGGAGCAAACAGGATTAGATACCCTGGTAGTCCACGCCGT AAACGATGAATGCCAGACGTCGGGCAGCATGCTGTTCGGTGTCACACCTAACGGATTAAGCATTCCGCCT GGGGAGTACGGCCGCAAGGTTAAAACTCAAAGGAATTGACGG	NCBI RefSeq Targeted Loci Project, nakagawa,Y.
Rhodobacter seq2	116	5	Cu3_501155	KF287763.1	23
Rhodobacter seq3	116	5	Cu3_357543	EU639007.1	19
Rhodobacter seq4	116	5	Zn4_301449	GU271841.1	10	>Skermanella stibiiresistens strain SB22 16S partial ribosomal RNA gene	TACGAAGGGGGCTAGCGTTGTTCGGAATTACTGGGCGTAAAGGGCGCGTAGGCGGTGTGTCAAGTCAGGC GTGAAAGCCCCGGGCTCAACCTGGGAACCGCGCTTGAGACTGGCACGCTAGAGTTCGGGAGAGGATGGTG GAATTCCCAGTGTAGAGGTGAAATTCGTAGATATTGGGAAGAACACCGATGGCGAAGGCAGCCATCTGGA CCGACACTGACGCTGAGGCGCGAAAGCGTGGGGAGCAAACAGGATAGATACCCTGGTAGTCCACGCCGTA AACGATGAGTGCTAGACGTCGGGGTCCCTAGGGCTTCGGTGTCGCAGCTAACGCGTTAAGCACTCCGCCT GGGGAGTACGGCCGCAAGGTTAAAACTCAAAGGAATTGACGG	Skermanella stibiiresistens sp. nov., a highly antimony-resistant bacterium isolated from coal-mining soil, and emended description of the genus Skermanella
Rhodobacter seq5	116	5	Zn4_314333	AB512188.1	5												>Skermanella_stibiiresistens_isolated_Spkie_partial	TACGAAGGGGGCTAGCGTTGTTCGGAATTACTGGGCGTAAAGGGCGCGTAGGCGGTGTGTCAAGTCAGGC GTGAAAGCCCCGGGCTCAACCTGGGAACCGCGCTTGAGACTGGCACGCTAGAGTTCGGGAGAGGATGGTG GAATTCCCAGTGTAGAGGTGAAATTCGTAGATATTGGGAAGAACACCGATGGCGAAGGCAGCCATCTGGA CCGACACTGACGCTGAGGCGCGAAAGCGTGGGGAGCAAACAGGATAGATACCCTGGTAGTCCACGCCGTA AACGATGAGTGCTAGACGTCGGGGTCCCTAGGGCTTCGGTGTCGCAGCTAACGCGTTAAGCACTCCGCCT GGGGAGTACGGCCGCAAGGTTAAAACTCAAAGGAATTGACGG
Reyranella massiliensis seq1	42	2	Zn2_465193	NR_116005.1	33
Reyranella massiliensis seq2	42	2	3M1_650656	HM048834.1	9
Uncharacterised Rhodospirillales seq	307	1	3M4_784671	EU193083.1	234
Erythrobacter seq1	27	2	Zn3_435602	HQ711917.1	20	>Altererythrobacter troitsensis strain KMM 6042 partial 16S ribosomal RNA gene	TACGGAGGGAGCTAGCGTTGTTCGGAATTACTGGGCGTAAAGCGCACGTAGGCGGCGATTCAAGTCAGAG GTGAAAGCCCGGGGCTCAACCCCGGAACTGCCTTTGAAACTAGATTGCTAGAATCCTGGAGAGGTTAGTG GAATTCCGAGTGTAGAGGTGAAATTCGTAGATATTCGGAAGAACACCAGTGGCGAAGGCGACTAACTGGA CAGGTATTGACGCTGAGGTGCGAAAGCGTGGGGAGCAAACAGGATTAGATACCCTGGTAGTCCACGCCGT AAACGATGATAACTAGCTGTCCGGGTTCATGGAACTTGGGTGGCGCAGCTAACGCATTAAGTTATCCGCC TGGGGAGTACGGTCGCAAGATTAAAACTCAAAGGAATTGACGG	Altererythrobacter troitsensis sp. nov., isolated from the sea urchin Strongylocentrotus intermedius	>Altererythrobacter dongtanensis strain JM27 partial 16S ribosomal RNA gene	TACGGAGGGAGCTAGCGTTGTTCGGAATTACTGGGCGTAAAGCGCACGTAGGCGGCGATTCAAGTCAGAG GTGAAAGCCCGGGGCTCAACCCCGGAACTGCCTTTGAAACTAGATTGCTAGAATCCTGGAGAGGCGAGTG GAATTCCGAGTGTAGAGGTGAAATTCGTAGATATTCGGAAGAACACCAGTGGCGAAGGCGACTCGCTGGA CAGGTATTGACGCTGAGGTGCGAAAGCGTGGGGAGCAAACAGGATTAGATACCCTGGTAGTCCACGCCGT AAACGATGATAACTAGCTGTCCGGGTTCATGGAACTTGGGTGGCGCAGCTAACGCATTAAGTTATCCGCC TGGGGAGTACGGTCGCAAGATTAAAACTCAAAGGAATTGACGG	Altererythrobacter dongtanensis sp. nov., isolated from a tidal flat
Erythrobacter seq2	27	2	3M4_441734	GU271664.1	3
Porphyrobacter seq1	160	3	Zn3_242482	KC934097.1	69
Porphyrobacter seq2	160	3	3M3_708493	EF073346.1	47	>Porphyrobacter tepidarius strain DSM 10594 partial 16S ribosomal RNA gene	TACGGAGGGAGCTAGCGTTGTTCGGAATTACTGGGCGTAAAGCGCACGTAGGCGGCTTTTTAAGTCAGGG GTGAAATCCCGGGGCTCAACCCCGGAACTGCCCTTGAAACTGGAGAGCTAGAATCTTGGAGAGGCGAGTG GAATTCCGAGTGTAGAGGTGAAATTCGTAGATATTCGGAAGAACACCAGTGGCGAAGGCGACTCGCTGGA CAAGTATTGACGCTGAGGTGCGAAAGCGTGGGGAGCAAACAGGATTAGATACCCTGGTAGTCCACGCCGT AAACGATGATAACTAGCTGTCCGGGTTCATGGAACTTGGGTGGCGCAGCTAACGCATTAAGTTATCCGCC TGGGGAGTACGGTCGCAAGATTAAAACTCAAAGGAATTGACGG	Porphyrobacter cryptus sp. nov., a novel slightly thermophilic, aerobic, bacteriochlorophyll a-containing species	>Erythromicrobium ramosum strain DSM 8510 partial 16S ribosomal RNA gene	TACGGAGGGAGCTAGCGTTGTTCGGAATTACTGGGCGTAAAGCGCACGTAGGCGGCTTTTTAAGTCAGGG GTGAAATCCCGGGGCTCAACCCCGGAACTGCCCTTGAAACTGGAAAGCTAGAATCTTGGAGAGGCGAGTG GAATTCCGAGTGTAGAGGTGAAATTCGTAGATATTCGGAAGAACACCAGTGGCGAAGGCGACTCGCTGGA CAAGTATTGACGCTGAGGTGCGAAAGCGTGGGGAGCAAACAGGATTAGATACCCTGGTAGTCCACGCCGT AAACGATGATAACTAGCTGTCCGGGCTCATAGAGCTTGGGTGGCGCAGCTAACGCATTAAGTTATCCGCC TGGGGAGTACGGTCGCAAGATTAAAACTCAAAGGAATTGACGG	Porphyrobacter cryptus sp. nov., a novel slightly thermophilic, aerobic, bacteriochlorophyll a-containing species
Porphyrobacter seq3	160	3	Pb4_19913	EF662624.1	39
Novosphingobium naphthalenivorans seq1	53	2	Cu4_18671	AB649005.1	40	>Novosphingobium stygium strain IFO 16085 partial 16S ribosomal RNA gene	TACGGAGGGAGCTAGCGTTGTTCGGAATTACTGGGCGTAAAGCGTACGTAGGCGGTTATTCAAGTCAGAG GTGAAAGCCCGGGGCTCAACCCCGGAACGGCCTTTGAAACTAGATAGCTAGAGTCTTGGAGAGGTCAGTG GAATTCCGAGTGTAGAGGTGAAATTCGTAGATATTCGGAAGAACACCAGTGGCGAAGGCGACTGACTGGA CAAGTACTGACGCTGAGGTACGAAAGCGTGGGGAGCAAACAGGATTAGATACCCTGGTAGTCCACGCCGT AAACGATGATAACTAGCTGTCCGGGCACTTGGTGTTTGGGTGGCGCAGCTAACGCATTAAGTTATCCGCC TGGGGAGTACGGTCGCAAGATTAAAACTCAAAGGAATTGACGG	Three species isolated from deep-sea sediments	>Novosphingobium ginsenosidimutans strain FW-6 partial 16S ribosomal RNA	TACGGAGGGAGCTAGCGTTGTTCGGAATTACTGGGCGTAAAGCGCACGTAGGCGGCTACTCAAGTCAGAG GTGAAAGCCCGGGGCTCAACCCCGGAACTGCCTTTGAAACTAGGTAGCTAGAATCTTGGAGAGGTCAGTG GAATTCCGAGTGTAGAGGTGAAATTCGTAGATATTCGGAAGAACACCAGTGGCGAAGGCGACTGACTGGA CAAGTATTGACGCTGAGGTGCGAAAGCGTGGGGAGCAAACAGGATTAGATACCCTGGTAGTCCACGCCGT AAACGATGATAACTAGCTGTCCGGGCACTTGGTGCTTGGGTGGCGCAGCTAACGCATTAAGTTATCCGCC TGGGGAGTACGGTCGCAAGATTAAAACTCAAAGGAATTGACGG	Novosphingobium ginsenosidimutans sp. nov., with the Ability to Convert Ginsenoside
Novosphingobium naphthalenivorans seq2	53	2	Zn4_27125	NR_041046.1	7	>Novosphingobium naphthalenivorans strain NBRC 102051 16S partial ribosomal RNA gene	TACGGAGGGAGCTAGCGTTGTTCGGAATTACTGGGCGTAAAGCGCGCGTAGGCGGTTACTCAAGTCAGAG GTGAAAGCCCGGGGCTCAACCCCGGAACTGCCTTTGAAACTAGGTGACTAGAATCTTGGAGAGGTCAGTG GAATTCCGAGTGTAGAGGTGAAATTCGTAGATATTCGGAAGAACACCAGTGGCGAAGGCGACTGACTGGA CAAGTATTGACGCTGAGGTGCGAAAGCGTGGGGAGCAAACAGGATTAGATACCCTGGTAGTCCACGCCGT AAACGATGATAACTAGCTGTCCGGGCACATGGTGTTTGGGTGGCGCAGCTAACGCATTAAGTTATCCGCC TGGGGAGTACGGTCGCAAGATTAAAACTCAAAGGAATTGACGG	NCBI RefSeq Targeted Loci Project
Uncharacterised Sphaerobacteraceae seq2	161	6	Cu1_495590	JF703488.1	42	>Sphingomonas sediminicola strain Dae 20 partial 16S ribosomal RNA	TACGGAGGGGGCTAGCGTTGTTCGGAATTACTGGGCGTAAAGCGCACGTAGGCGGCTTTGTAAGTTAGAG GTGAAAGCCCGGAGCTCAACTCCGGAATTGCCTTTAAGACTGCATCGCTTGAATCATGGAGAGGTGAGTG GAATTCCGAGTGTAGAGGTGAAATTCGTAGATATTCGGAAGAACACCAGTGGCGAAGGCGACTCACTGGA CATGTATTGACGCTGAGGTGCGAAAGCGTGGGGAGCAAACAGGATTAGATACCCTGGTAGTCCACGCCGT AAACGATGATGACTAGCTGTCGGGGCGCTTGGCGTTTCGGTGGCGCAGCTAACGCGTTAAGTCATCCGCC TGGGGAGTACGGCCGCAAGGTTAAAACTCAAAGAAATTGACGG	Sphingomonas ginsengisoli sp. nov. and Sphingomonas sediminicola sp. nov	>Sphingomonas vulcanisoli strain SN6-13 partial 16S ribosomal RNA	TACGGAGGGGGCTAGCGTTGTTCGGAATTACTGGGCGTAAAGCGTACGTAGGCGGCTTTGTAAGTTAGAG GTGAAAGCCCGGAGCTCAACTCCGGAATTGCCTTTAAGACTGCATCGCTAGAATCGTGGAGAGGTGAGTG GAATTCCGAGTGTAGAGGTGAAATTCGTAGATATTCGGAAGAACACCAGTGGCGAAGGCGGCTCACTGGA CACGTATTGACGCTGAGGTACGAAAGCGTGGGGAGCAAACAGGATTAGATACCCTGGTAGTCCACGCCGT AAACGATGAGAACTAGCTGTCCGGGCACTTGGTGCCTGGGTGGCGCAGCTAACGCATTAAGTTCTCCGCC TGGGGAGTACGGCCGCAAGGTTAAAACTCAAAGAAATTGACGG	Sphingomonas vulcanisoli sp. nov., isolated from soil of a lava forest
Uncharacterised Sphaerobacteraceae seq3	161	6	Cu3_434176	HM438343.1	26	>Altererythrobacter atlanticus strain 26DY36 partial 16S ribosomal RNA gene	TACGGAGGGAGCTAGCGTTGTTCGGAAATACTGGGCGTAAAGCGCGCGTAGGCGGCTTTCCAAGTCAGGG GTGAAATCCCGGGGCTCAACCCCGGAACTGCCCTTGAAACTGGATCGCTAGAATCCTGGAGAGGCGAGTG GAATTCCGAGTGTAGAGGTGAAATTCGTAGATATTCGGAAGAACACCAGTGGCGAAGGCGACTCGCTGGA CAGGTATTGACGCTGAGGTGCGAAAGCGTGGGGAGCAAACAGGATTAGATACCCTGGTAGTCCACGCCGT AAACGATGATAACTAGCTGTCCGGGCACATGGTGCTTGGGTGGCGCAGCTAACGCATTAAGTTATCCGCC TGGGGAGTACGGTCGCAAGATTAAAACTCAAAGGAATTGACGG	Altererythrobacter atlanticus sp. nov., isolated from deep-sea sediment	>Erythrobacter luteus strain KA37 partial 16S ribosomal RNA	TACGGAGGGAGCTAGCGTTGTTCGGAAATACTGGGCGTAAAGCGAACGTAGGCGGCGCAGCAAGTCAGGG GTGAAATCCCGGAGCTCAACTCCGGAACTGCCCTTGAAACTGCAGTGCTAGAATCCTGGAGAGGCGAGCG GAATTCCGAGTGTAGAGGTGAAATTCGTAGATGTTCGGAAGAACACCAGTGGCGAAGGCGACTCGCTGGA CAGGTATTGACGCTGAGGTTCGAAAGCGTGGGGAGCAAACAGGATTAGATACCCTGGTAGTCCACGCCGT AAACGATGATAACTAGCTGTCCGGGCTCATAGAGCTTGGGTGGCGCAGCTAACGCATTAAGTTATCCGCC TGGGGAGTACGGTCGCAAGATTAAAACTCAAAGGAATTGACGG	Erythrobacter luteus sp. nov., isolated from mangrove sediment
Uncharacterised Sphaerobacteraceae seq4	161	6	Zn2_362192	HM447699.1	22
Uncharacterised Sphaerobacteraceae seq5	161	6	3M2_749563	EU755068.1	18
Uncharacterised Sphaerobacteraceae seq6	161	6	Zn4_714249	FJ889316.1	9
Uncharacterised Sphaerobacteraceae seq7	161	6	Zn4_184785	AB679970.1	8
Sphingomonas seq1	784	17	Zn4_552095	KC138682.1	95	>Sphingomonas flava strain THG-MM5 partial 16S ribosomal RNA	TACGGAGGGGGCTAGCGTTGTTCGGAATTACTGGGCGTAAAGCGCGCGTAGGCGGCTTTGTAAGTTAGAG GTGAAAGCCCGGAGCTCAACTCCGGAATTGCCTTTAAGACTGCATCGCTAGAATCATGGAGAGGTGAGTG GAATTCCGAGTGTAGAGGTGAAATTCGTAGATATTCGGAAGAACACCAGTGGCGAAGGCGACTCACTGGA CATGTATTGACGCTGAGGTGCGAAAGCGTGGGGAGCAAACAGGATTAGATACCCTGGTAGTCCACGCCGT AAACGATGATGACTAGCTGTCGGGGCTCTTGGAGTTTCGGTGGCGCAGCTAACGCGTTAAGTCATCCGCC TGGGGAGTACGGCCGCAAGGTTAAAACTCAAAGAAATTGACGG	Sphingomonas flavus sp. nov. isolated from road soil	>Sphingomonas jaspsi strain NBRC 102120 partial 16S ribosomal RNA gene	TACGGAGGGGGCTAGCGTTGTTCGGAATTACTGGGCGTAAAGCGCGCGTAGGCGGCTTTGTAAGTTAGAG GTGAAAGCCCAGAGCTCAACTCTGGAACTGCCTTTAAGACTGCATCGCTAGAATCGTGGAGAGGTGAGTG GAATTCCGAGTGTAGAGGTGAAATTCGTAGATATTCGGAAGAACACCAGTGGCGAAGGCGACTCACTGGA CACGTATTGACGCTGAGGTGCGAAAGCGTGGGGAGCAAACAGGATTAGATACCCTGGTAGTCCACGCCGT AAACGATGATGACTAGCTGTCGGGGCTCATGGAGTTTCGGTGGCGCAGCTAACGCGTTAAGTCATCCGCC TGGGGAGTACGGCCGCAAGGTTAAAACTCAAAGAAATTGACGG	NCBI RefSeq Targeted Loci Project, nakagawa,Y.
Sphingomonas seq2	784	17	3M1_97940	JF833719.1	87
Sphingomonas seq3	784	17	Zn2_503840	AM935035.1	61	>Sphingomonas daechungensis strain CH15-11 partial 16S ribosomal RNA	TACGGAGGGGGCTAGCGTTGTTCGGAATTACTGGGCGTAAAGCGCACGTAGGCGGCTTTGTAAGTTAGAG GTGAAAGCCCAGGGCTCAACCCTGGAATTGCCTTTAAGACTGCATCGCTTGAACATCGGAGAGGTAAGTG GAATTCCGAGTGTAGAGGTGAAATTCGTAGATATTCGGAAGAACACCAGTGGCGAAGGCGACTTACTGGA CGATTGTTGACGCTGAGGTGCGAAAGCGTGGGGAGCAAACAGGATTAGATACCCTGGTAGTCCACGCCGT AAACGATGATGACTAGCTGTCGGGGCGCTTGGCGTTTCGGTGGCGCAGCTAACGCGTTAAGTCATCCGCC TGGGGAGTACGGCCGCAAGGTTAAAACTCAAAGAAATTGACGG	Sphingomonas daechungensis sp. nov., isolated from sediment of a eutrophic reservoir	>Sphingomonas oryziterrae strain YC6722 partial 16S ribosomal RNA gene	TACGGAGGGGGCTAGCGTTGTTCGGAATTACTGGGCGTAAAGCGCGCGTAGGCGGCTTTGTAAGTTAGAG GTGAAAGCCCGGAGCTCAACTCCGGAACTGCCTTTAAGACTGCATCGCTAGAACGATGGAGAGGTAAGTG GAATTCCGAGTGTAGAGGTGAAATTCGTAGATATTCGGAAGAACACCAGTGGCGAAGGCGACTTACTGGA CATCTGTTGACGCTGAGGTGCGAAAGCGTGGGGAGCAAACAGGATTAGATACCCTGGTAGTCCACGCCGT AAACGATGATAACTAGCTGTCAGGGCTCATGGAGTTTTGGTGGCGCAGCTAACGCGTTAAGTTATCCGCC TGGGGAGTACGGCCGCAAGGTTAAAACTCAAAGAAATTGACGG	Sphingomonas oryziterrae sp. nov. and Sphingomonas jinjuensis sp. nov. isolated from rhizosphere soil of rice (Oryza sativa L.)
Sphingomonas seq4	784	17	Zn4_784345	LN833302.1	38
Sphingomonas seq5	784	17	Zn3_647121	HM438597.1	35
Sphingomonas seq6	784	17	Pb3_459708	EU193096.1	34
Sphingomonas seq7	784	17	Zn2_650595	JN082679.1	33													>Sphingomonas daechungensis strain CH15-11 partial 16S ribosomal RNA	>Sphingomonas oryziterrae strain YC6722 partial 16S ribosomal RNA gene
Sphingomonas seq8	784	17	Zn3_20090	FJ436424.1	29
Sphingomonas seq9	784	17	Zn4_121509	JN693758.1	20
Sphingomonas seq10	784	17	Zn1_712582	EU440713.1	19
Sphingomonas seq11	784	17	3M2_508069	AF411072.1	18
Sphingomonas seq12	784	17	Cu1_149527	HM438630.1	17
Sphingomonas seq13	784	17	Zn3_528509	HM438612.1	16
Sphingomonas seq14	784	17	Pb3_649396	HM438633.1	15
Sphingomonas seq15	784	17	Zn2_303429	LN833305.1	13
Sphingomonas seq16	784	17	CK3_207994	EU630460.1	12
Sphingomonas seq17	784	17	Zn2_754576	HM438629.1	11
Azohydromonas lata seq	60	1	Zn2_190372	NR_041244.1	60	>Azohydromonas australica strain NBRC 102464 partial 16S ribosomal RNA gene	TACGTAGGGTGCAAGCGTTAATCGGAATTACTGGGCGTAAAGCGTGCGCAGGCGGTTGTGCAAGACAGAT GTGAAATCCCCGGGCTCAACCTGGGAACTGCATTTGTGACTGCACGGCTGGAGTGCGGCAGAGGGGGATG GAATTCCGCGTGTAGCAGTGAAATGCGTAGATATGCGGAGGAACACCGATGGCGAAGGCAATCCCCTGGG CCTGCACTGACGCTCATGCACGAAAGCGTGGGGAGCAAACAGGATTAGATACCCTGGTAGTCCACGCCCT AAACGATGTCAACTGGTTGTTGGGTGGGTTTCTACTCAGTAACGTAGCTAACGCGTGAAGTTGACCGCCT GGGGAGTACGGCCGCAAGGTTGAAACTCAAAGGAATTGACGG	NCBI RefSeq Targeted Loci Project, Ke,N.	>Azohydromonas lata strain NBRC 102462 partial 16S ribosomal RNA gene	TACGTAGGGTGCAAGCGTTAATCGGAATTACTGGGCGTAAAGCGTGCGCAGGCGGTCGTGCAAGACAGAT GTGAAATCCCCGGGCTCAACCTGGGAACTGCATTTGTGACTGCACGGCTGGAGTGCGGCAGAGGGGGATG GAATTCCGCGTGTAGCAGTGAAATGCGTAGATATGCGGAGGAACACCGATGGCGAAGGCAATCCCCTGGG CCTGCACTGACGCTCATGCACGAAAGCGTGGGGAGCAAACAGGATTAGATACCCTGGTAGTCCACGCCCT AAACGATGTCAACTGGTTGTTGGGTGGGTTTCTACTCAGTAACGTAGCTAACGCGTGAAGTTGACCGCCT GGGGAGTACGGCCGCAAGGTTGAAACTCAAAGGAATTGACGG	NCBI RefSeq Targeted Loci Project, Ke,N.
Methylibium seq1	353	5	Zn4_253455	GQ369048.1	138	>Piscinibacter aquaticus strain IMCC1728 partial 16S ribosomal RNA gene	TACGTAGGGTGCAAGCGTTAATCGGAATTACTGGGCGTAAAGCGTGCGCAGGCGGCTTTGCAAGACAGAT GTGAAATCCCCGGGCTCAACCTGGGAACTGCATTTGTGACTGCATGGCTGGAGTGCGGCAGAGGGGGATG GAATTCCGCGTGTAGCAGTGAAATGCGTAGATATGCGGAGGAACACCGATGGCGAAGGCAATCCCCTGGG CCTGCACTGACGCTCATGCACGAAAGCGTGGGGAGCAAACAGGATTAGATACCCTGGTAGTCCACGCCCT AAACGATGTCAACTGGTTGTTGGACGGCTTGCTGTTCAGTAACGAAGCTAACGCGTGAAGTTGACCGCCT GGGGAGTACGGCCGCAAGGTTGAAACTCAAAGGAATTGACGG	Methylibium aquaticum sp. nov., a betaproteobacterium isolated from a eutrophic freshwater pond	>Methylibium petroleiphilum strain PM1 partial 16S ribosomal RNA gene	TACGTAGGGTGCAAGCGTTAATCGGAATTACTGGGCGTAAAGCGTGCGCAGGCGGCTTTGCAAGACAGAT GTGAAATCCCCGGGCTCAACCTGGGAACTGCATTTGTGACTGCAAGGCTGGAGCGCGGCAGAGGGGGATG GAATTCCGCGTGTAGCAGTGAAATGCGTAGATATGCGGAGGAACACCGATGGCGAAGGCAATCCCCTGGG CCTGCACTGACGCTCATGCACGAAAGCGTGGGGAGCAAACAGGATTAGATACCCTGGTAGTCCACGCCCT AAACGATGTCAACTGGTTGTTGGACGGCTTGCTGTTCAGTAACGAAGCTAACGCGTGAAGTTGACCGCCT GGGGAGTACGGCCGCAAGGTTGAAACTCAAAGGAATTGACGG	Methylibium petroleiphilum gen. nov., sp. nov., a novel methyl tert-butyl ether-degrading methylotroph of the Betaproteobacteria
Methylibium seq2	353	5	Zn3_372474	JF807028.1	119
Methylibium seq3	353	5	Pb3_371468	EU130974.1	35
Methylibium seq4	353	5	Zn2_795680	JX402118.1	25
Methylibium seq5	353	5	Pb3_301040	AB769199.1	19
Piscinibacter aquaticus seq	292	1	Zn4_279152	NR_043921.1	290
Rhizobacter dauci seq	70	1	Zn4_22308	HM224398.1	70	>Rhizobacter gummiphilus strain NS21 partial 16S ribosomal RNA	TACGTAGGGTGCAAGCGTTAATCGGAATTACTGGGCGTAAAGCGTGCGCAGGCGGCTATGCAAGACAGAT GTGAAATCCCCGGGCTCAACCTGGGAACTGCATTTGTGACTGCATGGCTAGAGTACGGTAGAGGGGGATG GAATTCCGCGTGTAGCAGTGAAATGCGTAGATATGCGGAGGAACACCGATGGCGAAGGCAATCCCCTGGA CCTGTACTGACGCTCATGCACGAAAGCGTGGGGAGCAAACAGGATTAGATACCCTGGTAGTCCACGCCCT AAACGATGTCAACTGGTTGTTGGACGGCTTGCTGTTCAGTAACGAAGCTAACGCGTGAAGTTGACCGCCT GGGGAGTACGGCCGCAAGGTTGAAACTCAAAGGAATTGACGG	Isolation and characterization of Streptomyces, Actinoplanes, and Methylibium strains that are involved in degradation of natural rubber and synthetic poly(cis-1,4-isoprene)	>Rhizobacter dauci strain H6 partial 16S ribosomal RNA gene	TACGTAGGGTGCAAGCGTTAATCGGAATTACTGGGCGTAAAGCGTGCGCAGGCGGCTATGCAAGACAGAT GTGAAATCCCCGGGCTCAACCTGGGAACTGCATTTGTGACTGCATGGCTAGAGTACGGTAGAGGGGGATG GAATTCCGCGTGTAGCAGTGAAATGCGTAGATATGCGGAGGAACACCGATGGCGAAGGCAATCCCCTGGA CCTGTACTGACGCTCATGCACGAAAGCGTGGGGAGCAAACAGGATTAGATACCCTGGTAGTCCACGCCCT AAACGATGTCAACTGGTTGTTGGACGGCTTGCTGTTCAGTAACGAAGCTAACGCGTGAAGTTGACCGCCT GGGGAGTACGGCCGCAAGGTTGAAACTCAAAGGAATTGACGG	NCBI RefSeq Targeted Loci Project, Takikawa,Y.
Curvibacter delicatus seq	33	1	3M4_439093	HG974535.1	29	>Acidovorax avenae strain ATCC 19860 partial 16S ribosomal RNA gene	TACGTAGGGTGCAAGCGTTAATCGGAATTACTGGGCGTAAAGCGTGCGCAGGCGGTGATGTAAGACAGAT GTGAAATCCCCGGGCTCAACCTGGGAACTGCATTTGTGACTGCATCGCTGGAGTACGGCAGAGGGGGATG GAATTCCGCGTGTAGCAGTGAAATGCGTAGATATGCGGAGGAACACCGATGGCGAAGGCAATCCCCTGGG CCTGTACTGACGCTCATGCACGAAAGCGTGGGGAGCAAACAGGATTAGATACCCTGGTAGTCCACGCCCT AAACGATGTCAACTGGTTGTTGGGTCTTCACTGACTCAGTAACGAAGCTAACGCGTGAAGTTGACCGCCT GGGGAGTACGGCCGCAAGGTTGAAACTCAAAGGAATTGACGG	Complete sequence of Acidovorax avenae subsp. avenae ATCC 19860	>Acidovorax citrulli strain BC525 partial 16S ribosomal RNA gene	TACGTAGGGTGCAAGCGTTAATCGGAATTACTGGGCGTAAAGCGTGCGCAGGCGGTGATGTAAGACAGAT GTGAAATCCCCGGGCTCAACCTGGGAACTGCATTTGTGACTGCATCGCTGGAGTACGGCAGAGGGGGATG GAATTCCGCGTGTAGCAGTGAAATGCGTAGATATGCGGAGGAACACCGATGGCGAAGGCAATCCCCTGGG CCTGTACTGACGCTCATGCACGAAAGCGTGGGGAGCAAACAGGATTAGATACCCTGGTAGTCCACGCCCT AAACGATGTCAACTGGTTGTTGGGTCTTCACTGACTCAGTAACGAAGCTAACGCGTGAAGTTGACCGCCT GGGGAGTACGGCCGCAAGGTTGAAACTCAAAGGAATTGACGG	Bacterial stripe of hog millet caused by Acidovorax avenae subsp. avenae, a new disease in Korea	>Diaphorobacter polyhydroxybutyrativorans strain SL-205 partial 16S ribosomal RNA	TACGTAGGGTGCAAGCGTTAATCGGAATTACTGGGCGTAAAGCGTGCGCAGGCGGTTTTGTAAGACAGAG GTGAAATCCCCGGGCTCAACCTGGGAACTGCCTTTGTGACTGCAAGGCTGGAGTGCGGCAGAGGGGGATG GAATTCCGCGTGTAGCAGTGAAATGCGTAGATATGCGGAGGAACACCGATGGCGAAGGCAATCCCCTGGG CCTGCACTGACGCTCATGCACGAAAGCGTGGGGAGCAAACAGGATTAGATACCCTGGTAGTCCACGCCCT AAACGATGTCAACTGGTTGTTGGGTCTTCACTGACTCAGTAACGAAGCTAACGCGTGAAGTTGACCGCCT GGGGAGTACGGCCGCAAGGTTGAAACTCAAAGGAATTGACGG	Diaphorobacter polyhydroxybutyrativorans sp. nov., a novel poly(3-hydroxybutyrate-co-3-hydroxyvalerate)-degrading bacterium isolated from biofilms	>Comamonas jiangduensis strain YW1 partial 16S ribosomal RNA gene	TACGTAGGGTGCAAGCGTTAATCGGAATTACTGGGCGTAAAGCGTGCGCAGGCGGTTTTGTAAGACAGAG GTGAAATCCCCGGGCTCAACCTGGGAACTGCCTTTGTGACTGCAAGGCTAGAGTACGGCAGAGGGGGATG GAATTCCGCGTGTAGCAGTGAAATGCGTAGATATGCGGAGGAACACCGATGGCGAAGGCAATCCCCTGGG CCTGTACTGACGCTCATGCACGAAAGCGTGGGGAGCAAACAGGATTAGATACCCTGGTAGTCCACGCCCT AAACGATGTCAACTGGTTGTTGGGTCTTAACTGACTCAGTAACGAAGCTAACGCGTGAAGTTGACCGCCT GGGGAGTACGGCCGCAAGGTTGAAACTCAAAGGAATTGACGG	Comamonas jiangduensis sp. nov., a biosurfactant-producing bacterium isolated from agricultural soil	>Curvibacter delicatus strain NBRC 14919 partial 16S ribosomal RNA gene	TACGTAGGGTGCAAGCGTTAATCGGAATTACTGGGCGTAAAGCGTGCGCAGGCGGTTATGTAAGACAGAT GTGAAATCCCCGGGCTCAACCTGGGAACTGCATTTGTGACTGCATAGCTAGAGTACGGCAGAGGGGGATG GAATTCCGCGTGTAGCAGTGAAATGCGTAGATATGCGGAGGAACACCGATGGCGAAGGCAATCCCCTGGG CCTGTACTGACGCTCATGCACGAAAGCGTGGGGAGCAAACAGGATTAGATACCCTGGTAGTCCACGCCCT AAACGATGTCAACTGGTTGTTGGGTCTTCACTGACTCAGTAACGAAGCTAACGCGTGAAGTTGACCGCCT GGGGAGTACGGCCGCAAGGTTGAAACTCAAAGGAATTGACGG	NITE Biological Resource Center (NBRC), Nakagawa,Y.
Polaromonas seq1	359	2	Zn4_31597	GU271581.1	282
Polaromonas seq2	359	2	3M4_71807	JQ177612.1	56	>Polaromonas jejuensis strain NBRC 106434 partial 16S ribosomal RNA gene	TACGTAGGGTGCGAGCGTTAATCGGAATTACTGGGCGTAAAGCGTGCGCAGGCGGTTATGTAAGACAGTT GTGAAATCCCCGGGCTCAACCTGGGAATTGCATCTGTGACTGCATAGCTAGAGTACGGTAGAGGGGGATG GAATTCCGCGTGTAGCAGTGAAATGCGTAGATATGCGGAGGAACACCGATGGCGAAGGCAATCCCCTGGA CCTGTACTGACGCTCATGCACGAAAGCGTGGGGAGCAAACAGGATTAGATACCCTGGTAGTCCACGCCCT AAACGATGTCAACTGGTTGTTGGGTGCATTAGTACTCAGTAACGAAGCTAACGCGTGAAGTTGACCGCCT GGGGAGTACGGCCGCAAGGTTGAAACTCAAAGGAATTGACGG	NITE Biological Resource Center (NBRC), Nakagawa,Y.	>Polaromonas aquatica strain CCUG 39402 partial 16S ribosomal RNA gene	TACGTAGGGTGCGAGCGTTAATCGGAATTACTGGGCGTAAAGCGTGCGCAGGCGGTTATGTAAGACAGTT GTGAAATCCCCGGGCTCAACCTGGGAATTGCATCTGTGACTGCATAGCTAGAGTACGGTAGAGGGGGATG GAATTCCGCGTGTAGCAGTGAAATGCGTAGATATGCGGAGGAACACCGATGGCGAAGGCAATCCCCTGGA CCTGTACTGACGCTCATGCACGAAAGCGTGGGGAGCAAACAGGATTAGATACCCTGGTAGTCCACGCCCT AAACGATGTCAACTGGTTGTTGGGTGCATTAGTACTCAGTAACGAAGCTAACGCGTGAAGTTGACCGCCT GGGGAGTACGGCCGCAAGGTTGAAACTCAAAGGAATTGACGG	Polaromonas aquatica sp. nov., isolated from tap water	>Polaromonas vacuolata strain 34-P partial 16S ribosomal RNA gene	TACGTAGGGTGCGAGCGTTAATCGGAATTACTGGGCGTAAAGCGTGCGCAGGCGGTTATATAAGACAGTT GTGAAATCCCTGGGCTCAACCTAGGAATTGCATCTGTGACTGTATAGCTAGAGTACGGTAGAGGGGGATG GAATTCCGCGTGTAGCAGTGAAATGCGTAGATATGCGGAGGAACACCGATGGCGAAGGCAATCCCCTGGA CCTGTACTGACGCTCATGCACGAAAGCGTGGGGAGCAAACAGGATTAGATACCCTGGTAGTCCACGCCCT AAACGATGTCAACTGGTTGTTGGGTGCATTAGTACTCAGTAACGAAGCTAACGCGTGAAGTTGACCGCCT GGGGAGTACGGCCGCAAGGTTGAAACTCAAAGGAATTGACGG	Polaromonas vacuolata gen. nov., sp. nov., a psychrophilic, marine, gas vacuolate bacterium from Antarctica
Polaromonas vacuolata seq	156	1	Zn4_492689	KC920996.1	156
Ramlibacter tataouinensis seq1	228	2	Zn4_648473	KC788162.1	114	>Curvibacter fontanus strain AQ9 partial 16S ribosomal RNA gene	TACGTAGGGTGCAAGCGTTAATCGGAATTACTGGGCGTAAAGCGTGCGCAGGCGGTTATGTAAGACAGAT GTGAAATCCCCGGGCTTAACCTGGGAACTGCATTTGTGACTGCATAGCTAGAGTACGGTAGAGGGGGATG GAATTCCGCGTGTAGCAGTGAAATGCGTAGATATGCGGAGGAACACCGATGGCGAAGGCAATCCCCTGGA CCTGTACTGACGCTCATGCACGAAAGCGTGGGGAGCAAACAGGATTAGATACCCTGGTAGTCCACGCCCT AAACGATGTCAACTGGTTGTTGGGTCTTCACTGACTCAGTAACGAAGCTAACGCGTGAAGTTGACCGCCT GGGGAGTACGGCCGCAAGGTTGAAACTCAAAGGAATTGACG	NCBI RefSeq Targeted Loci Project, ding,L.	>Variovorax boronicumulans strain NBRC 103145 partial 16S ribosomal RNA gene	TACGTAGGGTGCAAGCGTTAATCGGAATTACTGGGCGTAAAGCGTGCGCAGGCGGTTATGTAAGACAGTT GTGAAATCCCCGGGCTCAACCTGGGAACTGCATCTGTGACTGCATAGCTAGAGTACGGTAGAGGGGGATG GAATTCCGCGTGTAGCAGTGAAATGCGTAGATATGCGGAGGAACACCGATGGCGAAGGCAATCCCCTGGA CCTGTACTGACGCTCATGCACGAAAGCGTGGGGAGCAAACAGGATTAGATACCCTGGTAGTCCACGCCCT AAACGATGTCAACTGGTTGTTGGGTCTTCACTGACTCAGTAACGAAGCTAACGCGTGAAGTTGACCGCCT GGGGAGTACGGCCGCAAGGTTGAAACTCAAAGGAATTGACG	NITE Biological Resource Center (NBRC), Nakagawa,Y.
Ramlibacter tataouinensis seq2	228	2	Zn2_382705	KT345639.1	107	>Ramlibacter tataouinensis strain TTB310 partial 16S ribosomal RNA gene	TACGTAGGGTGCAAGCGTTAATCGGAATTACTGGGCGTAAAGCGTGCGCAGGCGGTGATGTAAGACGGAT GTGAAATCCCCGGGCTCAACCTGGGAACTGCATTTGTGACTGCATCGCTGGAGTGCGGCAGAGGGGGATG GAATTCCGCGTGTAGCAGTGAAATGCGTAGATATGCGGAGGAACACCGATGGCGAAGGCAATCCCCTGGG CCTGCACTGACGCTCATGCACGAAAGCGTGGGGAGCAAACAGGATTAGATACCCTGGTAGTCCACGCCCT AAACGATGTCAACTGGTTGTTGGTCCTTCACTGGATCAGTAACGAAGCTAACGCGTGAAGTTGACCGCCT GGGGAGTACGGCCGCAAGGTTGAAACTCAAAGGAATTGACGG	The Cyst-Dividing Bacterium Ramlibacter tataouinensis TTB310 Genome Reveals a Well-Stocked Toolbox for Adaptation to a Desert	>Ramlibacter henchirensis strain TMB834 partial 16S ribosomal RNA gene	TACGTAGGGTGCAAGCGTTAATCGGAATTACTGGGCGTAAAGCGTGCGCAGGCGGTAATGTAAGACAGAT GTGAAATCCCCGGGCTCAACCTGGGAACTGCATTTGTGACTGCATTGCTGGAGTGCGGCAGAGGGGGATG GAATTCCGCGTGTAGCAGTGAAATGCGTAGATATGCGGAGGAACACCGATGGCGAAGGCAATCCCCTGGG CCTGCACTGACGCTCATGCACGAAAGCGTGGGGAGCAAACAGGATTAGATACCCTGGTAGTCCACGCCCT AAACGATGTCAACTGGTTGTTGGTCCTTCACTGGATCAGTAACGAAGCTAACGCGTGAAGTTGACCGCCT GGGGAGTACGGCCGCAAGGTTGAAACTCAAAGGAATTGACGG	Ramlibacter tataouinensis gen. nov., sp. nov., and Ramlibacter henchirensis sp. nov., cyst-producing bacteria isolated from subdesert soil in Tunisia
Herbaspirillum seropedicae seq	40	1	3M1_376222	HQ406764.1	36	>Herbaspirillum rhizosphaerae strain UMS-37 partial 16S ribosomal RNA gene	TACGTAGGGTGCAAGCGTTAATCGGAATTACTGGGCGTAAAGCGTGCGCAGGCGGTTGTGCAAGACAGAT GTGAAATCCCCGGGCTCAACCTGGGAATTGCATTTGTGACTGCACGGCTAGAGTGTGTCAGAGGGGGGTA GAATTCCACGTGTAGCAGTGAAATGCGTAGATATGTGGAGGAATACCGATGGCGAAGGCAGCCCCCTGGG ATAACACTGACGCTCATGCACGAAAGCGTGGGGAGCAAACAGGATTAGATACCCTGGTAGTCCACGCCCT AAACGATGTCTACTAGTTGTCGGGTCTTAATTGACTTGGTAACGCAGCTAACGCGTGAAGTAGACCGCCT GGGGAGTACGGTCGCAAGATTAAAACTCAAAGGAATTGACGG	Herbaspirillum rhizosphaerae sp. nov., isolated from rhizosphere soil of Allium victorialis var. platyphyllum	>Herbaspirillum seropedicae strain NBRC 102524 partial 16S ribosomal RNA gene	TACGTAGGGTGCAAGCGTTAATCGGAATTACTGGGCGTAAAGCGTGCGCAGGCGGTTGTGTAAGACAGAT GTGAAATCCCCGGGCTCAACCTGGGAATTGCATTTGTGACTGCACGGCTAGAGTGTGTCAGAGGGGGGTA GAATTCCACGTGTAGCAGTGAAATGCGTAGATATGTGGAGGAATACCGATGGCGAAGGCAGCCCCCTGGG ATAACACTGACGCTCATGCACGAAAGCGTGGGGAGCAAACAGGATTAGATACCCTGGTAGTCCACGCCCT AAACGATGTCTACTAGTTGTCGGGTCTTAATTGACTTGGTAACGCAGCTAACGCGTGAAGTAGACCGCCT GGGGAGTACGGTCGCAAGATTAAAACTCAAAGGAATTGACGG	NITE Biological Resource Center (NBRC), Nakagawa,Y.	>Oxalicibacterium solurbis strain NBRC 102665 partial 16S ribosomal RNA gene	TACGTAGGGTGCAAGCGTTAATCGGAATTACTGGGCGTAAAGCGTGCGCAGGCGGTTGTGCAAGACAGAT GTGAAATCCCCGGGCTCAACCTGGGAATTGCATTTGTGACTGCACGGCTAGAGTGTGTCAGAGGGGGGTA GAATTCCACGTGTAGCAGTGAAATGCGTAGAGATGTGGAGGAATACCGATGGCGAAGGCAGCCCCCTGGG ATAACACTGACGCTCATGCACGAAAGCGTGGGGAGCAAACAGGATTAGATACCCTGGTAGTCCACGCCCT AAACGATGTCAACTAGTTGTTGGGTCTTAATTGACTTGGTAACGCAGCTAACGCGTGAAGTTGACCGCCT GGGGAGTACGGTCGCAAGATTAAAACTCAAAGGAATTGACGG	NITE Biological Resource Center (NBRC), Nakagawa,Y.
Herminiimonas aquatilis seq	33	1	Zn3_734	NR_042431.1	33	>Herminiimonas aquatilis strain CCUG 36956 partial 16S ribosomal RNA gene	TACGTAGGGTGCAAGCGTTAATCGGAATTACTGGGCGTAAAGCGTGCGCAGGCGGTTTGGTAAGACAGAT GTGAAATCCCCGGGCTCAACCTGGGAATTGCATTTGTGACTGCCCGGCTAGAGTGTGTCAGAGGGGGGTA GAATTCCACGTGTAGCAGTGAAATGCGTAGAGATGTGGAGGAATACCGATGGCGAAGGCAGCCCCCTGGG ATAACACTGACGCTCATGCACGAAAGCGTGGGGAGCAAACAGGATTAGATACCCTGGTAGTCCACGCCCT AAACGATGTCTACTAGTTGTCGGGACTTAATTGTCTTGGTAACGCAGCTAACGCGTGAAGTAGACCGCCT GGGGAGTACGGTCGCAAGATTAAAACTCAAAGGAATTGACGG	Herminiimonas aquatilis sp. nov., a new species from drinking water
Massilia seq1	69	3	Zn4_110862	JX949993.1	44	>Massilia namucuonensis strain 333-1-0411 partial 16S ribosomal RNA gene	TACGTAGGGTGCAAGCGTTAATCGGAATTACTGGGCGTAAAGCGTGCGCAGGCGGTTTTGTAAGTCTGTC GTGAAATCCCCGGGCTCAACCTGGGAATTGCGATGGAGACTGCAAGGCTAGAATCTGGCAGAGGGGGGTA GAATTCCACGTGTAGCAGTGAAATGCGTAGAGATGTGGAGGAACACCGATGGCGAAGGCAGCCCCCTGGG TCAAGATTGACGCTCATGCACGAAAGCGTGGGGAGCAAACAGGATTAGATACCCTGGTAGTCCACGCCCT AAACGATGTCTACTAGTTGTCGGGTCTTAATTGACTTGGTAACGCAGCTAACGCGTGAAGTAGACCGCCT GGGGAGTACGGTCGCAAGATTAAAACTCAAAGGAATTGACGG	Massilia namucuonensis sp. nov., isolated from a soil sample	>Massilia niastensis strain 5516S-1 partial 16S ribosomal RNA gene	TACGTAGGGTGCAAGCGTTAATCGGAATTACTGGGCGTAAAGCGTGCGCAGGCGGTTTTGTAAGTCTGAC GTGAAATCCCCGGGCTCAACCTGGGAATTGCGTTGGAGACTGCAAGGCTAGAATCTGGCAGAGGGGGGTA GAATTCCACGTGTAGCAGTGAAATGCGTAGAGATGTGGAGGAACACCGATGGCGAAGGCAGCCCCCTGGG TCAAGATTGACGCTCATGCACGAAAGCGTGGGGAGCAAACAGGATTAGATACCCTGGTAGTCCACGCCCT AAACGATGTCTACTAGTTGTCGGGTCTTAATTGACTTGGTAACGCAGCTAACGCGTGAAGTAGACCGCCT GGGGAGTACGGTCGCAAGATTAAAACTCAAAGGAATTGACGG	Massilia niabensis sp. nov. and Massilia niastensis sp. nov., isolated from air samples
Massilia seq2	69	3	Zn2_70539	JQ860930.1	10	>Massilia aurea strain AP13 partial 16S ribosomal RNA gene	TACGTAGGGTGCAAGCGTTAATCGGAATTACTGGGCGTAAAGCGTGCGCAGGCGGTTTTGTAAGTCTGAC GTGAAATCCCCGGGCTCAACCTGGGAATTGCGTTGGAGACTGCAAGGCTAGAATCTGGCAGAGGGGGGTA GAATTCCACGTGTAGCAGTGAAATGCGTAGAGATGTGGAGGAACACCGATGGCGAAGGCAGCCCCCTGGG TCAAGATTGACGCTCATGCACGAAAGCGTGGGGAGCAAACAGGATTAGATACCCTGGTAGTCCACGCCCT AAACGATGTCTACTAGTTGTCGGGTTTTAATTAACTTGGTAACGCAGCTAACGCGTGAAGTAGACCGCCT GGGGAGTACGGTCGCAAGATTAAAACTCAAAGGAATTGACGG	Massilia aurea sp. nov., isolated from drinking water	>Massilia oculi strain CCUG 43427A partial 16S ribosomal RNA gene	TACGTAGGGTGCAAGCGTTAATCGGAATTACTGGGCGTAAAGCGTGCGCAGGCGGTTTTGTAAGTCTGAC GTGAAATCCCCGGGCTCAACCTGGGAATTGCGTTGGAGACTGCAAGGCTAGAATCTGGCAGAGGGGGGTA GAATTCCACGTGTAGCAGTGAAATGCGTAGAGATGTGGAGGAACACCGATGGCGAAGGCAGCCCCCTGGG TCAAGATTGACGCTCATGCACSAAAGCGTGGGGAGCAAACAGGATTAGATACCCTGGTAGTCCACGCCCT AAACGATGTCTACTAGTTGTCGGGTTTTAATTAACTTGGTAACGCAGCTAACGCGTGAAGTAGACCGCCT GGGGAGTACGGTCGCAAGATTAAAACTCAAAGGAATTGACGG	Massilia oculi sp. nov., isolated from a human clinical specimen
Massilia seq3	69	3	Zn4_522740	JQ288657.1	9
Oxalicibacterium horti seq	28	1	3M2_625807	NR_112833.1	28	>Oxalicibacterium horti strain NBRC 13594 partial 16S ribosomal RNA gene	TACGTAGGGTGCAAGCGTTAATCGGAATTACTGGGCGTAAAGCGTGCGCAGGCGGTTGTGCAAGACAGAT GTGAAATCCCCGGGCTCAACCTGGGAATTGCATTTGTGACTGCACGGCTAGAGTGTGTCAGAGGGGGGTA GAATTCCACGTGTAGCAGTGAAATGCGTAGAGATGTGGAGGAATACCGATGGCGAAGGCAGCCCCCTGGG ATAACACTGACGCTCATGCACGAAAGCGTGGGGAGCAAACAGGATTAGATACCCTGGTAGTCCACGCCCT AAACGATGTCTACTAGTTGTCGGGTCTTAATTGACTTGGTAACGCAGCTAACGCGTGAAGTAGACCGCCT GGGGAGTACGGTCGCAAGATTAAAACTCAAAGGAATTGACGG	NITE Biological Resource Center (NBRC), Nakagawa,Y.
Thiobacillus thioparus seq1	310	2	Zn3_241902	GU967680.1	163	>Thiobacillus thioparus strain THI 111 partial 16S ribosomal RNA gene	TACGTAGGGTGCGAGCGTTAATCGGAATTACTGGGCGTAAAGCGTGCGCAGGCGGATTGTTAAGCAAGAT GTGAAATCCCCGGGCTTAACCTGGGAATGGCATTTTGAACTGGCAGTCTAGAGTGCGTCAGAGGGGGGTG GAATTCCACGTGTAGCAGTGAAATGCGTAGAGATGTGGAGGAACACCAATGGCGAAGGCAGCCCCCTGGG ATGACACTGACGCTCATGTACGAAAGCGTGGGTAGCAAACAGGATTAGATACCCTGGTAGTCCACGCCCT AAACGATGTCAACTGGTTGTTGGGGGAGTGAAATCCCTTAGTAACGAAGCTAACGCGTGAAGTTGACCGC CTGGGGAGTACGGTCGCAAGATTAAAACTCAAAGGAATTGACGG	Phylogenetic assessment of culture collection strains of Thiobacillus thioparus, and definitive 16S rRNA gene sequences for T. thioparus, T. denitrificans, and Halothiobacillus neapolitanus
Thiobacillus thioparus seq2	310	2	Zn4_355863	HM535225.1	147	>Thiobacillus sajanensis strain 4HG partial 16S ribosomal RNA gene	TACGTAGGGTGCGAGCGTTAATCGGAATTACTGGGCGTAAAGCGTGCGCAGGCGGATTGTTAAGCAAGAC GTGAAATCCCCGGGCTTAACCTGGGAATGGCGTTTTGAACTGGCAGTCTAGAGTGCGTCAGAGGGGGGTG GAATTCCACGTGTAGCAGTGAAATGCGTAGAGATGTGGAGGAACACCAATGGCGAAGGCAGCCCCCTGGG ATGACACTGACGCTCATGTACGAAAGCGTGGGTAGCAAACAGGATTAGATACCCTGGTAGTCCACGCCCT AAACGATGTCAACTGGTTGTTGGGGGAGTGAAATCCCTTAGTAACGAAGCTAACGCGTGAAGTTGACCGC CTGGGGAGTACGGTCGCAAGATTAAAACTCAAAGGAATTGACGG	Thiobacillus sajanensis sp. nov., a new obligately autotrophic sulfur-oxidizing bacterium isolated from Khoito-Gol hydrogen-sulfide springs, Buryatia
Methylobacillus seq	2676	1	Zn4_748695	GU271388.1	2637	>Thiobacillus aquaesulis strain DSM 4255 partial 16S ribosomal RNA gene	TACGTAGGGTGCGAGCGTTAATCGGAATTACTGGGCGTAAAGCGTGCGCAGGCGGCTTTTTAAGCCAGAC GTGAAATCCCCGGGCTTAACCTGGGAACTGCGTTTGGAACTGGAAGGCTAGAGTGCGTCAGAGGGGGGTG GAATTCCACGTGTAGCAGTGAAATGCGTAGAGATGTGGAGGAACACCGATGGCGAAGGCAGCCCCCTGGG ATGACACTGACGCTCATGCACGAAAGCGTGGGGAGCAAACAGGATTAGATACCCTGGTAGTCCACGCCCT AAACGATGTCGACTGGTTGTTGGGGGAGTGAAATCCCTTAGTAACGAAGCTAACGCGTGAAGTCGACCGC CTGGGGAGTACGGTCGCAAGATTAAAACTCAAAGGAATTGACGG	NCBI RefSeq Targeted Loci Project, Swiderski,J.	>Azospira restricta strain SUA2 partial 16S ribosomal RNA gene	TACGTAGGGTGCGAGCGTTAATCGGAATTACTGGGCGTAAAGCGTGCGCAGGCGGTTTCGTAAGACAGAC GTGAAATCCCCGGGCTCAACCTGGGAACTGCGTTTGTGACTGCGAGGCTAGAGTATGGCAGAGGGGGGTG GAATTCCACGTGTAGCAGTGAAATGCGTAGAGATGTGGAGGAACACCGATGGCGAAGGCAGCCCCCTGGG CCAATACTGACGCTCATGCACGAAAGCGTGGGGAGCAAACAGGATTAGATACCCTGGTAGTCCACGCCCT AAACGATGTCGACTAGTTGTTGGTGGGGTTAAACCCATTAGTAACGTAGCTAACGCGTGAAGTCGACCGC CTGGGGAGTACGGCCGCAAGGTTAAAACTCAAAGGAATTGACGG	Description of Azospira restricta sp. nov., a nitrogen-fixing bacterium isolated from groundwater	>Methylobacillus flagellatus strain KT partial 16S ribosomal RNA gene	TACGTAGGGTGCAAGCGTTAATCGGAATTACTGGGCGTAAAGCGAGCGCAGGCGGTTTTGTAAGTCAGAT GTGAAAGCCCCGGGCTCAACCTGGGAACTGCGTTTGAAACTACAAGGCTAGAGTATGGGAGAGGGAGGTA GAATTCCACGTGTAGCAGTGAAATGCGTAGAGATGTGGAGGAATACCAATGGCGAAGGCAGCCTCCTGGC CTAATACTGACGCTCATGCTCGAAAGCGTGGGGAGCAAACAGGATTAGATACCCTGGTAGTCCACGCCCT AAACGATGTCAACTAGTTGTTGGTGGAGTAAAATCCATTAGTAACGCAGCTAACGCGTGAAGTTGACCGC CTGGGGAGTACGGTCGCAAGATTAAAACTCAAAGGAATTGACGG	Complete sequence of Methylobacillus flagellatus KT
Methylophilus methylotrophus seq	33	1	Zn2_294872	KF911346.1	32	>Methylotenera versatilis strain 301 partial 16S ribosomal RNA gene	TACGTAGGGTGCGAGCGTTAATCGGAATTACTGGGCGTAAAGCGTGCGCAGGCGGTTTTGTAAGTCAGAT GTGAAATCCCCGAGCTCAACTTGGGAACTGCGTTTGAAACTACAAGACTAGAATATGTCAGAGGGGGGTA GAATTCCACGTGTAGCAGTGAAATGCGTAGAGATGTGGAGGAATACCAATGGCGAAGGCAGCCCCCTGGG ATAATATTGACGCTCATGCACGAAAGCGTGGGGAGCAAACAGGATTAGATACCCTGGTAGTCCACGCCCT AAACGATGTCTACTAGTTGTTGGTGGAGTAAAATCCATGAGTAACGCAGCTAACGCGTGAAGTAGACCGC CTGGGGAGTACGGTCGCAAGATTAAAACTCAAATGAATTGACGG	Genomes of three methylotrophs from a single niche uncover genetic and metabolic divergence of Methylophilaceae	>Methylophilus methylotrophus strain NCIMB 10515 partial 16S ribosomal RNA gene	TACGTAGGGTGCGAGCGTTAATCGGAATTACTGGGCGTAAAGCGTGCGCAGGCGGTTTTGTAAGTCAGAT GTGAAATCCCCGAGCTCAACTTGGGAACTGCGTTTGAAACTACAAGACTAGAATATGTCAGAGGGGGGTA GAATTCCACGTGTAGCAGTGAAATGCGTAGAGATGTGGAGGAATACCAATGGCGAAGGCAGCCCCCTGGG ATAATATTGACGCTCATGCACGAAAGCGTGGGGAGCAAACAGGATTAGATACCCTGGTAGTCCACGCCCT AAACGATGTCTACTAGTTGTTGGTGGAGTAAAATCCATGAGTAACGCAGCTAACGCGTGAAGTAGACCGC CTGGGGAGTACGGTCGCAAGATTAAACTCAAAGGAATTGACGG	Detection of Methylophilus sp. in human organs
Nitrosospira seq	86	1	3M4_782766	JQ684443.1	81	>Nitrosospira tenuis strain Nv1 partial 16S ribosomal RNA gene	TACGTAGGGTGCAAGCGTTAATCGGAATTACTGGGCGTAAAGCGTGCGCAGGCGGTTTTGTAAGTCAGAT GTGAAATCCCCGGGCTTAACCTGGGAACTGCGTTTGAAACTACAAGGCTAGAGTGTAGCAGAGGGGGGTG GAATTCCACGTGTAGCAGTGAAATGCGTAGAGATGTGGAGGAACACCGATGGCGAAGGCAGCCCCCTGGG TTAACACTGACGCTCAGGCACGAAAGCGTGGGGAGCAAACAGGATTAGATACCCTGGTAGTCCACGCCCT AAACTATGTCAACTAGTTGTCGGGCCTTAACGGACTTGGTAACGCAGCTAACGCGTGAAGTTGACCGCCT GGGGAGTACGGTCGCAAGATTAAAACTCAAAGGAATTGACGG	Detailed phylogeny of ammonia-oxidizing bacteria determined by rDNA sequences and DNA homology values
Azoarcus seq1	2502	4	Zn4_752677	GU271742.1	1086
Azoarcus seq2	2502	4	Zn4_89036	GU271529.1	792	>Methyloversatilis thermotolerans strain 3t partial 16S ribosomal RNA gene	TACGTAGGGTGCGAGCGTTAATCGGAATTACTGGGCGTAAAGCGTGCGCAGGCGGTTGTGTAAGACAGGT GTGAAATCCCCGGGCTTAACCTGGGAACTGCGCTTGTGACTGCACGGCTAGAGTACGGCAGAGGGAGGTG GAATTCCACGTGTAGCAGTGAAATGCGTAGAGATGTGGAGGAACACCGATGGCGAAGGCAGCCTCCTGGG CCAGTACTGACGCTCATGCACGAAAGCGTGGGGAGCAAACAGGATTAGATACCCTGGTAGTCCACGCCCT AAACGATGTCGACTAGTTGTTCGGTGAGGAGACTCATTGAGTAACGCAGCTAACGCGTGAAGTCGACCGC CTGGGGAGTACGGTCGCAAGATTAAAACTCAAAGGAATTGACGG	Methyloversatilis thermotolerans sp. nov. a novel thermotolerant facultative methylotroph isolated from a hot spring
Azoarcus seq3	2502	4	Zn3_638843	GU271549.1	503	>Thiobacter subterraneus strain C55 partial 16S ribosomal RNA gene	TACGTAGGGTGCGAGCGTTAATCGGAATTACTGGGCGTAAAGCGTGCGCAGGCGGCTCATTAAGACAGGC GTGAAATCCCCGGGCTTAACCTGGGAACTGCGCTTGTGACTGGTGGGCTAGAGTGTGTCAGAGGGAGGTG GAATTCCACGTGTAGCAGTGAAATGCGTAGAGATGTGGAGGAACACCGATGGCGAAGGCAGCCTCCTGGG ATAACACTGACGCTCATGCACGAAAGCGTGGGGAGCAAACAGGATTAGATACCCTGGTAGTCCACGCCCT AAACGATGTCGACTAGTCGTTGGTGGAGAAATCCATTAGTGACGCAGCTAACGCGTGAAGTCGACCGCCT GGGGAGTACGGCCGCAAGGTTAAAACTCAAAGGAATTGACGG	NCBI RefSeq Targeted Loci Project, Hisako Hirayam
Azoarcus seq4	2502	4	Zn3_512866	Y13222.1	113	>Azoarcus buckelii strain U120 partial 16S ribosomal RNA gene	TACGTAGGGTGCGAGCGTTAATCGGAATTACTGGGCGTAAAGCGTGCGCAGGCGGTTGTGTAAGACAGGT GTGAAATCCCCGGGCTTAACCTGGGAACTGCGCTTGTGACTGCACGGCTAGAGTACGGCAGAGGGGGGTG GAATTCCACGTGTAGCAGTGAAATGCGTAGATATGTGGAGGAACACCGATGGCGAAGGCAGCCCCCTGGG CCGATACTGACGCTCATGCACGAAAGCGTGGGGAGCAAACAGGATTAGATACCCTGGTAGTCCACGCCCT AAACGATGTCGACTAGTTGTTCGGGAAGGTAACTTCCTGAGTAACGCAGCTAACGCGTGAAGTCGACCGC CTGGGGAGTACGGCCGCAAGGTTAAAACTCAAAGGAATTGACGG	Phylogenetic and metabolic diversity of bacteria degrading aromatic compounds under denitrifying conditions, and description of Thauera phenylacetica sp. nov., Thauera aminoaromaticasp. nov., and Azoarcus buckelii sp. nov	>Azoarcus anaerobius strain LuFres1 partial 16S ribosomal RNA gene	TACGTAGGGTGCGAGCGTTAATCGGAATTACTGGGCGTAAAGCGTGCGCAGGCGGTTGTGTAAGACAGGT GTGAAATCCCCGGGCTTAACCTGGGAACTGCGCTTGTGACTGCACGGCTAGAGTACGGCAGAGGGGGGTG GAATTCCACGTGTAGCAGTGAAATGCGTAGATATGTGGAGGAACACCGATGGCGAAGGCAGCCCCCTGGG CCGATACTGACGCTCATGCACGAAAGCGTGGGGAGCAAACAGGATTAGATACCCTGGTAGTCCACGCCCT AAACGATGTCGACTAGTTGTTCGGGAAGGTAACTTCCTGAGTAACGCAGCTAACGCGTGAAGTCGACCGC CTGGGGAGTACGGCCGCAAGGTTAAAACTCAAAGGAATTGACGG	Azoarcus anaerobius sp. nov., a resorcinol-degrading, strictly anaerobic, denitrifying bacterium	>Azoarcus evansii strain KB740 partial 16S ribosomal RNA gene	TACGTAGGGTGCGAGCGTTAATCGGAATTACTGGGCGTAAAGCGTGCGCAGGCGGTTGTGTAAGACAGGT GTGAAATCCCCGGGCTTAACCTGGGAACTGCGCTTGTGACTGCACGGCTAGAGTACGGCAGAGGGGGGTG GAATTCCACGTGTAGCAGTGAAATGCGTAGATATGTGGAGGAACACCGATGGCGAAGGCAGCCCCCTGGG CCGATACTGACGCTCATGCACGAAAGCGTGGGGAGCAAACAGGATTAGATACCCTGGTAGTCCACGCCCT AAACGATGTCGACTAGTCGTTCGGAGAGGTAACTCACTGAGTGACGCAGCTAACGCGTGAAGTCGACCGC CTGGGGAGTACGGCCGCAAGGTTAAAACTCAAAGGAATTGACGG	Taxonomic position of aromatic-degrading denitrifying pseudomonad strains K 172 and KB 740 and their description as new members of the genera Thauera, as Thauera aromatica sp. nov., and Azoarcus, as Azoarcus evansii sp. nov., respectively, members of the beta subclass of the Proteobacteria
Dechloromonas seq1	216	3	Cu2_256763	EU809553.1	144	>Dechloromonas hortensis strain MA-1 partial 16S ribosomal RNA gene	TACGTAGGGTGCGAGCGTTAATCGGAATTACTGGGCGTAAAGCGTGCGCAGGCGGTTTTGTAAGACAGGC GTGAAATCCCCGGGCTCAACCTGGGAACTGCGCTTGTGACTGCAAGGCTAGAGTACGGCAGAGGGGGGTG GAATTCCACGTGTAGCAGTGAAATGCGTAGAGATGTGGAGGAACACCAATGGCGAAGGCAGCCCCCTGGG TCGATACTGACGCTCATGCACGAAAGCGTGGGTAGCAAACAGGATTAGATACCCTGGTAGTCCACGCCCT AAACGATGTCAACTAGGTGTTGGGTGGGTAAAACCATTTAGTACCGGAGCTAACGCGTGAAGTTGACCGC CTGGGGAGTACGGCCGCAAGGTTAAAACTCAAAGGAATTGACGG	Dechloromonas hortensis sp. nov. and strain ASK-1, two novel (per)chlorate-reducing bacteria, and taxonomic description of strain GR-1	>Dechloromonas denitrificans strain ED1 partial 16S ribosomal RNA gene	TACGTAGGGTGCGAGCGTTAATCGGAATTACTGGGCGTAAAGCGTGCGCAGGCGGTTTTGTAAGACAGGC GTGAAATCCCCGGGCTCAACCTGGGAACTGCGCTTGTGACTGCAAGGCTAGAGTACGGCAGAGGGGGGTG GAATTCCACGTGTAGCAGTGAAATGCGTAGAGATGTGGAGGAACACCAATGGCGAAGGCAGCCCCCTGGG TCGATACTGACGCTCATGCACGAAAGCGTGGGTAGCAAACAGGATTAGATACCCTGGTAGTCCACGCCCT AAACGATGTCAACTAGGTGTTGGGTGGGTAAAACCATTTAGTACCGGAGCTAACGCGTGAAGTTGACCGC CTGGGGAGTACGGCCGCAAGGTTAAAACTCAAAGGAATTGACGG	Dechloromonas denitrificans sp. nov., Flavobacterium denitrificans sp. nov., Paenibacillus anaericanus sp. nov. and Paenibacillus terrae strain MH72, N2O-producing bacteria isolated from the gut of the earthworm Aporrectodea caliginosa
Dechloromonas seq2	216	3	Zn2_739830	JQ288587.1	32
Dechloromonas seq3	216	3	Zn4_503861	JQ288706.1	20
Sterolibacterium seq1	422	2	Zn4_609539	AM990454.1	275	>Sideroxydans lithotrophicus strain ES-1 partial 16S ribosomal RNA gene	TACGTAGGGTGCGAGCGTTAATCGGAATTACTGGGCGTAAAGCGTGCGCAGGCGGTTTTGTAAGACAGGT GTGAAATCCCCGGGCTTAACCTGGGAACTGCATTTGTGACTGCAAGGCTAGAGTATGGCAGAGGGGGGTA GAATTCCACGTGTAGCAGTGAAATGCGTAGAGATGTGGAGGAATACCGATGGCGAAGGCAGCCCCCTGGG TCAATACTGACGCTCATGCACGAAAGCGTGGGGAGCAAACAGGATTAGATACCCTGGTAGTCCACGCCCT AAACGATGTCAACTAGGTGTTGGGGGAGGAGACTTCCTTAGTACCGCAGCTAACGCGTGAAGTTGACCGC CTGGGGAGTACGGCCGCAAGGTTGAAACTCAAAGGAATTGACGG	NCBI RefSeq Targeted Loci Project, lucas,S.	>Ferriphaselus amnicola strain OYT1 partial 16S ribosomal RNA gene	TACGTAGGGTGCGAGCGTTAATCGGAATTACTGGGCGTAAAGCGTGCGCAGGCGGTTTTGTAAGACAGAC GTGAAAGCCCCGGGCTTAACCTGGGAACGGCGTTTGTGACTGCAAGACTAGAGTATGGCAGAGGGGGGTA GAATTCCACGTGTAGCAGTGAAATGCGTAGAGATGTGGAGGAATACCGATGGCGAAGGCAGCCCCCTGGG TCAATACTGACGCTCATGCACGAAAGCGTGGGGAGCAAACAGGATTAGATACCCTGGTAGTCCACGCCCT AAACGATGTCAACTAGGTGTTGGGGGAGGAGACTTCCTTAGTACCGCAGCTAACGCGTGAAGTTGACCGC CTGGGGAGTACGGCCGCAAGGTTAAAACTCAAAGGAATTGACGG	Ferriphaselus amnicola gen. nov., sp. nov., a neutrophilic, stalk-forming, iron-oxidizing bacterium isolated from an iron-rich groundwater seep
Sterolibacterium seq2	422	2	Zn1_87839	KF009019.1	139
Uncharacterised Deltaproteobacteria seq1	4663	27	Zn4_352706	JN038745.1	402	>Desulfuromonas michiganensis strain BB1 partial 16S ribosomal RNA gene	TACGGAGGGTGCAAGCGTTGTTCGGAATTATTGGGCGTAAAGCGCGTGTAGGCGGTTGTTTAAGTCTGAT GTGAAAGCCCTGGGCTCAACCCGGGAAGTGCATTGGAAACTGGGCAACTTGAGTACGGGAGAGGGTAGTG GAATTCCGAGTGTAGGGGTGAAATCCGTAGATATTCGGAGGAACACCGGTGGCGAAGGCGGCTACCTGGA CCGATACTGACGCTGAGACGCGAAAGCGTGGGGAGCAAACAGGATTAGATACCCTGGTAGTCCACGCCGT AAACGATGGGCACTAGGTGTTGCGGGTATTGACCCCTGCAGTGCCGAAGCTAACGCATTAAGTGCCCCGC CTGGGGAGTACGGCCGCAAGGCTAAAACTCAAAGGAATTGACGG	Characterization of two tetrachloroethene-reducing, acetate-oxidizing anaerobic bacteria and their description as Desulfuromonas michiganensis sp. nov
Uncharacterised Deltaproteobacteria seq2	4663	27	Zn4_794687	AM934955.1	343	>Pelobacter acetylenicus strain WoAcy1 partial 16S ribosomal RNA gene	ACGGAGGGTGCAAGCGTTGTTCGGAATTATTGGGCGTAAAGCGCGTGTAGGCGGTCTGTTAAGTCTGATG TGAAAGCCCCGGGCTCAACCCGGGAAGTGCATTGGATACTGGCAGACTTGAGTACGGGAGAGGGAAGTGG AATTCCGGATGTAGGGGTGAAATCCGTAGATATTCGGAGGAACACCGGTGGCGAAGGCGGCTTCCTGGAC CGATACTGACGCTGAGACGCGAAAGCGTGGGGAGCAAACAGGATTAGATACCCTGGTAGTCCACGCCGTA AACGATGGGCACTAGGTGTCGCGGGTATTGACCCCTGCGGTGCCGAAGCTAACGCATTAAGTGCCCCGCC TGGGGAGTACGGCCGCAAGGCTAAAACTCAAAGGAATTGACGG	Phylogenetic analysis of five strains of Gram-negative, obligately anaerobic, sulfur-reducing bacteria: Description of Desulfuromuea gen. nov., including the species D. kysingli sp. nov., D. bakii sp. nov. and D. succinoxidans sp. nov
Uncharacterised Deltaproteobacteria seq3	4663	27	Zn4_642067	JN038822.1	288	>Desulfuromonas acetexigens strain 2873 partial 16S ribosomal RNA gene	TACGGAGGGTGCAAGCGTTGTTCGGAATTATTGGGCGTAAAGCGCGTGTAGGCGGTTGGTTAAGTCTGAT GTGAAAGCCCTGGGCTCAACCCGGGAAGTGCATTGGAAACTGGCTAACTTGAGTACGGGAGAGGGTAGTG GAATTTCGAGTGTAGGGGTGAAATCCGTAGATATTCGAAGGAACACCGGTGGCGAAGGCGGCTACCTGGA CCGATACTGACGCTGAGACGCGAAAGCGTGGGGAGCAAACAGGATTAGATACCCTGGTAGTCCACGCCGT AAACGATGGGTACTAGGTGTTGCGGGTATTGACCCCTGCAGTGCCGAAGCTAACGCATTAAGTACCCCGC CTGGGGAGTACGGTCGCAAGACTAAAACTCAAAGGAATTGACGG	Fe(III) and S0 reduction by Pelobacter carbinolicus
Uncharacterised Deltaproteobacteria seq4	4663	27	Zn4_668216	EU299159.1	183	>Byssovorax cruenta strain By c2 16S ribosomal RNA gene	ACAGAGGGTGCAAACGTTGTTCGGAATTACTGGGCGTAAAGCGCGTGTAGGCTGCTTCGAAAGTCGGATG TGAAAGCCCTGGGCTCAACCTAGGAAGTGCATTCGAAACTTCGGAGCTTGAGTTCTGGAGAGGAAGGCGG AATTCTCGGTGTAGAGGTGAAATTCGTAGATATCGAGAGGAACACCGGTGGCGAAGGCGGCCTTCTGGAC AGATACTGACGCTGAGACGCGAAAGCGTGGGGAGCAAACAGGATTAGATACCCTGGTAGTCCACGCCGTA AACGATGGGTGCTAGGTGTCGCGGGCTTTGACCCCTGCGGTGCCGTAGCTAACGCATTAAGCACCCCGCC TGGGGAGTACGGCCGCAAGGCTAAAACTCAAAGGAATTGACGG	Byssovorax cruenta gen. nov., sp. nov., nom. rev., a cellulose-degrading myxobacterium: rediscovery of 'Myxococcus cruentus' Thaxter 1897
Uncharacterised Deltaproteobacteria seq5	4663	27	Zn4_480629	HG379852.1	181	>Phaselicystis flava strain SBKo001 partial 16S ribosomal RNA gene	ACAGAGGGTGCAAACGTTGTTCGGAATTACTGGGCGTAAAGCGCGTGTAGGCGGCTCGGAAAGTCGGATG TGAAAGCCCAGGGCTCAACCCTGGAAGTGCACTCGAAACTCCCGAGCTTGAGTCCCGGAGAGGAAGGCGG AATTCTCGGTGTAGAGGTGAAATTCGTAGATATCGAGAGGAACACCTGTGGCGAAGGCGGCCTTCTGGAC GGTGACTGACGCTGAGACGCGAAAGCGTGGGGAGCAAACAGGATTAGATACCCTGGTAGTCCACGCCGTA AACGATGGGTGCTAGGTGTCGCGGGCTTTGACCCCTGCGGTGCCGTAGCTAACGCCTTAAGCACCCCGCC TGGGGAGTACGGCCGCAAGGCTAAAACTCAAAGGAATTGACGG	Phaselicystis flava gen. nov., sp. nov., an arachidonic acid-containing soil myxobacterium, and the description of Phaselicystidaceae fam. nov
Uncharacterised Deltaproteobacteria seq6	4663	27	Zn3_237880	KR054691.1	165	>Anaeromyxobacter dehalogenans strain 2CP-1 partial 16S ribosomal RNA gene	TACAGAGGGTGCGAGCGTTGTTCGGAATTATTGGGCGTAAAGCGCGTGTAGGCGGCCTAGCAAGTCGGAT GTGAAAGCCCTCGGCTTAACCGAGGAAGTGCGTTCGAAACTACTGGGCTTGAGTACCGGAGAGGGTGGCG GAATTCCCGGTGTAGAGGTGAAATTCGTAGATATCGGGAGGAACACCAGTGGCGAAGGCGGCCACCTGGA CGGATACTGACGCTGAGACGCGAAAGCGTGGGTAGCAAACAGGATTAGATACCCTGGTAGTCCACGCTGT AAACGATGAGCGCTAGGTGTTGCGGGTGTTGACCCCTGCAGTGCCGCAGCTAACGCATTAAGCGCTCCGC CTGGGAAGTACGGCCGCAAGGCTAAAACTCAAAGGAATTGACGG	Complete sequence of Anaeromyxobacter dehalogenans 2CP-1
Uncharacterised Deltaproteobacteria seq7	4663	27	Zn4_559617	HF584699.1	161
Uncharacterised Deltaproteobacteria seq8	4663	27	Zn4_597121	AJ519664.1	152	>Desulfuromonas acetoxidans strain DSM 684 partial 16S ribosomal RNA gene	TACGGAGGGTGCAAGCGTTGTTCGGAATTATTGGGCGTAAAGCGCGTGTAGGCGGTTTGTTAAGTCTGAT GTGAAAGCCCCGGGCTCAACCTGGGAAGTGCATTGGAAACTGGCAAACTTGAGTACGGGAGAGGAAAGTG GAATTTCGAGTGTAGGGGTGAAATCCGTAGATATTCGAAGGAACACCAGTGGCGAAGGCGGCTTTCTGGA CCGATACTGACGCTGAGACGCGAAAGCGTGGGGAGCAAACAGGATTAGATACCCTGGTAGTCCACGCCGT AAACGATGGGTACTAGGTGTCGCGGGTATTGACCCCTGCGGTGCCGAAGCTAACGCATTAAGTACCCCGC CTGGGGAGTACGGCCGCAAGGCTAAAACTCAAAGGAATTGACGG	Sequencing of the draft genome and assembly of Desulfuromonas acetoxidans DSM 684
Uncharacterised Deltaproteobacteria seq9	4663	27	Zn3_524187	EF663249.1	125	>Haliangium ochraceum strain DSM 14365 partial 16S ribosomal RNA gene	TACGGAGGGTGCAAACGTTGCTCGGAATTATTGGGCGTAAAGCGCACGTAGGCGGCGCGATAAGTCGGAT GTGAAAGCCCTGGGCTTAACCTAGGAAGTGCATTCGAAACTGTCGCGCTTGAGTACGGGAGAGGGTTGCG GAATTCCCGGTGTAGAGGTGAAATTCGTAGATATCGGGAGGAACACCAGTGGCGAAGGCGGCAGCCTGGA CCGATACTGACGCTGAGGTGCGAAAGCGTGGGGAGCAAACAGGATTAGATACCCTGGTAGTCCACGCCGT AAACGATGAGTGCTAGATGCAGCGGGTATTGACCCCTGCTGCGTCGCAGCTAACGCATTAAGCACTCCGC CTGGGGAGTACGGCCGCAAGGCTAAAACTCAAAGGAATTGACGG	Complete genome sequence of Haliangium ochraceum type strain (SMP-2)
Uncharacterised Deltaproteobacteria seq10	4663	27	Pb2_133295	HF584636.1	101
Uncharacterised Deltaproteobacteria seq11	4663	27	Zn4_707975	JF833491.1	87
Uncharacterised Deltaproteobacteria seq12	4663	27	Cu4_397094	KJ192013.1	85
Uncharacterised Deltaproteobacteria seq13	4663	27	Zn4_226875	HE974832.1	84
Uncharacterised Deltaproteobacteria seq14	4663	27	Pb4_638879	JN038742.1	73
Uncharacterised Deltaproteobacteria seq15	4663	27	Pb4_211691	AM935978.1	70
Uncharacterised Deltaproteobacteria seq16	4663	27	Zn1_169424	AY921674.1	69
Uncharacterised Deltaproteobacteria seq17	4663	27	Zn1_456583	KJ192021.1	67
Uncharacterised Deltaproteobacteria seq18	4663	27	Cu2_428326	JQ726879.1	66
Uncharacterised Deltaproteobacteria seq19	4663	27	Zn4_330642	HG379854.1	54
Uncharacterised Deltaproteobacteria seq20	4663	27	Pb2_511437	JN409271.1	51
Uncharacterised Deltaproteobacteria seq21	4663	27	Zn2_407733	JF681875.1	50
Uncharacterised Deltaproteobacteria seq22	4663	27	Zn4_386309	AY921790.1	48
Uncharacterised Deltaproteobacteria seq23	4663	27	Pb1_464453	EF612424.1	46
Uncharacterised Deltaproteobacteria seq24	4663	27	Pb3_313449	GQ914040.1	45
Uncharacterised Deltaproteobacteria seq25	4663	27	Zn2_619639	HF584631.1	45
Uncharacterised Deltaproteobacteria seq26	4663	27	Zn1_400985	EF041028.1	44
Uncharacterised Deltaproteobacteria seq27	4663	27	Zn1_102825	KJ192015.1	42
Uncharacterised Desulfuromonadales seq1	1212	9	Zn3_530092	AM935776.1	298
Uncharacterised Desulfuromonadales seq2	1212	9	Zn4_742130	AM935263.1	270
Uncharacterised Desulfuromonadales seq3	1212	9	Zn4_727066	KJ192022.1	263
Uncharacterised Desulfuromonadales seq4	1212	9	Zn4_360136	AM935473.1	92
Uncharacterised Desulfuromonadales seq5	1212	9	Zn4_37314	AM935893.1	78
Uncharacterised Desulfuromonadales seq6	1212	9	Pb3_561662	AM935314.1	56	>Desulfobulbus propionicus strain DSM 2032 partial 16S ribosomal RNA gene	ACGGAGGGTGCAAGCGTTGTTCGGAATCACTGGGCGTAAAGGGCGCGTAGGCGGCTTGGTAAGTCAGATG TGAAAGCCCACGGCTTAACTGTGGAAGTGCATTTGAAACTGTCAGGCTTGAGTACCAGAGGGGAAAGTGG AATTCCCGGTGTAGAGGTGAAATTCGTAGATATCGGGAGGAATACCGGTGGCGAAGGCGACTTTCTGGCT GGATACTGACGCTGAGGCGCGAAAGCGTGGGGAGCAAACAGGATTAGATACCCTGGTAGTCCACGCTGTA AACGATGTGAACTAGATGCAGGGGGTGTTGATCCCTTCTGTGTCGCAGCTAACGCATTAAGTTCACCGCC TGGGGAGTACGGTCGCAAGATTAAAACTCAAAGGAATTGACGG	Complete genome sequence of Desulfobulbus propionicus type strain (1pr3)	>Dissulfuribacter thermophilus strain S69 partial 16S ribosomal RNA gene	ACGGAGGGCGCAAGCGTTGCTCGGAATCACTGGGCGTAAAGCGGGTGTAGGCGGCCTGTCAAGTCAGATG TGAAAGCCCACGGCTCAACCGTGTGAAGTGCATCTGAAACTGACAGGCTTGAGTGCCGGAGAGGGAAGTG GAATTCCTGGTGTAGGGGTGAAATCCGTAGATATCAGGAGGAACACCGGTGGCGAAGGCGACTTCCTGGA CGGTTACTGACGCTGAGACCCGAAAGCGTGGGGAGCAAACAGGATTAGATACCCTGGTAGTCCACGCCCT AAACGATGGGCACTAGGTGCTGGGGGTTTTACCCCCTCGGTGCCGTAGCTAACGCATTAAGTGCCCCGCC TGGGGAGTACGGCCGCAAGGTTGAAACTCAAAGGAATTGACGG	Dissulfuribacter thermophilus gen. nov., sp. nov., a thermophilic, autotrophic, sulfur-disproportionating, deeply branching deltaproteobacterium from a deep-sea hydrothermal vent
Uncharacterised Desulfuromonadales seq7	1212	9	Zn4_286103	AM936357.1	44
Uncharacterised Desulfuromonadales seq8	1212	9	3M2_16050	LN555086.1	39
Uncharacterised Desulfuromonadales seq9	1212	9	Pb1_535880	AM934915.1	35
Uncharacterised Geobacteraceae seq1	224	2	Zn4_618529	KM083014.1	183	>Geobacter argillaceus strain G12 partial 16S ribosomal RNA gene	TACGGAGGGTGCGAGCGTTGTTCGGAATTATTGGGCGTAAAGCGCGTGTAGGCGGTTTTATAAGTCTGAT GTGAAAGCCCCGGGCTCAACCTGGGAAGTGCATTGGAAACTGTAAGACTTGAGTACGGGAGAGGGCAGTG GAATTCCTAGTGTAGGAGTGAAATCCGTAGATATTAGGAGGAACACCGGTGGCGAAGGCGGCTGCCTGGA CCGATACTGACGCTGAGACGCGAAAGCGTGGGGAGCAAACAGGATTAGATACCCTGGTAGTCCACGCCGT AAACGATGAGTACTAGGTGTTGCGGGTATTGACCCCTGCAGTGCCGCAGCTAACGCATTAAGTACTCCGC CTGGGAAGTACGGTCGCAAGACTAAAACTCAAAGGAATTGACGG	Geobacter pickeringii sp. nov., Geobacter argillaceus sp. nov. and Pelosinus fermentans gen. nov., sp. nov., isolated from subsurface kaolin lenses	>Geobacter pickeringii strain G13 partial 16S ribosomal RNA gene	TACGGAGGGTGCAAGCGTTGTTCGGAATTATTGGGCGTAAAGCGCGTGTAGGCGGTCTTTTAAGTCTGAT GTGAAAGCCCCGGGCTCAACCTGGGAAGTGCATTGGAAACTGGGAGACTTGAATACGGGAGAGGGCAGTG GAATTCCTAGTGTAGGAGTGAAATCCGTAGATATTAGGAGGAACACCGGTGGCGAAGGCGGCTGCCTGGA CCGATATTGACGCTGAGACGCGAAAGCGTGGGGAGCAAACAGGATTAGATACCCTGGTAGTCCACGCCGT AAACGATGAGTACTAGGTGTTGCGGGTATTGACCCCTGCAGTGCCGCAGCTAACGCATTAAGTACTCCGC CTGGGAAGTACGGTCGCAAGACTAAAACTCAAAGGAATTGACGG	Geobacter pickeringii sp. nov., Geobacter argillaceus sp. nov. and Pelosinus fermentans gen. nov., sp. nov., isolated from subsurface kaolin lenses
Uncharacterised Geobacteraceae seq2	224	2	Zn4_362397	EF059536.1	33	>Geobacter daltonii strain FRC-32 partial 16S ribosomal RNA gene	TACGGAGGGTGCAAGCGTTGTTCGGATTTATTGGGCGTAAAGCGCGTGTAGGCGGTCTTTTAAGTCTGAT GTGAAAGCCCCGGGCTCAACCCGGGAAGTGCATTGGAAACTGGGAGACTTGAATACGGGAGAGGGTAGTG GAATTCCTAGTGTAGGAGTGAAATCCGTAGATATTAGGAGGAACACCGGTGGCGAAGGCGGCTACCTGGA CCGATATTGACGCTGAGACGCGAAAGCGTGGGGAGCAAACAGGATTAGATACCCTGGTAGTCCACGCCGT AAACGATGAGTACTAGGTGTTGCGGGTATTGACCCCTGCAGTGCCGCAGCTAACGCATTAAGTACTCCGC CTGGGAAGTACGGTCGCAAGACTAAAACTCAAAGGAATTGACGG	Complete sequence of Geobacter sp. FRC-32	>Geobacter toluenoxydans strain TMJ1 partial 16S ribosomal RNA gene	TACGGAGGGTGCAAGCGTTGTTCGGATTTATTGGGCGTAAAGCGCGTGTAGGCGGTCTTTTAAGTCTGAT GTGAAAGCCCCGGGCTCAACCCGGGAAGTGCATTGGAAACTGGGAGACTTGAATACGGGAGAGGGTAGTG GAATTCCTAGTGTAGGAGTGAAATCCGTAGATATTAGGAGGAACACCGGTGGCGAAGGCGGCTACCTGGA CCGATATTGACGCTGAGACGCGAAAGCGTGGGGAGCAAACAGGATTAGATACCCTGGTAGTCCACGCCGT AAACGATGAGTACTAGGTGTTGCGGGTATTGACCCCTGCAGTGCCGCAGCTAACGCATTAAGTACTCCGC CTGGGAAGTACGGTCGCAAGACTAAAACTCAAAGGAATTGACGG	Desulfitobacterium aromaticivorans sp. nov. and Geobacter toluenoxydans sp. nov., iron-reducing bacteria capable of anaerobic degradation of monoaromatic hydrocarbons
Haliangium seq	133	1	Zn1_183673	JX505299.1	108
Povalibacter uvarum seq	273	1	Zn4_414203	NR_126172.1	273	>Povalibacter uvarum strain Zumi 37 partial 16S ribosomal RNA gene	TACAGAGGGTGCGAGCGTTAATCGGAATTACTGGGCGTAAAGCGCGCGTAGGCGGCTTTGCAAGTCGGGT GTGAAATCCCCAGGCTTAACCTGGGAACTGCATTCGAGACTGCATTGCTAGAGTATGGGAGAGGGAAGTG GAATTTCCGGTGTAGCGGTGAAATGCGTAGATATCGGAAGGAACATCAGTGGCGAAAGCGACTTCCTGGA CCAATACTGACGCTCATGTGCGAAAGCGTGGGGAGCAAACAGGATTAGATACCCTGGTAGTCCACGCCAT AAACGATGACAACTGGATGTCGGGAGGGTCTGCCTCTCGGTGTCGTAGCTAACGCGTTAAGTTGTCCGCC TGGGGAGTACGGCCGCAAGGTTGAAACTCAAAGGAATTGACGG	Povalibacter uvarum gen. nov., sp. nov., a polyvinyl-alcohol-degrading bacterium isolated from grapes
Pseudomonas aeruginosa seq1	207	1	Zn4_405324	KF929419.1	158	>Pseudomonas aeruginosa strain DSM 50071 partial 16S ribosomal RNA gene	TACGAAGGGTGCAAGCGTTAATCGGAATTACTGGGCGTAAAGCGCGCGTAGGTGGTTCAGCAAGTTGGAT GTGAAATCCCCGGGCTCAACCTGGGAACTGCATCCAAAACTACTGAGCTAGAGTACGGTAGAGGGTGGTG GAATTTCCTGTGTAGCGGTGAAATGCGTAGATATAGGAAGGAACACCAGTGGCGAAGGCGACCACCTGGA CTGATACTGACACTGAGGTGCGAAAGCGTGGGGAGCAAACAGGATTAGATACCCTGGTAGTCCACGCCGT AAACGATGTCGACTAGCCGTTGGGATCCTTGAGATCTTAGTGGCGCAGCTAACGCGATAAGTCGACCGCC TGGGGAGTACGGCCGCAAGGTTAAAACTCAAATGAATTGACGG	NCBI RefSeq Targeted Loci Project, Swiderski,J.
Pseudomonas alcaligenes seq2	42	1	Zn1_592097	JQ795781.1	41	>Pseudomonas alcaligenes strain NBRC 14159 partial 16S ribosomal RNA gene	TACGAAGGGTGCAAGCGTTAATCGGAATTACTGGGCGTAAAGCGCGCGTAGGTGGTTCAGCAAGTTGGAG GTGAAATCCCCGGGCTCAACCTGGGAACTGCCTCCAAAACTACTGAGCTAGAGTACGGTAGAGGGTAGTG GAATTTCCTGTGTAGCGGTGAAATGCGTAGATATAGGAAGGAACACCAGTGGCGAAGGCGACTACCTGGA CTGATACTGACACTGAGGTGCGAAAGCGTGGGGAGCAAACAGGATTAGATACCCTGGTAGTCCACGCCGT AAACGATGTCGACTAGCCGTTGGGATCCTTGAGATCTTAGTGGCGCAGCTAACGCATTAAGTCGACCGCC TGGGGAGTACGGCCGCAAGGTTAAAACTCAAATGAATTGACGG	NCBI RefSeq Targeted Loci Project, Nakagawa,Y.
Rhodanobacter lindaniclasticus seq	35	1	3M4_754611	HG794330.1	35	>Rhodanobacter umsongensis strain GR24-2 partial 16S ribosomal RNA gene	TACGAAGGGTGCAAGCGTTAATCGGAATTACTGGGCGTAAAGGGTGCGTAGGCGGTTCGTTAAGTCTGTC GTGAAATCCCCGGGCTCAACCTGGGAATGGCGATGGATACTGGCGAGCTAGAGTGTGTCAGAGGATGGTG GAATTCCCGGTGTAGCGGTGAAATGCGTAGAGATCGGGAGGAACATCAGTGGCGAAGGCGGCCATCTGGG ACAACACTGACGCTGAAGCACGAAAGCGTGGGGAGCAAACAGGATTAGATACCCTGGTAGTCCACGCCCT AAACGATGCGAACTGGATGTTGGTCTCAACTCGGAGATCAGTGTCGAAGCTAACGCGTTAAGTTCGCCGC CTGGGGAGTACGGTCGCAAGACTGAAACTCAAAGGAATTGACGG	Rhodanobacter umsongensis sp. nov., isolated from a Korean ginseng field	>Rhodanobacter xiangquanii strain BJQ-6 partial 16S ribosomal RNA	TACGAAGGGTGCAAGCGTTAATCGGAATTACTGGGCGTAAAGGGTGCGTAGGCGGTTCGTTAAGTCTGTC GTGAAATCCCCGGGCTCAACCTGGGAATGGCGATGGATACTGGCGAGCTAGAGTGTGTCAGAGGATGGTG GAATTCCCGGTGTAGCGGTGAAATGCGTAGAGATCGGGAGGAACATCAGTGGCGAAGGCGGCCATCTGGG ACAACACTGACGCTGAAGCACGAAAGCGTGGGGAGCAAACAGGATTAGATACCCTGGTAGTCCACGCCCT AAACGATGCGAACTGGATGTTGGTCTCAACTCGGAGATCAGTGTCGAAGCTAACGCGTTAAGTTCGCCGC CTGGGGAGTACGGTCGCAAGACTGAAACTCAAAGGAATTGACGG	Rhodanobacter xiangquanii sp. nov., a novel anilofos-degrading bacterium isolated from a wastewater treating system	>Rhodanobacter spathiphylli strain B39 partial 16S ribosomal RNA gene	TACGAAGGGTGCAAGCGTTAATCGGAATTACTGGGCGTAAAGGGTGCGTAGGCGGTTCGTTAAGTCTGTC GTGAAATCCCCGGGCTCAACCTGGGAATGGCGATGGATACTGGCGAGCTAGAGTGTGTCAGAGGATGGTG GAATTCCCGGTGTAGCGGTGAAATGCGTAGAGATCGGGAGGAACATCAGTGGCGAAGGCGGCCATCTGGG ACAACACTGACGCTGAAGCACGAAAGCGTGGGGAGCAAACAGGATTAGATACCCTGGTAGTCCACGCCCT AAACGATGCGAACTGGATGTTGGTCTCAACTCGGAGATCAGTGTCGAAGCTAACGCGTTAAGTTCGCCGC CTGGGGAGTACGGTCGCAAGACTGAAACTCAAAGGAATTGACGG	Rhodanobacter spathiphylli sp. nov., a gammaproteobacterium isolated from the roots of Spathiphyllum plants grown in a compost-amended potting mix
Lysobacter seq1	877	4	Zn3_258977	FJ898300.1	412	>Lysobacter concretionis strain Ko07 partial 16S ribosomal RNA gene	TACGAAGGGTGCAAGCGTTACTCGGAATTACTGGGCGTAAAGCGTGCGTAGGTGGTTTGTTAAGTCTGAT GTGAAAGCCCTGGGCTCAACCTGGGAATGGCATTGGATACTGGCAGTCTAGAGTGCGGTAGAGGGTAGCG GAATTCCCGGTGTAGCAGTGAAATGCGTAGATATCGGGAGGAACATCCGTGGCGAAGGCGGCTACCTGGA CCAGCACTGACACTGAGGCACGAAAGCGTGGGGAGCAAACAGGATTAGATACCCTGGTAGTCCACGCCCT AAACGATGCGAACTGGATGTTGGGGACACTTAGGTCTTCAGTATCGAAGCTAACGCGTTAAGTTCGCCGC CTGGGAAGTACGGTCGCAAGACTGAAACTCAAAGGAATTGACGG	Lysobacter concretionis sp. nov., isolated from anaerobic granules in an upflow anaerobic sludge blanket reactor
Lysobacter seq2	877	4	Zn4_512647	KX014807.1	166	>Luteimonas soli strain Y2 partial 16S ribosomal RNA	TACGAAGGGTGCAAGCGTTACTCGGAATTACTGGGCGTAAAGCGTGCGTAGGTGGTTTGTTAAGTCTGAT GTGAAAGCCCCGGGCTCAACCTGGGAATGGCATTGGATACTGGCAGGCTAGAGTGCGGTAGAGGGTAGTG GAATTCCCGGTGTAGCAGTGAAATGCGTAGAGATCGGGAGGAACATCTGTGGCGAAGGCGACTGCCTGGA CCAGCACTGACACTGAGGCACGAAAGCGTGGGGAGCAAACAGGATTAGATACCCTGGTAGTCCACGCCCT AAACGATGCGAACTGGATGTTGGGAGCAATCTGGCTCTCAGTATCGAAGCTAACGCGTTAAGTTCGCCGC CTGGGGAGTACGGTCGCAAGACTGAAACTCAAAGGAATTGACGG	Luteimonas soli sp. nov., isolated from farmland soil	>Luteimonas lutimaris strain G3 partial 16S ribosomal RNA gene	TACGAAGGGTGCAAGCGTTACTCGGAATTACTGGGCGTAAAGCGTGCGTAGGTGGTTCGTTAAGTCTGAT GTGAAAGCCCTGGGCTCAACCTGGGAATTGCATTGGATACTGGCGGGCTAGAGTGCGGTAGAGGGTAGTG GAATTCCCGGTGTAGCAGTGAAATGCGTAGAGATCGGGAGGAACATCCGTGGCGAAGGCGACTGCCTGGA CCAGCACTGACACTGAGGCACGAAAGCGTGGGGAGCAAACAGGATTAGATACCCTGGTAGTCCACGCCCT AAACGATGCGAACTGGATGTTGGGAGCAATCTGGCTCTCAGTATCGAAGCTAACGCGTTAAGTTCGCCGC CTGGGGAGTACGGTCGCAAGACTGAAACTCAAAGGAATTGACGG	Luteimonas lutimaris sp. nov., isolated from a tidal flat
Lysobacter seq3	877	4	Cu1_270984	JX097006.1	116	>Lysobacter mobilis strain 9NM-14 partial 16S ribosomal RNA	TACGAAGGGTGCAAGCGTTACTCGGAATTACTGGGCGTAAAGCGTGCGTAGGTGGTTCGTTAAGTCTGAT GTGAAAGCCCTGGGCTCAACCTGGGAACTGCATTGGATACTGGCGATCTGGAGTGCGGTAGAGGGTGGCG GAATTCCCGGTGTAGCAGTGAAATGCGTAGATATCGGGAGGAACATCCGTGGCGAAGGCGGCCACCTGGA CCAGCACTGACACTGAGGCACGAAAGCGTGGGGAGCAAACAGGATTAGATACCCTGGTAGTCCACGCCCT AAACGATGCGAACTGGATGTTGGGTGCAACTTGGCACTCAGTATCGAAGCTAACGCGTTAAGTTCGCCGC CTGGGAAGTACGGTCGCAAGACTGAAACTCAAAGGAATTGACGG	Lysobacter mobilis sp. nov., isolated from abandoned lead-zinc ore	>Lysobacter xinjiangensis strain RCML-52 partial 16S ribosomal RNA gene	TACGAAGGGTGCAAGCGTTACTCGGAATTACTGGGCGTAAAGCGTGCGTAGGTGGTTCGTTAAGTCTGAT GTGAAAGCCCTGGGCTCAACCTGGGAACTGCATTGGATACTGGCGATCTGGAGTGCGGTAGAGGGTGGCG GAATTCCCGGTGTAGCAGTGAAATGCGTAGATATCGGGAGGAACATCCGTGGCGAAGGCGGCCACCTGGA CCAGCACTGACACTGAGGCACGAAAGCGTGGGGAGCAAACAGGATTAGATACCCTGGTAGTCCACGCCCT AAACGATGCGAACTGGATGTTGGGTGCAACTTGGCACTCAGTATCGAAGCTAACGCGTTAAGTTCGCCGC CTGGGAAGTACGGTCGCAAGACTGAAACTCAAAGGAATTGACGG	Lysobacter radiodurans strain 52 isolated from XinJiang, China
Lysobacter seq4	877	4	Pb4_505	GQ421125.1	42	>Arenimonas daechungensis strain CH15-1 partial 16S ribosomal RNA gene	TACGAAGGGTGCAAGCGTTACTCGGAATTACTGGGCGTAAAGCGTGCGTAGGTGGTTCGTTAAGTCTGTC GTGAAAGCCCCGGGCTCAACCTGGGAATGGCGATGGATACTGGCGGGCTAGAGTGCGGTAGAGGAGAGTG GAATTCCCGGTGTAGCAGTGAAATGCGTAGAGATCGGGAGGAACATCAGTTGCGAAGGCGGCTCTCTGGA CCAGCACTGACACTGAGGCACGAAAGCGTGGGGAGCAAACAGGATTAGATACCCTGGTAGTCCACGCCCT AAACGATGCGAACTGGACGTTGGGAGCAATTAGGCTCTCAGTGTCGAAGCTAACGCGTTAAGTTCGCCGC CTGGGGAGTACGGTCGCAAGACTGAAACTCAAAGGAATTGACGG	Arenimonas daechungensis sp. nov., isolated from the sediment of a eutrophic reservoir
Lysobacter mobilis seq	35	1	Pb4_76738	NR_134760.1	35
Xanthomonas seq1	796	2	Zn4_772788	GU245905.1	410	>Panacagrimonas perspica strain Gsoil 142 partial 16S ribosomal RNA gene	TACAGAGGGTGCTAGCGTTAATCGGATTTACTGGGCGTAAAGCGTGTGTAGGCGGTTCGTTAAGTCGGAT GTGAAAGCCCTGGGCTCAACCTAGGAATTGCATTCGATACTGGCGGGCTAGAGTACGGTAGAGGGCGGCG GAATTCCGGGTGTAGCGGTGAAATGCGTAGATATCCGGAGGAACACCGATGGCGAAGGCAACCGCCTGGG CCTGTACTGACGCTGAGACACGAAAGCGTGGGGAGCAAACAGGATTAGATACCCTGGTAGTCCACGCCGT AAACGATGAGAACTTGACGTCGGTTTGCTCTGCGAATCGGTGTCGTAGCTAACGCGCTAAGTTCTCCGCC TGGGGAGTACGGCCGCAAGGTTGAAACTCAAAGGAATTGACGG	Panacagrimonas perspica gen. nov., sp. nov., a novel member of Gammaproteobacteria isolated from soil of a ginseng field
Xanthomonas seq2	796	2	Cu4_591935	KR054693.1	378

[truncated: 15 more sheets: Nitrospirae, Acidobacteria, Bacteroidetes, Chlamydiae, ck_vs_Pb, Ck_vs_Zn, ck_vs_Cu, ck_vs_3M, Pb_vs_Zn, Pb_vs_Cu, Pb_vs_3M, Zn_vs_Cu, Zn_vs_3M, Cu_vs_3M, DA]
